# Supplementary material for: Maternal NAT10 orchestrates oocyte meiotic cell-cycle progression and maturation in mice
Source: Nat Commun. 2023 Jun 22;14:3729. doi: 10.1038/s41467-023-39256-0 (PMC10287700; doi:10.1038/s41467-023-39256-0)
Supplement: Supplementary file 4 — Supplementary Data 1 [file 41467_2023_39256_MOESM4_ESM.xlsx]

## Sheet: Sheet1
Primer name	Genes targeted	Application	Sequences (5’-3’)
NL-F	Nat10lox/lox	Genotyping	5’-GGAACCATGAGTATTGTAGCCTGC-3’
NL-R			5’-CTATTGGCTGTGACTTCAGCAGAC-3’
ND-F	Nat10lox/lox Deletion	Genotyping	5’-GGAACCATGAGTATTGTAGCCTGC-3’
ND-R			5’-GTCTTGTTTGGGAAGGGCACTAC-3’
S-WT-F	Stra8-GFP-Cre	Genotyping	5’-ACTCCAAGCACTGGGCAGAA-3’
S-WT-R			5’-GCCACCATAGCAGCATCAAA-3’
S-Cre-R			5’-CGTTTACGTCGCCGTCCAG-3’
Z-Cre-F	Zp3-Cre	Genotyping	5’-GCGGTCTGGCAGTAAAAACTATC-3’
Z-Cre-R			5’-GTGAAACAGCATTGCTGTCACTT-3’
Nat10-F	Nat10	Real-time PCR	5’-CACAAACATTCGCTACTGCTACT-3’
Nat10-R			5’-AACGCTTCAAAATCCTGGAGG-3’
Gapdh-F	Gapdh	Real-time PCR	5’-AGGTCGGTGTGAACGGATTTG-3’
Gapdh-R			5’-TGTAGACCATGTAGTTGAGGTCA-3’
Amh-F	Amh	Real-time PCR	5’-GCAGTTGCTAGTCCTACATCTGGCT-3’
Amh-R			5’-TGGAGGCTCTTGGAACTTCAGCAA-3’
Cyp19a1-F	Cyp19a1	Real-time PCR	5’-ATGGGCCTCCTTCTCCTGAT-3’
Cyp19a1-R			5’-ACAAGAATCTGCCATGGGAAA-3’
Esr2-F	Esr2	Real-time PCR	5’-TGTGCTATGGCCAACTTCTG-3’
Esr2-R			5’-AGTAACAGGGCTGGCACAAC-3’
Cldn5-F	Cldn5	Real-time PCR	5’-GCAAGGTGTATGAATCTGTGCT-3’
Cldn5-R			5’-GTCAAGGTAACAAAGAGTGCCA-3’
Cldn11-F	Cldn11	Real-time PCR	5’-CGTCATGGCCACTGGTCTCTAC-3’
Cldn11-R			5’-AGCAATCATGAGGGCTCTACAAG-3’
Sox9-F	Sox9	Real-time PCR	5’-GCAGACCAGTACCCGCATCT-3’
Sox9-R			5’-GCAGACCAGTACCCGCATCT-3’
Rpl10-F	Rpl10	Real-time PCR	5’-TATATAAGGCGTGAGCAGGCG-3’
Rpl10-R			5’-GGCGGCCCATGATGACAATA-3’
Rps29-F	Rps29	Real-time PCR	5’-CGAGCCGACTCGTTCCTTTC-3’
Rps29-R			5’-GAACTTCCGTGGGTGACTCC-3’
Rpl32-F	Rpl32	Real-time PCR	5’-AGGCTACGCAGCGAAGAAAA-3’
Rpl32-R			5’-ACGACGGCAGGTTTTGTG-3’
Rps14-F	Rps14	Real-time PCR	5’-TCTGGGATGAAGATTGGGCG-3’
Rps14-R			5’-ACCCCCTTTTCTTCGAGTGC-3’
Birc5-F	Birc5	Real-time PCR	5’-AGAACAAAATTGCAAAGGAGACCA-3’
Birc5-R			5’-GGCATGTCACTCAGGTCCAA-3’
Rack1-F	Rack1	Real-time PCR	5’-CTCCTGGATCCACACTATGCC-3’
Rack1-R			5’-AGGCTCCCTGTTTTCTGACC-3’
Cetn2-F	Cetn2	Real-time PCR	5’-CTGAGGCTGCGAGTACGCC-3’
Cetn2-R			5’-CACTGGATGCCATGGTTGTCT-3’
Txnip-F	Txnip	Real-time PCR	5’-GATGCAAGGGTCTCAGCAGT-3’
Txnip-R			5’-CCTGCTGTAGGCTGCTCTTC-3’
Gtf2h5-F	Gtf2h5	Real-time PCR	5’-TAAGGCCTGTGTTGTGGGTC-3’
Gtf2h5-R			5’-ATCTTTTCCCAGGCAGACGG-3’
Rpl5-F	Rpl5	Real-time PCR	5’-CCACTCTTTCTCACGTCGCT-3’
Rpl5-R			5’-GGGGGAAAAAGACCGGAGTC-3’
Rpl34-F	Rpl34	Real-time PCR	5’-CCTTTTCCTCTTCCGGGGAC-3’
Rpl34-R			5’-TTGTAGGAAAGCCTACGGCG-3’
Cnot7-F	Cnot7	Real-time PCR/acRIP-qPCR	5’-GGTGGATTACAGGAAGTTGCTG-3’
Cnot7-R			5’-GGATGAGCCAGAACCAAGG-3’
Cnot6l-F	Cnot6l	Real-time PCR/acRIP-qPCR	5’-CAGCTGTAGTGGAAAGAATGGAAG-3’
Cnot6l-R			5’-CAAGCACGTTCATATGAGTCTTGG-3’
Btg4-F	Btg4	Real-time PCR/acRIP-qPCR	5’-TGAAAAAGCATGAGAAACTGAGTAC-3’
Btg4-R			5’-CCCATCTACCTTTAAAAGAAGCAA-3’
