# Supplementary material for: Maternal NAT10 orchestrates oocyte meiotic cell-cycle progression and maturation in mice
Source: Nat Commun. 2023 Jun 22;14:3729. doi: 10.1038/s41467-023-39256-0 (PMC10287700; doi:10.1038/s41467-023-39256-0)
Supplement: Supplementary file 5 — Supplementary Data 2 [file 41467_2023_39256_MOESM5_ESM.xlsx]

## Sheet: Sheet1
Primer name	Genes targeted	Application	Sequences (5’-3’)
ISPCR oligo	N.A.	Mini-bulk SMART-seq2	5’-AAGCAGTGGTATCAACGCAGAGT-3’
oligodT30VN	N.A.	Mini-bulk SMART-seq2	5’-AAGCAGTGGTATCAACGCAGAGTACT30VN-3’
Hairpin adaptor	N.A.	Reverse transcription	5’-GATCGGAAGAGCACACGTCTG-C3 spacer-TCACACGACGCTCTTCCGATCWWTTTTTTT*T*-3’
Pre-HA primer	N.A.	Semi-suppressive PCR	5’-CTACACGACGCTCTTCCGATC-3’
HAPrimerR	N.A.	Semi-suppressive PCR	5’-CGCTCTTCCGATCWWT24-3’
dT anchor	N.A.	Reverse transcription	5’-GCGAGCTCCGCGGCCGCGT12-3’
ePAT anchor	N.A.	Reverse transcription	5’-GCGAGCCGCGCGCGT12-3’
P5TSO	N.A.	Preamplification	5’-ACACTCTTTCCCTACACGACGCTCTTCCGATCT/rG//rG//iXNA_G/-3’
Eif3g-F	Eif3g	PAT assay	5’-TCCAAGGGTTTTGCTTTTATCAGCTTTCACC-3’
Eif3g-R	Eif3g	PAT assay	5’-TGCATTTGGAGTCTGTTTACTGAAGCTTTC-3’
Rpl35a-F	Rpl35a	PAT assay	5’-TGGAGGTAAACCAAACAAAACCAGAGTGATCTG-3’
Rpl35a-R	Rpl35a	PAT assay	5’-TTTAGGACAGATGTGAAAAAAAAATACAAGAGCAC-3’
Gtf2h5-F	Gtf2h5	PAT assay	5’-TGACAGCCTGAATATAATCCCAGGGGCCTACACAC-3’
Gtf2h5-R	Gtf2h5	PAT assay	5’-ATTTAACCAAACTCCATTATTTTTCTGGTGTATTTAATTG-3’
Chchd2-F	Chchd2	PAT assay	5’-GCTGAAGAGATGTAACATTGGTTCTGTATAATTG-3’
Chchd2-R	Chchd2	PAT assay	5’- CAGAATAACCAATTTATTTTTTTTAACTCACAATCAC-3’
Birc5-F	Birc5	PAT assay	5’-CTATTGTGACGTGGACTTAAGCAATAAGGAAGTG-3’
Birc5-R	Birc5	PAT assay	5’-CCACTTTTTCAAGTGATTTTATTCCGTTACCCCGTG-3’
Slc25a5-F	Slc25a5	PAT assay	5’-TGAACATTCTGGACAGATTCTCTGGGCTTG-3’
Slc25a5-R	Slc25a5	PAT assay	5’-CTGGTTTTGGGTATTTTTATTTCTTCAAT-3’
Gapdh-F	Gapdh	PAT assay/acRIP-PCR	5’-GCCTACATGGCCTCCAAGG-3’
Gapdh-R	Gapdh	PAT assay/acRIP-PCR	5’-GGGTGCAGCGAACTTTATTGATGGTATTC-3’
RiboRTr	N.A.	Ribo-seq	5’-ACGTGTGCTCTTCCGATCTNNNNNNNNNDHNNWRTTTTTTTTTTTTTTTVN-3’
Bst2-F	Bst2	acRIP-PCR	5’-CACAGGCAAACTCCTGCAAC-3’
Bst2-R			5’-TCCTGGTTCAGCTTCGTGAC-3’
Fus-F	Fus	acRIP-PCR	5’-GCCCTATGGCCAACAGAGTT-3’
Fus-R			5’-AGCTGTTTTGGGTCTGTCCA-3’
Nomo-F	Nomo	acRIP-PCR	5’-CAGGGGCCTACAAAGTCCAG-3’
Nomo-R			5’-AAGGCCACATCCATCACAGG-3’
Eef1a1-F	Eef1a1	acRIP-PCR	5’-ACGTTCTTTTTCGCAACGGG-3’
Eef1a1-R			5’-TTGCCGGAATCTACGTGTCC-3’
Cnot7-F	Cnot7	acRIP-PCR	5’-GGTGGATTACAGGAAGTTGCTG-3’
Cnot7-R			5’-GGATGAGCCAGAACCAAGG-3’
Cnot6l-F	Cnot6l	acRIP-PCR	5’-CAGCTGTAGTGGAAAGAATGGAAG-3’
Cnot6l-R			5’-CAAGCACGTTCATATGAGTCTTGG-3’
Btg4-F	Btg4	acRIP-PCR	5’-TGAAAAAGCATGAGAAACTGAGTAC-3’
Btg4-R			5’-CCCATCTACCTTTAAAAGAAGCAA-3’
