# Supplementary material for: Maternal NAT10 orchestrates oocyte meiotic cell-cycle progression and maturation in mice
Source: Nat Commun. 2023 Jun 22;14:3729. doi: 10.1038/s41467-023-39256-0 (PMC10287700; doi:10.1038/s41467-023-39256-0)
Supplement: Supplementary file 6 — Supplementary Data 3 [file 41467_2023_39256_MOESM6_ESM.xlsx]

## Sheet: Sheet1
Rename	Total reads	Unique Mapping rate	Duplication rate
WT_GV_1	9830696	0.869	0.125
WT_GV_2	15032964	0.8624	0.128
WT_GV_4	7006482	0.8561	0.1134
WT_MII_1	8700206	0.9221	0.1322
WT_MII_3	8271874	0.6778	0.0672
WT_MII_4	8839614	0.6458	0.068
Nat10-ZcKO_GV_1	4492130	0.6039	0.0753
Nat10-ZcKO_GV_2	6406628	0.8876	0.0998
Nat10-ZcKO_GV_3	5221936	0.8757	0.1027
Nat10-ZcKO_GV_4	6507866	0.6957	0.0751
Nat10-ZcKO_MII_1	14599354	0.8919	0.118
Nat10-ZcKO_MII_3	12679196	0.8287	0.079
Nat10-ZcKO_MII_4	16387084	0.8593	0.0964
