# Supplementary material for: Maternal NAT10 orchestrates oocyte meiotic cell-cycle progression and maturation in mice
Source: Nat Commun. 2023 Jun 22;14:3729. doi: 10.1038/s41467-023-39256-0 (PMC10287700; doi:10.1038/s41467-023-39256-0)
Supplement: Supplementary file 8 — Supplementary Data 5 [file 41467_2023_39256_MOESM8_ESM.xlsx]

## Sheet: tpm
gene_id		WT_1	WT_3	WT_4	CKO_1	CKO_3	CKO_4
ENSMUSG00000000001.4	Gnai3	103.96	99.56	66.16	69	77.48	95.67
ENSMUSG00000000003.15	Pbsn	0	0	0	0	0	0
ENSMUSG00000000028.15	Cdc45	56.14	56.89	42.89	31.29	47.86	30.46
ENSMUSG00000000031.16	H19	0	0	0	0	0	0
ENSMUSG00000000037.17	Scml2	128.29	134.88	171.83	57.87	87.78	108.76
ENSMUSG00000000049.11	Apoh	0	0	0	0.92	0	0
ENSMUSG00000000056.7	Narf	6.37	5.23	3.93	5.94	12.53	10.15
ENSMUSG00000000058.6	Cav2	0.2	0	0	1.46	0	0
ENSMUSG00000000078.7	Klf6	4.73	6.8	1.92	6.37	5.32	3.44
ENSMUSG00000000085.16	Scmh1	54.94	56.39	70.41	31.21	26.55	62.76
ENSMUSG00000000088.7	Cox5a	191.2	208.39	251.58	505.97	577.53	291.11
ENSMUSG00000000093.6	Tbx2	0	0	0	0	0	0
ENSMUSG00000000094.12	Tbx4	73.03	65.17	76.93	14.7	22.84	48.86
ENSMUSG00000000103.12	Zfy2	0	0	0	0	0	0
ENSMUSG00000000120.6	Ngfr	0	0	0	0.35	0	0
ENSMUSG00000000125.5	Wnt3	0	0.25	0	0	0	0.51
ENSMUSG00000000126.11	Wnt9a	0.16	0	1.06	0.18	1.9	0.38
ENSMUSG00000000127.15	Fer	23.52	18.33	18.14	16.92	16.05	24.47
ENSMUSG00000000131.15	Xpo6	26.8	58.39	80.05	40.51	22.48	46.59
ENSMUSG00000000134.17	Tfe3	87.89	70.74	73.19	32.44	61	73.64
ENSMUSG00000000142.15	Axin2	61.42	38.92	54.03	18.27	31.52	59.69
ENSMUSG00000000148.17	Brat1	0.96	0.37	0	1.35	2.45	0.47
ENSMUSG00000000149.10	Gna12	23.89	35.69	46.93	26.3	26.54	42.86
ENSMUSG00000000154.16	Slc22a18	0	0	0	0	1.79	0.27
ENSMUSG00000000157.16	Itgb2l	0	4.36	0.67	0.36	0.74	0.12
ENSMUSG00000000159.16	Igsf5	0	0	0	0.42	2.36	0
ENSMUSG00000000167.14	Pih1d2	0	0	0	0.64	0	0
ENSMUSG00000000168.9	Dlat	43.61	29.12	9.27	19.16	27.28	26.18
ENSMUSG00000000171.5	Sdhd	45.73	50.15	27	172.1	260.21	141.8
ENSMUSG00000000182.9	Fgf23	0	0	0	0	0	0
ENSMUSG00000000183.6	Fgf6	0.22	0	0.18	0.13	0.08	0.07
ENSMUSG00000000184.12	Ccnd2	32.34	10.24	7.25	20.59	0	0.57
ENSMUSG00000000194.13	Gpr107	1.76	1.9	2.53	1.96	7.13	2.72
ENSMUSG00000000197.8	Nalcn	0.28	0.95	0	0.08	0.29	0.12
ENSMUSG00000000202.9	Btbd17	8.1	1.54	1.19	0.1	0.5	0.95
ENSMUSG00000000204.16	Slfn4	0.99	0	0	0.18	0	0.75
ENSMUSG00000000214.11	Th	101.16	63.79	63.37	32.24	66.03	68.64
ENSMUSG00000000215.11	Ins2	8.72	12	43.54	6.68	7.91	5.59
ENSMUSG00000000216.8	Scnn1g	0	0	0	0	0	0
ENSMUSG00000000223.13	Drp2	0	0	0	0	0	0
ENSMUSG00000000244.17	Tspan32	0	0	0	0	0	0
ENSMUSG00000000247.11	Lhx2	1.73	4.08	4.42	2.98	0.53	4.74
ENSMUSG00000000248.16	Clec2g	7.96	2.05	0	7.02	13.58	7.81
ENSMUSG00000000253.13	Gmpr	6.42	5.91	5.57	14.11	51.54	5.44
ENSMUSG00000000263.15	Glra1	0	0	0	0	0	0
ENSMUSG00000000266.11	Mid2	0	0	0	1.44	0	0
ENSMUSG00000000275.16	Trim25	0.09	0	0	1.61	0	0.25
ENSMUSG00000000276.11	Dgke	7.19	6.2	7.56	8.74	9.36	8.32
ENSMUSG00000000278.10	Scpep1	111.4	105.89	104.33	101.18	86.66	107.84
ENSMUSG00000000282.12	Mnt	0.9	0.64	1.31	1.15	1.65	1.06
ENSMUSG00000000290.13	Itgb2	1.45	0.78	7.21	3.68	5.69	3.3
ENSMUSG00000000295.13	Hddc2	6.94	1.31	1.38	53.87	46.15	14.14
ENSMUSG00000000296.8	Tpd52l1	6.63	5.12	1.95	27.67	6.14	5.6
ENSMUSG00000000301.16	Pemt	6.59	9.49	8.31	16.77	12.67	10.59
ENSMUSG00000000303.12	Cdh1	85.78	74.8	99.07	22.48	29.76	44.7
ENSMUSG00000000305.12	Cdh4	13.68	14.26	23.3	2.74	5.46	9.76
ENSMUSG00000000308.14	Ckmt1	0	0	0	0	0	0
ENSMUSG00000000317.11	Bcl6b	0	0	0	0	0	0
ENSMUSG00000000318.16	Clec10a	11.26	12.16	4.11	10.57	28.47	6.97
ENSMUSG00000000320.10	Alox12	4.6	2.22	2.67	2.02	2.5	2.53
ENSMUSG00000000325.16	Arvcf	2.96	0.99	3.23	1.13	5.67	2.82
ENSMUSG00000000326.13	Comt	0.93	0.88	0	15.15	0.61	2.09
ENSMUSG00000000339.14	Rtca	18.31	9.04	4.9	23.05	18.99	17.72
ENSMUSG00000000340.10	Dbt	5.8	7.26	7.49	14.65	10.16	9.78
ENSMUSG00000000346.9	Dazap2	347.15	379.4	270.52	242.1	262.35	304.81
ENSMUSG00000000355.13	Mcts1	6.08	0	1.64	22.8	15.9	6.08
ENSMUSG00000000359.3	Rem1	0	0	0	0	0	0
ENSMUSG00000000365.9	Rnf17	106.98	93.91	132.3	88.3	98.06	144.99
ENSMUSG00000000374.8	Trappc10	20.98	34.98	34.47	12.68	21.59	27.05
ENSMUSG00000000378.15	Ccm2	10.18	7.15	5.06	6.56	12.38	3.93
ENSMUSG00000000381.10	Wap	0	0	0	0	0	0
ENSMUSG00000000384.15	Tbrg4	2.19	1.73	10.42	5.26	3.83	5.63
ENSMUSG00000000385.8	Tmprss2	0	0	0	0	0.35	0.1
ENSMUSG00000000386.16	Mx1	0.2	0	0	0.86	0	0.57
ENSMUSG00000000392.17	Fap	0	0	0	0.26	0	0
ENSMUSG00000000394.15	Gcg	0	0	0	0	0	0
ENSMUSG00000000399.10	Ndufa9	10.1	3.6	0	29.62	49.6	8.64
ENSMUSG00000000402.2	Egfl6	5.23	3.73	3.67	3.3	4.49	4.38
ENSMUSG00000000409.14	Lck	0	0	0	1.54	0	0
ENSMUSG00000000411.7	Tssk3	0	0	0	0	0	0
ENSMUSG00000000416.16	Cttnbp2	3.6	2.29	2.93	0.48	0.83	4.48
ENSMUSG00000000420.15	Galnt1	17.56	21.74	23.24	18.44	14.45	17.71
ENSMUSG00000000435.1	Myf5	0	0	0	0	0	0
ENSMUSG00000000439.9	Mkrn2	15.74	24.28	19.6	14.67	23.8	18.66
ENSMUSG00000000440.12	Pparg	28.2	34.26	25.47	50.03	54.89	83.27
ENSMUSG00000000441.17	Raf1	325.9	331.94	785.92	302.83	159.82	307.57
ENSMUSG00000000486.13	Septin1	1.17	3.32	1.83	8.92	4.78	1.45
ENSMUSG00000000489.7	Pdgfb	7.13	7.43	8.29	1.96	4.47	4.91
ENSMUSG00000000530.16	Acvrl1	0	0	0	0.43	0	0
ENSMUSG00000000531.5	Grasp	2.51	1.59	0.46	2.37	2.53	3.95
ENSMUSG00000000532.11	Acvr1b	7.51	8.9	16.63	5.57	3.94	6.96
ENSMUSG00000000538.18	Tom1l2	22.06	22.47	29.03	10.83	17.35	36.05
ENSMUSG00000000544.14	Gpa33	3.15	3.74	4.56	7.52	5.18	12.32
ENSMUSG00000000552.10	Zfp385a	5.57	4.14	7.2	3.56	2.87	3.42
ENSMUSG00000000555.8	Itga5	0.59	0.51	0	1.54	0.5	1.25
ENSMUSG00000000560.9	Gabra2	0.25	0	0	0	0	0
ENSMUSG00000000561.14	Wdr77	0.86	0	0	5.06	1.12	0.34
ENSMUSG00000000562.5	Adora3	0	0	0.58	0	0	0.63
ENSMUSG00000000563.17	Atp5pb	49.32	37.02	34.25	175.45	208.74	116.75
ENSMUSG00000000567.5	Sox9	0	0	0	0	0	0
ENSMUSG00000000568.15	Hnrnpd	11.88	17.09	36.64	38.37	27.41	31.62
ENSMUSG00000000579.14	Dynlt1c	5.22	3.35	1.31	8.16	2.91	4.7
ENSMUSG00000000581.8	C1d	0.72	0.52	5.88	7.31	3.8	2.73
ENSMUSG00000000594.7	Gm2a	3.28	1.44	1.05	24.34	2.38	0.22
ENSMUSG00000000600.15	Krit1	4.59	4.37	1.96	6.49	5.57	4.3
ENSMUSG00000000605.9	Clcn4	4.54	3.84	0.94	5.96	8.06	2.83
ENSMUSG00000000606.18	Vmn2r88	0	0	0	0	0	0
ENSMUSG00000000617.14	Grm6	0	0	0	0	0	0
ENSMUSG00000000627.15	Sema4f	0.19	0	0	0.07	0.13	0.07
ENSMUSG00000000628.10	Hk2	4.55	9.11	9.84	9.89	2.3	6
ENSMUSG00000000631.20	Myo18a	10.27	21.46	35.68	3.68	7.71	11.61
ENSMUSG00000000632.13	Sez6	0.62	0.66	0	0.58	0.12	0.09
ENSMUSG00000000673.9	Haao	0	0	0	0.29	0	0
ENSMUSG00000000682.7	Cd52	0	0	0	2.52	3.01	6.95
ENSMUSG00000000686.11	Abhd15	0	0	0	0	0.29	0
ENSMUSG00000000690.5	Hoxb6	0	0	0	0	0.33	0
ENSMUSG00000000693.10	Loxl3	0.52	0.25	0.32	0.51	0.37	0.31
ENSMUSG00000000701.8	Tcl1b5	350.44	344.7	266.1	336.22	285.24	390.57
ENSMUSG00000000706.16	Btn1a1	0.15	0.22	0	0	0.32	0.73
ENSMUSG00000000708.14	Kat2b	0	0	0	2.13	0.08	1.53
ENSMUSG00000000711.3	Rab5b	5.2	3.6	2.79	8.6	15.23	6.12
ENSMUSG00000000724.10	Cryba1	0	0	0	0.57	0	0
ENSMUSG00000000730.13	Dnmt3l	145.66	144.81	121.03	64.12	155.52	247.82
ENSMUSG00000000731.15	Aire	5.17	2.97	9.14	2.49	4.88	4.3
ENSMUSG00000000732.9	Icosl	19	15.19	8.16	12.94	35.72	23.79
ENSMUSG00000000738.18	Spg7	4.01	6.07	23.99	6.67	7.16	9.69
ENSMUSG00000000739.14	Sult5a1	5.58	6.73	3.08	8.75	28.66	10.43
ENSMUSG00000000740.12	Rpl13	390.73	294.98	307.58	1279.6	511.24	479.7
ENSMUSG00000000743.9	Chmp1a	27.59	16.49	9.98	16.34	31.14	34.4
ENSMUSG00000000751.13	Rpa1	69.58	43.42	36.51	29.53	73.2	52.7
ENSMUSG00000000753.15	Serpinf1	0.72	0	0	19.12	0	0
ENSMUSG00000000759.14	Tubgcp3	1.76	1.62	3.25	4.12	1.16	2.03
ENSMUSG00000000766.18	Oprm1	0	0	0	0.59	0.4	0
ENSMUSG00000000776.13	Polr3d	9.86	14.92	8.87	10.82	9.82	8.32
ENSMUSG00000000782.16	Tcf7	38.97	39.2	40.91	27.73	37.18	41.95
ENSMUSG00000000787.12	Ddx3x	222.94	240.38	347.68	201.5	157.2	278.24
ENSMUSG00000000791.9	Il12rb1	0	0	0.57	0.11	0	0
ENSMUSG00000000792.2	Slc5a5	0.92	0	0	0.1	2.05	0.87
ENSMUSG00000000794.9	Kcnn3	0	0	0.93	0.53	0.65	0.27
ENSMUSG00000000804.14	Usp32	4.37	5.43	6.7	6.48	4.56	4.32
ENSMUSG00000000805.18	Car4	0	0	0	0	0.35	0.3
ENSMUSG00000000811.13	Txnrd3	35.27	31.85	38.57	22.41	49.36	54.64
ENSMUSG00000000817.10	Fasl	0	0	0	0	0	0
ENSMUSG00000000823.16	Zfp512b	23.67	22.01	19.94	17.19	26.49	25.22
ENSMUSG00000000826.16	Dnajc5	24.94	23.3	18.39	10.37	15.25	10.39
ENSMUSG00000000827.18	Tpd52l2	374.34	344.5	165.31	207.44	347.36	319.3
ENSMUSG00000000838.17	Fmr1	4.33	4.16	11.2	8.63	8.14	8.12
ENSMUSG00000000861.15	Bcl11a	2.27	0.8	0	4.12	0	0.15
ENSMUSG00000000869.12	Il4	0	0	0	0	0	0
ENSMUSG00000000876.11	Pxmp4	5.44	5.27	5.8	6.22	4.2	4.34
ENSMUSG00000000881.12	Dlg3	0	0	0	1	0.56	0
ENSMUSG00000000884.17	Gnb1l	48.52	51.82	31.01	21.01	34.58	38.46
ENSMUSG00000000889.8	Dbh	1.72	0.92	1.78	0.73	0.3	1.01
ENSMUSG00000000901.17	Mmp11	0.24	4.13	0	197.15	0.17	3.63
ENSMUSG00000000902.13	Smarcb1	27.71	31.63	19.65	20.62	56.95	18.38
ENSMUSG00000000903.3	Vpreb3	0	0	0	14.16	0	1.38
ENSMUSG00000000915.15	Hip1r	2.31	5.89	4.61	2.66	4.87	4.3
ENSMUSG00000000916.15	Nsun5	2.48	6.86	20.58	11.69	6.95	6.76
ENSMUSG00000000934.9	Top1mt	1.21	0	0.5	1.71	0.21	0.18
ENSMUSG00000000938.11	Hoxa10	0.34	0	0	0	0	0.41
ENSMUSG00000000942.10	Hoxa4	0	0	0	0	0	0
ENSMUSG00000000948.16	Gm38393	0.7	0	0	0.08	0.09	0
ENSMUSG00000000957.11	Mmp14	1.26	0	0	3.93	0.29	0.12
ENSMUSG00000000958.10	Slc7a7	1.38	0.78	0.45	2.96	1.73	0
ENSMUSG00000000959.7	Oxa1l	3.33	3.16	2.5	11.22	14.9	6.24
ENSMUSG00000000976.13	Heatr6	32.34	26.41	24.36	13	20.86	30.14
ENSMUSG00000000982.5	Ccl3	0	4.38	1.63	3.54	0.72	1.26
ENSMUSG00000000983.13	Wfdc18	0	0	0	1.22	0	0
ENSMUSG00000001014.6	Icam4	0	0	0	2.45	1	0
ENSMUSG00000001016.12	Ilf2	50.87	55.25	42.59	54.54	69.15	62.21
ENSMUSG00000001017.15	Chtop	11.46	8.85	3.94	18.31	29.37	14.61
ENSMUSG00000001018.15	Snapin	60.87	45.07	35.41	60.13	86.05	50.22
ENSMUSG00000001020.8	S100a4	0	0	0	33.81	0	0
ENSMUSG00000001021.13	S100a3	0	0	0	0	0	0
ENSMUSG00000001023.10	S100a5	0	0	0	0	0	0
ENSMUSG00000001025.8	S100a6	32.75	6.9	0	390.91	6.67	16.59
ENSMUSG00000001027.7	Scn4a	0	0	0	0	0	0
ENSMUSG00000001029.15	Icam2	0	0	0	0	0	0
ENSMUSG00000001034.17	Mapk7	1.13	0	0	0.8	1.12	0.84
ENSMUSG00000001036.17	Epn2	401.64	385.26	445.92	149.77	236.26	393.8
ENSMUSG00000001039.12	B9d1	266.62	248.44	294.72	261.55	276.91	254.96
ENSMUSG00000001052.15	Sec24b	15.72	14.46	32.61	15.48	15.39	14.82
ENSMUSG00000001053.15	N4bp3	0	0	0	0	0	0
ENSMUSG00000001054.9	Rmnd5b	2.82	1.98	0.66	9.37	10.66	3.3
ENSMUSG00000001056.3	Nhp2	11.5	7.45	2.1	66.69	67.81	15.09
ENSMUSG00000001062.18	Vps9d1	8.39	6.61	8.36	6.56	11.67	7.3
ENSMUSG00000001065.15	Zfp276	9.1	4.39	7.03	1.93	6.4	8.4
ENSMUSG00000001076.7	C1ql4	0	0	0	0.23	0	0
ENSMUSG00000001082.12	Mfsd10	83.48	64.47	74.4	57.57	86.67	476.28
ENSMUSG00000001089.14	Luzp1	117.98	144.04	152.36	60.97	46.09	72.45
ENSMUSG00000001095.5	Slc13a2	0	0	0	0	0	0
ENSMUSG00000001098.15	Kctd10	34.77	29.42	27.79	28.56	42.19	31.16
ENSMUSG00000001100.10	Poldip2	10.48	16.52	11.51	19.9	31.35	11.72
ENSMUSG00000001103.7	Sebox	79.17	67.35	66.14	46.11	41.77	46.72
ENSMUSG00000001105.15	Ift20	94.04	91.82	95.9	86.61	55.39	67.76
ENSMUSG00000001119.7	Col6a1	0.51	0	0	0.14	0	0
ENSMUSG00000001120.15	Pcbp3	12.12	10.56	9.33	6.05	13.73	15.88
ENSMUSG00000001123.15	Lgals9	3.17	1.69	3.24	7.2	3.14	4.01
ENSMUSG00000001127.12	Araf	15.11	8.55	12.51	15.43	22.3	16.7
ENSMUSG00000001128.7	Cfp	0	0	0	0.2	0	0
ENSMUSG00000001131.11	Timp1	5.34	6.4	0	81.25	0	2.2
ENSMUSG00000001134.9	Uxt	44.95	27.07	25.19	32.69	60.61	26.12
ENSMUSG00000001138.13	Cnnm3	0.59	0.14	0	2.29	2.9	1.4
ENSMUSG00000001143.13	Lman2l	8.55	7.39	9.32	6.7	19.4	11.38
ENSMUSG00000001150.7	Mcm3ap	267.98	343.59	500.8	224.07	186.49	358.21
ENSMUSG00000001151.10	Pcnt	290.21	141.42	189.27	34.8	83.91	231.53
ENSMUSG00000001155.13	Ftcd	0	0	0	0	0	0
ENSMUSG00000001156.9	Mxd1	60	64.74	69.76	27.95	41.54	63.78
ENSMUSG00000001157.13	Gmcl1	40.69	48.22	65.1	44.07	42.81	79.35
ENSMUSG00000001158.13	Snrnp27	498.69	548.34	769.82	565.29	516.68	666.1
ENSMUSG00000001166.17	Oas1c	639.97	569.75	460.49	451.4	909.51	811.55
ENSMUSG00000001168.16	Oas1h	301.13	231.85	227.73	335.29	482.98	332.49
ENSMUSG00000001173.15	Ocrl	11.3	8.46	19.38	9.21	7.24	8.94
ENSMUSG00000001175.16	Calm1	961.25	1181.71	1426.7	566.66	602.27	796.99
ENSMUSG00000001211.15	Agpat3	6.4	13.75	9.14	9.95	9.93	9.16
ENSMUSG00000001225.12	Slc26a3	0	0	0	0	0	0
ENSMUSG00000001227.12	Sema6b	0	0	0	0.08	0	0
ENSMUSG00000001228.14	Uhrf1	444.58	276.88	338.43	157.42	226.44	349.58
ENSMUSG00000001229.9	Dpp9	5.19	3.82	6.27	1.6	2.33	3.79
ENSMUSG00000001240.13	Ramp2	3.35	0	1.67	0.62	6.02	0.33
ENSMUSG00000001247.16	Lsr	90.25	75.01	54.33	19.52	62.58	106.72
ENSMUSG00000001248.15	Gramd1a	1.59	0	0	8.85	0	0.98
ENSMUSG00000001249.14	Hpn	0	0	0	0	0	0
ENSMUSG00000001260.10	Gabrg1	0	0	0	0	0	0
ENSMUSG00000001270.9	Ckb	11.95	7.04	4.72	16.35	142.9	8.5
ENSMUSG00000001280.13	Sp1	6.16	6.03	10.52	3.99	3.69	3.42
ENSMUSG00000001281.10	Itgb7	0	0	0	0	0	0.24
ENSMUSG00000001285.12	Myg1	3.34	8.49	1.74	15.17	35.34	7.98
ENSMUSG00000001288.15	Rarg	0.8	0.86	0.33	0.45	0.56	1.36
ENSMUSG00000001289.12	Pfdn5	317.88	382.17	431	407.7	596.26	519.32
ENSMUSG00000001300.16	Efnb2	14.2	18.31	27.8	22.19	12.01	22.27
ENSMUSG00000001305.5	Rrp15	9.48	4.71	3.09	14.04	36.94	7.89
ENSMUSG00000001313.12	Rnd2	0	0.63	0.72	0.75	0	0.26
ENSMUSG00000001323.17	Srr	1.92	0.82	1	3.35	2.13	1.53
ENSMUSG00000001333.9	Sync	0	0	0	0	0	0
ENSMUSG00000001334.9	Fndc5	0.39	0.56	0.33	0.55	0.14	0
ENSMUSG00000001348.15	Acp5	17.87	8.46	6.76	8.04	14.97	6.58
ENSMUSG00000001349.5	Cnn1	128.69	140.14	70.57	28.48	66.99	73.53
ENSMUSG00000001366.14	Fbxo9	60.16	48.09	52.36	29.81	43.21	71.85
ENSMUSG00000001376.17	Vps50	43.39	56.63	51.85	41.5	36.65	74.12
ENSMUSG00000001380.7	Hars	25.77	25.71	20.25	17.15	23.74	20.29
ENSMUSG00000001383.9	Zmat2	50.76	44.39	81.12	55.88	80.08	79.1
ENSMUSG00000001403.13	Ube2c	460.17	397.03	400.39	423.38	569.5	577.85
ENSMUSG00000001415.10	Smg5	5.15	1.08	1.1	4.01	6.48	3.12
ENSMUSG00000001416.13	Cct3	77.62	54.42	54.66	145.94	217.33	115.3
ENSMUSG00000001418.13	Glmp	4.42	3.63	5.54	18.56	39.6	12.26
ENSMUSG00000001419.17	Mef2d	3.08	2.81	3.19	5.33	4.87	6.88
ENSMUSG00000001420.13	Tmem79	1.97	0	0	0.62	0.6	0.6
ENSMUSG00000001424.14	Snd1	80.21	67.78	72.33	34.92	62.34	61.74
ENSMUSG00000001435.15	Col18a1	0	0	0	0.46	0	0
ENSMUSG00000001436.15	Slc19a1	17.67	18.34	13.92	9.26	11.93	11.99
ENSMUSG00000001440.5	Kpnb1	31.36	39.06	48.76	29.69	33.82	64.08
ENSMUSG00000001441.13	Npepps	6.59	7.44	8.42	9.05	3.1	3
ENSMUSG00000001444.2	Tbx21	0	0	0	0.25	0	0
ENSMUSG00000001445.10	Mrpl10	74.54	77.76	59.78	57.32	89.93	71.36
ENSMUSG00000001467.5	Cyp51	2.93	1.33	1.91	3.12	1.42	2.2
ENSMUSG00000001472.17	Tcf25	77.27	159.97	57.05	49.88	192.21	142.6
ENSMUSG00000001473.7	Tubb6	92.54	69.91	45.78	51.03	196.9	54.62
ENSMUSG00000001482.15	Def8	5.13	2.44	1.7	2.9	2.51	2.61
ENSMUSG00000001493.9	Meox1	0	0	0	0.57	0.87	0.59
ENSMUSG00000001494.6	Sost	0.55	0.39	0.45	0	0.19	0.16
ENSMUSG00000001496.15	Nkx2-1	0	0	0	0	0	0
ENSMUSG00000001497.18	Pax9	0	0	0	0	0	0
ENSMUSG00000001504.10	Irx2	0.21	0	0	0.35	0	2.22
ENSMUSG00000001506.10	Col1a1	0	0.25	0.14	0.49	0	0.05
ENSMUSG00000001507.16	Itga3	0.9	0	0	1.64	0.64	0.39
ENSMUSG00000001508.15	Sgca	4.88	5.9	4.07	0.24	5.14	8.15
ENSMUSG00000001510.8	Dlx3	0	0	0	0	0	0
ENSMUSG00000001517.14	Foxm1	10.66	13.78	18.56	10.29	14.56	19.7
ENSMUSG00000001518.12	Itfg2	2.13	1.26	0.72	1.47	6.13	1.05
ENSMUSG00000001520.12	Nrip2	0.61	0	0	0.74	0	0
ENSMUSG00000001521.12	Tulp3	41.37	56.9	81	46.59	29.63	42.85
ENSMUSG00000001524.14	Gtf2h4	5.02	3.17	4.99	6.34	16.18	5.81
ENSMUSG00000001525.10	Tubb5	60.55	38.52	21.14	114.85	78.05	30.62
ENSMUSG00000001542.7	Ell2	19.72	23.4	24.72	9.61	20.88	17.7
ENSMUSG00000001552.14	Jup	38.13	29.03	23.3	13.01	14.96	22.74
ENSMUSG00000001555.10	Fkbp10	1.48	0	0	8.38	1.21	0
ENSMUSG00000001558.5	Klhl10	0	0	0	0	0	0
ENSMUSG00000001566.9	Mnx1	0	0	0	0	0	0
ENSMUSG00000001569.10	Nom1	2.48	0.85	1.81	1.25	1.17	0.73
ENSMUSG00000001576.15	Ergic1	17.47	29.71	16.52	23.14	29.25	29.53
ENSMUSG00000001583.13	Tnk1	0	0	0	0	0	0
ENSMUSG00000001588.12	Acap1	0.27	0	0	0	0	0
ENSMUSG00000001604.14	Tcea3	75.88	61.37	121.68	48.08	59.33	74.14
ENSMUSG00000001622.15	Csn3	0	0	0	0	0	0
ENSMUSG00000001627.12	Ifrd1	389.08	340.33	323.13	433.79	459.54	633.83
ENSMUSG00000001630.13	Stk38l	16.15	16.59	12.7	6.23	11.44	9.14
ENSMUSG00000001632.16	Brpf1	1.84	2.41	2.62	3.54	1.81	3.16
ENSMUSG00000001642.18	Akr1b3	114.88	141.08	177.97	170.15	471.86	96.05
ENSMUSG00000001655.6	Hoxc13	0	0.32	0	0.89	0.47	1.05
ENSMUSG00000001656.3	Hoxc11	0	0	0	0	0	0
ENSMUSG00000001657.7	Hoxc8	0	0	0	0.17	0.21	0
ENSMUSG00000001661.5	Hoxc6	0	0	0	0.21	0.26	0.22
ENSMUSG00000001663.10	Gstt1	0	2.79	0	40.55	0.91	0.79
ENSMUSG00000001665.11	Gstt3	3.04	2.62	1.51	3.81	12.8	0.72
ENSMUSG00000001666.8	Ddt	4.16	0	2.65	55.92	42.78	10.95
ENSMUSG00000001670.13	Tat	0.47	0.66	0	0.6	0.16	0.96
ENSMUSG00000001672.14	Marveld3	0	0	0	0	0.16	0.13
ENSMUSG00000001674.11	Ddx18	160.18	161.35	273.16	109.9	98.22	164.13
ENSMUSG00000001687.15	Ubl3	38.29	47.51	68.51	42.98	30.38	54.38
ENSMUSG00000001700.10	Gramd3	0	0	1.04	1.66	0	0.45
ENSMUSG00000001707.8	Eef1e1	23	31	17.58	28.64	38.87	63.64
ENSMUSG00000001729.14	Akt1	44.1	45.05	50.28	28.98	23.01	41.21
ENSMUSG00000001739.14	Cldn15	53.04	27.56	40.05	42	81.07	63.82
ENSMUSG00000001741.12	Il16	0	0	0	0.09	0	0
ENSMUSG00000001750.16	Tcirg1	1.51	0	0.34	1.26	0.72	0.88
ENSMUSG00000001751.9	Naglu	4.61	5.18	0	2.78	2.03	0.5
ENSMUSG00000001755.12	Coasy	9.04	6.22	3.04	5.93	15.1	11.09
ENSMUSG00000001761.7	Smo	0.14	0.2	0	2.75	0	0.24
ENSMUSG00000001763.14	Tspan33	10.91	6.99	11.4	25.23	26.95	30.2
ENSMUSG00000001767.5	Crnkl1	211.55	222.78	219.9	159.19	213.12	225.34
ENSMUSG00000001768.16	Rin2	2.21	5.51	6.51	7.5	2.7	7.48
ENSMUSG00000001773.14	Folh1	0	0	0	0	0	0
ENSMUSG00000001774.8	Chordc1	99.68	56.59	87.05	39.46	37.98	45.5
ENSMUSG00000001783.3	Rtcb	9.62	4.03	2.33	13.35	27.21	6.35
ENSMUSG00000001785.13	Pwp1	3.6	0.3	0.7	7.35	7.13	1.25
ENSMUSG00000001786.14	Fbxo7	34.69	25.98	27.62	16.23	36.6	27.63
ENSMUSG00000001794.13	Capns1	5.14	2.59	5.85	46.62	14.73	8.97
ENSMUSG00000001802.16	Lrp3	0.27	0	0	0.61	0	0
ENSMUSG00000001804.9	Dsg4	0	0	0	0	0	0
ENSMUSG00000001815.15	Evx2	0	0	0	0	0	0
ENSMUSG00000001819.4	Hoxd13	0.89	0.95	0.73	0.88	0.46	1.04
ENSMUSG00000001823.5	Hoxd12	0	0	0	0	0	0
ENSMUSG00000001827.12	Folr1	1.96	0	0	15.46	0.51	0.44
ENSMUSG00000001829.17	Clpb	24.73	12.77	7.45	6.67	25.29	11.77
ENSMUSG00000001833.17	Septin7	78.14	82.35	87.33	66.93	86.6	102.48
ENSMUSG00000001844.10	Zdhhc4	5.96	9.31	9.43	13.52	9.55	8.91
ENSMUSG00000001847.14	Rac1	501.24	516.49	398.24	293.41	365.88	358.18
ENSMUSG00000001855.15	Nup214	132.57	137.46	401.71	217.09	196.58	269.9
ENSMUSG00000001864.13	Aif1l	0.69	0	0	5.14	0.24	0.76
ENSMUSG00000001865.2	Cpa3	0	0	0	0	0	0
ENSMUSG00000001870.16	Ltbp1	0.5	0	0	3.85	0.45	0.29
ENSMUSG00000001891.16	Ugp2	6.38	3.99	2.74	12.88	6.54	4.91
ENSMUSG00000001901.15	Kcnh6	0	0	0	0	0	0
ENSMUSG00000001909.16	Trmt1	15.12	13.51	23.24	10.51	15.1	8.81
ENSMUSG00000001910.5	Nacc1	5.97	2.39	5.22	4.88	8.52	7.71
ENSMUSG00000001911.16	Nfix	10.33	11.75	10.39	5.7	4.58	9.48
ENSMUSG00000001918.17	Slc1a5	0.78	0	0	1.11	0.14	0.35
ENSMUSG00000001924.15	Uba1	68.46	54.39	87.02	66.71	53.8	68.73
ENSMUSG00000001930.17	Vwf	0	0	0.19	0.07	0	0.12
ENSMUSG00000001942.8	Siae	31.74	32.19	19.06	9.49	10.82	7.84
ENSMUSG00000001943.8	Vsig2	0	0	0	0	0	0
ENSMUSG00000001946.14	Esam	0	0	0	0	0	0
ENSMUSG00000001948.10	Spa17	7.34	14.37	8.61	16.66	24.12	18.52
ENSMUSG00000001962.8	Fam50a	34.84	39.99	52.46	35.78	102.89	70.78
ENSMUSG00000001964.14	Emd	21.51	10.53	17.71	23.8	22.04	39.49
ENSMUSG00000001983.7	Taco1	0.89	1.9	0	0.84	4.35	1.06
ENSMUSG00000001985.9	Grik3	0	0	0	0.16	0	0
ENSMUSG00000001986.16	Gria3	0	0	0	0.21	0	0
ENSMUSG00000001988.9	Npas1	0	0	0	0.33	0.2	0
ENSMUSG00000001995.9	Sipa1l2	12	15.74	21.58	5.36	5.07	11.73
ENSMUSG00000001998.15	Ap4e1	3.71	1.61	2.62	2.1	1.57	2.24
ENSMUSG00000001999.15	Blvra	112.57	117.19	92.2	102.57	145.85	123.65
ENSMUSG00000002006.12	Pdzd4	0	0	0	0.09	0	0
ENSMUSG00000002007.5	Srpk3	0	0	0	0.16	0.2	0
ENSMUSG00000002010.17	Idh3g	9.57	2	4.15	55.81	24.46	7.74
ENSMUSG00000002012.13	Pnck	1.18	0	0	1.02	0	0
ENSMUSG00000002014.12	Ssr4	41.22	34.66	28.29	136.16	73.64	32.18
ENSMUSG00000002015.5	Bcap31	83.19	91.14	60.66	191.65	192.3	95.69
ENSMUSG00000002017.10	Fam98a	13.82	12.57	16.88	14.22	15.99	17.57
ENSMUSG00000002020.15	Ltbp2	1.38	0.34	0.13	1.38	3.43	1.21
ENSMUSG00000002028.13	Kmt2a	0	0.18	0	0.9	0.17	0.15
ENSMUSG00000002031.13	Ift46	103.53	23.13	21.53	37.78	78.68	33.62
ENSMUSG00000002032.17	Tmem25	0	0	0	0.13	0	0
ENSMUSG00000002033.14	Cd3g	0	0	0	0	0	0
ENSMUSG00000002043.17	Trappc6a	67.92	58.52	66.49	39.75	39.76	56.16
ENSMUSG00000002052.6	Supt6	24.87	25.68	30.03	11.37	19.29	31.14
ENSMUSG00000002055.9	Spag5	17.96	17.74	14.8	9.88	18.77	23.43
ENSMUSG00000002057.4	Foxn1	0.5	0	0	0.09	0	0
ENSMUSG00000002058.13	Unc119	4.71	2.16	2.3	19.62	2.94	1.57
ENSMUSG00000002059.18	Rab34	4.53	1.27	0	25.72	1.01	4.2
ENSMUSG00000002064.10	Sdf2	179.91	219.87	209.03	263.27	345.64	338.24
ENSMUSG00000002068.16	Ccne1	11.09	8.11	7.97	15.28	38.51	10.58
ENSMUSG00000002076.12	Hsf2bp	187.07	183.53	126.54	144.19	172.04	214.25
ENSMUSG00000002083.13	Bbc3	0	0	0	0	0.22	0
ENSMUSG00000002100.15	Mybpc3	0.13	0	0	0.07	0	0
ENSMUSG00000002102.15	Psmc3	23.73	18.49	23.79	34.2	58.29	33.12
ENSMUSG00000002103.16	Acp2	4.14	1.45	2.41	3.97	3.96	1.88
ENSMUSG00000002104.11	Rapsn	4.21	3.59	1.37	11.89	16.38	7.99
ENSMUSG00000002105.15	Slc39a13	1.53	1.39	2.54	2.59	1.06	2.52
ENSMUSG00000002107.18	Celf2	54.12	69.96	88.58	40.02	33.09	68.2
ENSMUSG00000002108.10	Nr1h3	0	0	0.61	0	0.45	0.22
ENSMUSG00000002109.14	Ddb2	169.75	169.17	138.48	87.8	132.64	138.94
ENSMUSG00000002111.8	Spi1	0	0	0	0.88	0	0
ENSMUSG00000002129.11	Sf3a1	40.8	39.35	37.69	27.61	47.83	48.93
ENSMUSG00000002147.18	Stat6	28.79	29.22	21.61	20.44	44.59	27.33
ENSMUSG00000002190.13	Clgn	1.74	0.35	1.19	4.65	10.05	12.97
ENSMUSG00000002204.9	Napsa	0	0	0	2.27	3.8	0.23
ENSMUSG00000002205.16	Vrk3	9.82	10.85	6.08	6.36	12.57	1.81
ENSMUSG00000002210.11	Smg9	1	0.85	4.55	0.86	1.91	3.38
ENSMUSG00000002221.11	Paxip1	21.02	19.58	33.08	16.44	10.53	28.32
ENSMUSG00000002222.14	Rmnd5a	28.17	37.43	53.19	21.68	17.21	25.81
ENSMUSG00000002227.15	Mov10	9.27	2.4	0.51	1.73	3.63	1.61
ENSMUSG00000002228.7	Ppm1j	0	0	0	0.58	0.71	0
ENSMUSG00000002233.13	Rhoc	1.75	3	0	11.84	2.87	2.56
ENSMUSG00000002240.12	Prr27	0	0	0.78	0	0	0
ENSMUSG00000002249.21	Tead3	1.58	0.54	0.74	0.34	0.31	0.68
ENSMUSG00000002250.16	Ppard	4.22	5.57	17.81	5.23	4.02	8.78
ENSMUSG00000002257.8	Def6	0.73	0	0	2.95	3.24	1.15
ENSMUSG00000002265.17	Peg3	2.35	3.96	4.99	2.71	2.38	2.86
ENSMUSG00000002266.17	Zim1	0.26	0.25	0.56	0.07	0.25	0.4
ENSMUSG00000002274.13	Metrn	0	0	0	0	0	0
ENSMUSG00000002279.19	Lmf1	0.93	0.61	0.7	5.09	7.29	3.59
ENSMUSG00000002280.11	Ciao3	1.2	1.93	0.98	0.71	1.57	1.2
ENSMUSG00000002289.16	Angptl4	1.55	1.77	0	6.84	0.11	0
ENSMUSG00000002297.16	Dbf4	415.83	447.69	456.66	251.81	244.35	359.01
ENSMUSG00000002307.16	Daxx	49.9	42.3	74.59	24.23	42.68	31.18
ENSMUSG00000002308.16	Cd320	37.45	44.75	31.03	61.91	85.11	26.03
ENSMUSG00000002319.16	Ipo4	16.69	18.2	11.91	40	12.55	16.43
ENSMUSG00000002320.15	Tm9sf1	5.58	3.36	5.47	9.76	6.1	1.96
ENSMUSG00000002324.8	Rec8	0	0	0	0	0	0
ENSMUSG00000002325.15	Irf9	0	0	0	2.44	0	0
ENSMUSG00000002326.6	Gmpr2	0.29	0	0	2.74	0.45	0.62
ENSMUSG00000002329.7	Mdp1	2.03	1.92	1.67	8.03	2.36	4
ENSMUSG00000002332.16	Dhrs1	208.2	261.57	188.61	166.14	143.9	181.46
ENSMUSG00000002341.8	Ncan	0	0	0.12	0.04	0	0
ENSMUSG00000002342.17	Tmem161a	1.36	0	0	2.52	4.89	1.92
ENSMUSG00000002343.11	Armc6	0	0	0	3.18	2.85	0
ENSMUSG00000002345.18	Borcs8	19.27	20.56	12	25.94	20.26	16.22
ENSMUSG00000002346.16	Slc25a42	0.94	0.25	0	0.77	0	0.19
ENSMUSG00000002365.10	Snx9	146.87	151.79	209.01	107.08	91.48	176.88
ENSMUSG00000002372.9	Ranbp3	34.08	20.86	30.09	11.68	61.59	35.84
ENSMUSG00000002379.7	Ndufa11	244.69	417.02	370.11	453.86	463.4	315.14
ENSMUSG00000002384.2	Bmp8b	0	0	0.61	0.52	0.64	0
ENSMUSG00000002393.14	Nr2f6	0	0	4.87	1.51	0.63	0
ENSMUSG00000002395.14	Use1	6.12	6.29	4.08	49.65	61.51	11.46
ENSMUSG00000002396.8	Ocel1	1.11	0	0	1.77	0.26	0.87
ENSMUSG00000002409.18	Dyrk1b	3.45	2.81	1.43	1.81	2.74	2.83
ENSMUSG00000002413.15	Braf	1.73	1.78	0.6	2.08	0.69	1.02
ENSMUSG00000002416.13	Ndufb2	65.44	44.19	74.7	229.67	136.44	69.79
ENSMUSG00000002428.12	Hltf	4.44	7.66	11.25	5.78	6.18	7.52
ENSMUSG00000002455.14	Prpf6	156.93	142.44	279.82	128.41	173.78	192.4
ENSMUSG00000002458.13	Rgs19	12.38	8.43	14.58	18.3	22.94	13.21
ENSMUSG00000002459.17	Rgs20	0	0	0	0.22	0	0.19
ENSMUSG00000002475.16	Abhd3	17.17	22.81	14.86	7.73	7.3	13.23
ENSMUSG00000002477.5	Snrpd1	554.64	647.01	755.86	676	613.62	697.24
ENSMUSG00000002486.15	Tchp	2.43	2.41	4.66	1.06	2.46	2.31
ENSMUSG00000002489.16	Tiam1	72.54	74.42	119.41	48	66.81	110.71
ENSMUSG00000002496.10	Tsc2	39.42	14.75	30.08	23.37	29.55	33.66
ENSMUSG00000002500.15	Rpl3l	0	0	0	0	0	0
ENSMUSG00000002504.15	Slc9a3r2	0.94	0.82	4.68	3.28	4.33	5.18
ENSMUSG00000002524.17	Puf60	98.31	101.29	66.19	26.41	92.34	48.7
ENSMUSG00000002546.17	Golga2	19.45	18.39	28.04	12.52	15.97	22.36
ENSMUSG00000002550.16	Uck1	3.25	1.95	0	8.12	0	0.84
ENSMUSG00000002565.16	Scin	6.82	7.94	3.57	6.49	7.81	10.97
ENSMUSG00000002578.18	Ikzf4	59.37	40.76	34.91	15.26	33.18	41.7
ENSMUSG00000002580.7	Mien1	5.42	7.61	6.79	45.5	15.67	13.84
ENSMUSG00000002588.13	Pon1	0	0	0	0.23	0	0.24
ENSMUSG00000002602.16	Axl	0.73	0.35	0	20.22	0.17	0.43
ENSMUSG00000002603.15	Tgfb1	0	0	0	1.61	0	0
ENSMUSG00000002608.8	Ccdc97	28.9	17.44	14.1	7.4	19.41	18.31
ENSMUSG00000002617.14	Zfp40	0.88	2.43	1.48	3.96	2.58	0.59
ENSMUSG00000002625.10	Akap8l	12.29	8.03	11.51	5.72	10.3	20.18
ENSMUSG00000002633.4	Shh	0.38	0	0	0.54	0.13	0
ENSMUSG00000002635.11	Pdcd2l	289.74	261.01	201.92	184.15	310.84	233.01
ENSMUSG00000002658.9	Gtf2f1	40.96	27.7	39.79	16.8	58.94	44.84
ENSMUSG00000002660.8	Clpp	9.21	3.01	1.14	37.75	31.9	3.4
ENSMUSG00000002661.14	Alkbh7	18.59	24.38	26.2	51.39	124.26	31.65
ENSMUSG00000002664.2	Pspn	0	0	0	0	0	0
ENSMUSG00000002668.8	Dennd1c	0.22	1.03	0	0.49	0	0.53
ENSMUSG00000002679.14	Med6	152.63	188.14	189.69	384.82	475.34	495.54
ENSMUSG00000002688.8	Prkd1	12.97	14.42	21.1	16.38	18.32	13.55
ENSMUSG00000002699.13	Lcp2	7.94	13.16	4.34	15.44	13.93	12.35
ENSMUSG00000002718.14	Cse1l	17.26	22.63	10.01	14.96	23.99	16.32
ENSMUSG00000002728.14	Naa20	109.7	105.29	101.37	104.67	170.73	154.31
ENSMUSG00000002731.6	Prkra	1.47	1.05	1.21	8.95	0.26	2.4
ENSMUSG00000002732.14	Fkbp7	1.73	1.77	0	38.53	3.14	4.93
ENSMUSG00000002733.8	Plekha3	33.33	43.86	91.72	57.62	31.54	54.31
ENSMUSG00000002741.9	Ykt6	2.8	2.46	4.64	10.37	5.57	3.69
ENSMUSG00000002748.7	Baz1b	69.73	65.86	89.07	25.93	32.38	69.4
ENSMUSG00000002763.16	Pex6	0	0	0.28	1.04	1.27	0.39
ENSMUSG00000002767.13	Mrpl2	49.91	31.86	35.15	49.55	106.4	31.39
ENSMUSG00000002768.8	Mea1	247.07	297.84	229.39	232.84	584.21	295.93
ENSMUSG00000002769.9	Gnmt	7.24	2.8	7.91	14.17	10.5	5.13
ENSMUSG00000002771.12	Grin2d	0	0	0	0.05	0.13	0
ENSMUSG00000002778.14	Kdelr1	34.17	34.85	41.82	72.68	47.24	59.07
ENSMUSG00000002781.19	Tmem143	5.11	3.37	1.57	1.17	2.7	1.82
ENSMUSG00000002791.17	Pdxk-ps	0	0	0	0	0	0
ENSMUSG00000002797.9	Ggct	598.68	783.35	796.94	413.11	458.82	570.56
ENSMUSG00000002799.6	Jag2	39.04	35.99	100.27	20.61	70.33	53.88
ENSMUSG00000002803.14	Btbd6	0	0	1.78	1.19	0	0
ENSMUSG00000002804.4	Nudt14	48.03	42.86	28.56	23.57	39.2	17.56
ENSMUSG00000002808.7	Epdr1	0	0	0	2.52	0	0
ENSMUSG00000002812.4	Flii	11.58	10.82	15.97	12.88	45.2	13.29
ENSMUSG00000002814.15	Top3a	18.47	8.83	10.54	1.98	6.42	5.38
ENSMUSG00000002820.6	Atg4d	0	0	0	1.5	0	0
ENSMUSG00000002825.8	Qtrt1	0.95	0	0	4.58	8.65	0.28
ENSMUSG00000002831.14	Plin4	0	0	0	0.18	0	0
ENSMUSG00000002833.11	Hdgfl2	4.48	0	1.22	3.67	6.34	1.76
ENSMUSG00000002835.9	Chaf1a	44.62	28.95	35.26	11.03	46.42	45.91
ENSMUSG00000002844.9	Adprh	31.91	23.57	18.66	14.04	21.77	8.43
ENSMUSG00000002845.14	Tmem39a	166.67	168.1	128.43	96.19	108.13	120.87
ENSMUSG00000002846.9	Timmdc1	3.04	0.54	2.49	4.94	2.12	0.23
ENSMUSG00000002847.7	Pla1a	8.95	7	5.24	10.94	6.84	9.04
ENSMUSG00000002870.8	Mcm2	110.61	88.39	82.15	40.12	52.32	95.9
ENSMUSG00000002871.14	Tpra1	351.89	356.24	302.59	132.54	254.81	221.4
ENSMUSG00000002881.14	Nab1	8.11	18.41	32.74	20.22	7.68	12.38
ENSMUSG00000002885.14	Adgre5	0.19	0	0	0.85	0.13	0.63
ENSMUSG00000002897.5	Il17ra	10.8	8.24	4.65	4.43	7.49	8.58
ENSMUSG00000002900.17	Lamb1	225.89	221.53	300.68	96.1	143.18	245.04
ENSMUSG00000002908.17	Kcnn1	0.18	0	0	0.42	0.18	0.54
ENSMUSG00000002910.11	Arrdc2	142.01	107.1	123.29	35.77	84	87.14
ENSMUSG00000002930.6	Ppp1r17	0	0	0	0	0	0
ENSMUSG00000002944.15	Cd36	62.78	44.65	38.43	43.8	36.33	32.45
ENSMUSG00000002948.19	Map2k7	2.17	3.03	4.23	2.39	4.71	2.22
ENSMUSG00000002949.15	Timm44	25.17	35.76	17.61	16.89	24.19	17.74
ENSMUSG00000002957.11	Ap2a2	0.44	1.11	0.74	5.28	2.33	0.85
ENSMUSG00000002963.17	Pnkp	5.88	0	0	4.38	4.6	2.19
ENSMUSG00000002968.9	Med25	70.91	60.42	35.51	16.38	36.4	44.25
ENSMUSG00000002980.14	Bcam	0	0	0	1.16	0	0
ENSMUSG00000002981.10	Clptm1	44.8	24.38	22.88	24.58	38.13	24.82
ENSMUSG00000002983.17	Relb	2.29	1.09	0.42	5.02	5.57	1.5
ENSMUSG00000002984.17	Tomm40	6.06	1.08	8.61	15.43	37.83	16.29
ENSMUSG00000002985.16	Apoe	18.04	17.93	13.69	20.89	21	15.14
ENSMUSG00000002992.17	Apoc2	0	2.48	0	1.02	0	0
ENSMUSG00000002996.17	Hbp1	62.74	38.99	33.45	41.76	63.89	35.73
ENSMUSG00000002997.15	Prkar2b	26.21	26.91	26.03	56.84	16.15	21.62
ENSMUSG00000003031.14	Cdkn1b	9.24	6.56	7.68	7.02	8.54	11.57
ENSMUSG00000003032.8	Klf4	2.3	7.08	10	2.7	3.46	4.17
ENSMUSG00000003033.15	Ap1m1	54.75	41.98	28.62	17.32	33	24
ENSMUSG00000003037.16	Rab8a	47	35.05	27.78	47.41	67.12	40.39
ENSMUSG00000003038.15	Hmgn2	73.93	33.08	18.78	174.91	83.12	32.22
ENSMUSG00000003039.9	Fam32a	19.22	17.07	15.21	28.17	40.22	27.55
ENSMUSG00000003051.13	Elf3	3.92	3.62	1.49	6.06	11.02	3.92
ENSMUSG00000003053.17	Cyp2c29	11.27	5.75	8.11	1.69	1.39	2.16
ENSMUSG00000003062.13	Stard3nl	323.87	350.86	247.2	344.07	279.21	402.95
ENSMUSG00000003068.17	Stk11	8.78	7.7	23.04	20.2	21.64	19.56
ENSMUSG00000003070.6	Efna2	16.11	18.07	13.95	4.63	6.63	7.95
ENSMUSG00000003072.15	Atp5d	18.48	8.77	14.71	75.56	89.07	16.62
ENSMUSG00000003099.11	Ppp5c	16.37	13.23	6.3	9.7	17.54	10.15
ENSMUSG00000003119.14	Cdk12	11.02	16.33	32.28	17.93	17.21	27.62
ENSMUSG00000003123.15	Lipe	1.17	2.42	1.94	1.02	3.12	4.1
ENSMUSG00000003131.7	Pafah1b2	21.33	24.87	10.2	17.79	22.91	22.99
ENSMUSG00000003134.10	Tbc1d8	49.88	53.48	60.92	21.79	28.77	21.59
ENSMUSG00000003135.15	Cnot11	44.02	77.59	175.78	110.54	87.07	118.27
ENSMUSG00000003153.10	Slc2a3	0.13	0.19	0	0.38	0.32	0.31
ENSMUSG00000003154.15	Foxj2	12.72	15.54	3.92	4.11	2.58	4.53
ENSMUSG00000003161.15	Sri	16.55	7.72	6.72	52.26	19.32	15.77
ENSMUSG00000003166.20	Dgcr2	51.11	47.28	31.45	20.14	44.4	39.44
ENSMUSG00000003184.15	Irf3	2.75	2.01	11.08	9.87	21.4	3.51
ENSMUSG00000003190.12	Bcl2l12	2.62	1.77	5.04	9.06	14.04	6.96
ENSMUSG00000003198.10	Zfp959	11.67	3.19	3.69	10.39	9.87	6.11
ENSMUSG00000003199.16	Mpnd	5.38	2.5	7.18	5.27	6.39	3.12
ENSMUSG00000003200.10	Sh3gl1	11.73	10.89	9.28	15.15	50.57	27.85
ENSMUSG00000003206.7	Ebi3	1.08	0.8	0	2.89	1.18	2.03
ENSMUSG00000003208.9	Yju2	5.48	2.03	9.34	2.03	6.19	4.02
ENSMUSG00000003226.7	Ranbp2	4.57	5.43	5.73	5.68	5.53	5.89
ENSMUSG00000003227.4	Edar	2.61	1.45	2.65	0.82	1.92	2.04
ENSMUSG00000003228.9	Grk5	1.39	1.54	2.44	0.7	0.32	0.61
ENSMUSG00000003233.12	Dvl3	4.83	5.1	8.94	9.55	9.71	8.48
ENSMUSG00000003234.16	Abcf3	41.54	32.67	53.22	48.46	116.66	62.76
ENSMUSG00000003235.13	Eif2b5	3.22	3.67	0.71	5.54	11.67	4.04
ENSMUSG00000003269.17	Cyth2	25.16	11.89	16.11	23.25	98.35	16.31
ENSMUSG00000003271.17	Sult2b1	0	0	0.88	0.9	0	1.62
ENSMUSG00000003273.14	Car11	0	0	0	3.6	0.79	0
ENSMUSG00000003279.17	Dlgap1	5.54	5.82	4.43	3.78	5.47	2.77
ENSMUSG00000003282.9	Plag1	18.56	19.78	30.11	15.72	14.95	10.99
ENSMUSG00000003283.15	Hck	0.27	0	0	1.83	2.45	3.19
ENSMUSG00000003299.10	Mrpl4	23.58	25.23	16.73	46.99	85.64	19.23
ENSMUSG00000003308.15	Keap1	15.31	7.77	10.37	1.72	4.52	11.8
ENSMUSG00000003309.14	Ap1m2	97.33	86.73	61.65	40.6	85.64	60.98
ENSMUSG00000003316.14	Glg1	11.76	19.67	15.98	11.57	12.1	9.19
ENSMUSG00000003341.9	Atp8b3	0	0	0	0.13	0	0
ENSMUSG00000003344.14	Btbd2	17.27	29.75	39.87	22.31	16.04	19.82
ENSMUSG00000003345.16	Csnk1g2	16.91	9.77	30.45	10.34	8.84	20.85
ENSMUSG00000003346.14	Abhd17a	5.59	5.3	12.73	17.4	7.74	3.69
ENSMUSG00000003348.10	Mob3a	4.47	2.49	1.68	2.29	3.54	3.7
ENSMUSG00000003352.14	Cacnb3	3.11	5.07	8.45	3.77	6.2	7.59
ENSMUSG00000003354.6	Ccdc65	1.51	3.01	2.49	1.71	6.5	2.86
ENSMUSG00000003355.7	Fkbp11	5.58	0	0	20.9	0	2.04
ENSMUSG00000003360.15	Ddx23	5.97	11.35	0	1.78	2.61	3.81
ENSMUSG00000003363.15	Pld3	22.03	22.4	17.08	21.45	24.84	24.66
ENSMUSG00000003378.9	Grik5	0.94	0.21	0	1.14	0.2	0
ENSMUSG00000003379.7	Cd79a	0	0	0	0	0.29	0
ENSMUSG00000003380.11	Rabac1	104.42	130.92	105.98	195.57	229.73	161.59
ENSMUSG00000003382.18	Etv3	0	0	0	0.86	0	0.15
ENSMUSG00000003402.14	Prkcsh	7.18	0.82	2.84	10.73	17.43	8.86
ENSMUSG00000003410.8	Elavl3	11.38	11.26	20.26	8.47	6.77	16.21
ENSMUSG00000003411.10	Rab3b	69.19	49.83	110.6	47.84	56.01	99.44
ENSMUSG00000003418.11	St8sia6	1.78	3.11	1.43	6.51	4.02	1.5
ENSMUSG00000003420.8	Fcgrt	0.33	0	0.61	11.07	0.52	0
ENSMUSG00000003421.13	Nosip	50.93	49.55	43.73	51.43	68.41	45.72
ENSMUSG00000003423.15	Pih1d1	2.19	7.88	6.54	8.57	11.92	3.26
ENSMUSG00000003429.11	Rps11	140.7	56.21	62.09	719.56	315.58	102.03
ENSMUSG00000003435.9	Supt5	23.02	16.01	20.34	7.31	20.34	21.44
ENSMUSG00000003436.11	Dll3	5.51	3.87	3.56	17.31	6.1	3.93
ENSMUSG00000003437.14	Paf1	110.88	116.49	132.71	102.5	153.73	183.49
ENSMUSG00000003438.17	Timm50	46.51	30.58	26.05	21.4	35.96	20.54
ENSMUSG00000003444.8	Med29	2.96	2.1	0.8	21.49	37	7.63
ENSMUSG00000003452.15	Bicd1	0.51	0.42	0	8.39	0.18	2
ENSMUSG00000003458.12	Ncstn	70.78	68.68	52.11	35.72	42.71	39.4
ENSMUSG00000003464.13	Pex19	24.11	14.24	9.79	16.8	37.88	18.99
ENSMUSG00000003469.9	Phyhip	0	0	0	0	0.13	0
ENSMUSG00000003476.16	Crhr2	0	0	0	0	0	0
ENSMUSG00000003477.5	Inmt	0	0	0	0	0	0
ENSMUSG00000003484.4	Cyp4f18	0	0	0	0	0	0
ENSMUSG00000003500.13	Impdh1	4.9	0.73	2.52	3.79	0.84	0.99
ENSMUSG00000003505.15	Psg18	0	0	0	0	0	0
ENSMUSG00000003518.13	Dusp3	0.51	0	0	0.72	0	0
ENSMUSG00000003526.12	Prodh	5.58	6.25	1.93	2.91	11.06	3.23
ENSMUSG00000003527.9	Ess2	14.05	12.95	11.61	5	36.72	16.77
ENSMUSG00000003528.15	Slc25a1	134.92	135.7	82.05	34.3	72.77	48.1
ENSMUSG00000003531.15	Dgcr6	8.36	7.36	14.17	19.22	64.29	24.58
ENSMUSG00000003534.17	Ddr1	19.67	12.59	21.24	7.71	7.54	10.81
ENSMUSG00000003541.6	Ier3	1.16	9.08	0	95.95	0.81	4.52
ENSMUSG00000003545.3	Fosb	0.75	1.28	3.73	0.76	0	0.87
ENSMUSG00000003546.10	Klc4	3.84	3.08	1.99	1.9	4.17	1.56
ENSMUSG00000003549.9	Ercc1	0.55	0	0	8.99	6.59	2.13
ENSMUSG00000003555.8	Cyp17a1	0	0	0	0	0	0
ENSMUSG00000003559.8	As3mt	4.38	0.52	3	5.2	8.93	4.18
ENSMUSG00000003573.15	Homer3	0	0	0	1.01	0	0
ENSMUSG00000003575.13	Crtc1	8.44	9.63	6.89	4.27	8.48	10.16
ENSMUSG00000003581.14	Rnf215	18.74	13.57	13.15	7.12	12.63	18.83
ENSMUSG00000003585.13	Sec14l2	0.83	0.3	1.03	1.52	0.43	0.5
ENSMUSG00000003604.14	Aven	25.17	20.99	17.92	69.01	116.85	66.76
ENSMUSG00000003617.16	Cp	0.36	0	0	0	0	0
ENSMUSG00000003623.4	Crot	0.91	0.77	1.79	3.55	2.52	1.16
ENSMUSG00000003644.17	Rps6ka1	8.71	11.99	7.08	2.65	3.9	6.13
ENSMUSG00000003657.9	Calb2	0	0	0	0	0.3	0.51
ENSMUSG00000003660.10	Snrnp200	6.13	4.08	10.85	11.92	17.28	11.96
ENSMUSG00000003662.10	Ciao1	6.28	4.56	6.95	19.25	58.5	11.15
ENSMUSG00000003665.7	Has1	0.15	0	0	0.42	0	0.09
ENSMUSG00000003680.16	Taf6l	17.69	16.7	13.92	6.78	20.73	8.06
ENSMUSG00000003721.14	Insig2	19.45	2.26	23.1	10.65	7.98	6.5
ENSMUSG00000003731.13	Kpna6	4.2	6.52	5.98	6.46	7.56	6.91
ENSMUSG00000003746.16	Man1a	8.18	9.77	4.09	1.36	6.13	6.03
ENSMUSG00000003752.9	Itpkc	0	0	0	0.1	0.11	0.39
ENSMUSG00000003762.13	Coq8b	0.57	0	2.16	2.07	1.88	4.21
ENSMUSG00000003778.14	Brd8	36.28	25.18	25.76	23.17	29.61	30.02
ENSMUSG00000003779.16	Kif20a	100.54	97.96	45.01	46.02	95.4	116.41
ENSMUSG00000003808.18	Farsa	20.63	16.7	16.95	10.3	37.9	9.05
ENSMUSG00000003809.14	Gcdh	2.03	2.36	1.76	4.1	7.43	2.24
ENSMUSG00000003810.13	Mast2	14.02	16.18	16.5	9.93	9.17	16.45
ENSMUSG00000003812.13	Dnase2a	0.68	0	0	2.23	0.24	0.35
ENSMUSG00000003813.15	Rad23a	8.93	3.74	2.07	9.56	18.8	3.84
ENSMUSG00000003814.8	Calr	198.18	182.72	381.22	267.09	389.07	385.97
ENSMUSG00000003824.12	Syce2	221.64	280.64	293.19	225.88	477.53	207.59
ENSMUSG00000003847.16	Nfat5	0.72	0.67	0.56	3.25	0.23	0.76
ENSMUSG00000003848.14	Nob1	3.55	4.4	0.82	5.91	6.6	1.27
ENSMUSG00000003849.8	Nqo1	16.6	15.93	11.38	9.61	10.21	9.61
ENSMUSG00000003863.18	Ppfia3	0	0.3	0	0.7	0	0
ENSMUSG00000003865.16	Gys1	39.28	25.16	26.42	12.13	22.38	32.19
ENSMUSG00000003868.14	Ruvbl2	23.31	16.17	21.78	21.56	60.61	22.37
ENSMUSG00000003872.9	Lin7b	3.87	0	0	0.63	2.3	2.03
ENSMUSG00000003873.11	Bax	13.67	30.8	3.05	25.18	35.41	19.5
ENSMUSG00000003882.5	Il7r	0	0	0	0.08	0	0
ENSMUSG00000003923.14	Tfam	12.97	7.14	4.87	8.17	7.29	4.46
ENSMUSG00000003929.11	Zfp81	4.97	8.04	12.27	15.35	11.6	8.72
ENSMUSG00000003934.5	Efnb3	0	0	0	0.57	0	0
ENSMUSG00000003948.17	Mmd	1.37	0.29	3.71	8.05	1.56	2.63
ENSMUSG00000003949.16	Hlf	0	0	0	0	0.32	0.39
ENSMUSG00000003955.8	Fam162a	43.13	28.36	6.56	218.74	274.26	35.11
ENSMUSG00000003970.9	Rpl8	45.7	27.3	12.55	281.28	122.61	39.8
ENSMUSG00000003974.6	Grm3	0.53	0	0.29	0	0.25	0.31
ENSMUSG00000003992.15	Ssbp2	181.15	163.27	102.65	56.05	75.12	82.31
ENSMUSG00000004018.9	Fancl	1.68	3.64	6.16	4.7	7.5	9.08
ENSMUSG00000004031.13	Brinp2	0	0.54	0	0.14	1.22	0.22
ENSMUSG00000004032.10	Gstm5	653.1	751.22	741.35	378.31	337.74	434.68
ENSMUSG00000004035.12	Gstm7	0	0	0	12.83	0	0.72
ENSMUSG00000004038.9	Gstm3	0	0	0	0	0	0
ENSMUSG00000004040.16	Stat3	96.09	82.64	102.49	54.7	72.19	82.94
ENSMUSG00000004043.14	Stat5a	8.86	12.2	8.51	10.65	16.53	14.53
ENSMUSG00000004044.9	Cavin1	2.73	0.65	0.25	3.6	0.53	0.45
ENSMUSG00000004054.9	Map3k11	4.88	1.54	2.18	2.64	5.63	2.37
ENSMUSG00000004056.15	Akt2	17.51	14.48	28.14	16.26	13.25	23.97
ENSMUSG00000004069.17	Dnaja3	12.37	5.63	8.35	20.75	33.34	18.41
ENSMUSG00000004070.15	Hmox2	27.23	23.47	17.5	34.43	65.5	40.41
ENSMUSG00000004071.13	Cdip1	52.89	55.87	38.36	18.33	34.76	30.71
ENSMUSG00000004085.14	Map3k20	2.78	2.11	3.02	4.65	2.76	2.59
ENSMUSG00000004096.9	Cwc15	242.31	257.06	253.18	303.96	306.58	367.31
ENSMUSG00000004098.7	Col5a3	0	0	0	0	0	0
ENSMUSG00000004099.16	Dnmt1	392.83	385.37	504.74	137.42	397.45	479.59
ENSMUSG00000004100.12	Ppan	54.79	35.5	41.13	27.99	80.39	42.87
ENSMUSG00000004105.8	Angptl2	24.15	18.64	9.52	17.17	18.88	12.81
ENSMUSG00000004110.17	Cacna1e	0.15	0.59	0.52	0.53	0.44	0.26
ENSMUSG00000004113.18	Cacna1b	0.82	0	0.09	0.06	0	0.04
ENSMUSG00000004127.12	Trmt10a	1.17	0.19	6.28	4.56	3.66	8.7
ENSMUSG00000004151.17	Etv1	87.91	65.68	40.13	30.19	50.66	45.78
ENSMUSG00000004187.11	Kifc2	0	0	0	0	0	0.1
ENSMUSG00000004207.14	Psap	26.26	15.54	15.66	15.92	6.58	12.92
ENSMUSG00000004221.16	Ikbkg	0.3	0.35	0.63	2.97	1.34	0.09
ENSMUSG00000004231.15	Pax2	8.45	4.93	6.31	1.86	4.23	5.59
ENSMUSG00000004233.14	Wars2	3.1	1.85	2.63	1.47	1.66	0.72
ENSMUSG00000004263.15	Atn1	0	0	1.17	0.93	0.16	1.81
ENSMUSG00000004264.17	Phb2	89	86.63	61.85	63.58	159.44	38.66
ENSMUSG00000004266.15	Ptpn6	6	5.73	6.06	2.17	8.4	13.39
ENSMUSG00000004267.16	Eno2	0	0	0	0.26	0	0
ENSMUSG00000004268.11	Emg1	22.82	16.02	21.22	76.75	265.23	33.86
ENSMUSG00000004270.13	Lpcat3	6.46	0.35	0	9.15	0.85	0.72
ENSMUSG00000004285.12	Atp6v1f	186.23	183.16	191.49	293.38	253.64	256.94
ENSMUSG00000004296.14	Il12b	1.24	0	0	0	0.22	0.55
ENSMUSG00000004317.14	Clcn5	26.13	13	26.18	18.66	11.78	27.68
ENSMUSG00000004319.15	Clcn3	17.37	19.21	17.44	10.17	9.99	10.48
ENSMUSG00000004328.15	Hif3a	2.77	2.38	3.44	3.49	2.49	3.57
ENSMUSG00000004341.8	Gpx6	71.27	107.63	48.5	17.9	31.42	35.12
ENSMUSG00000004344.12	Gpx5	0	0	0	0	0	0
ENSMUSG00000004347.17	Pde1c	3.78	5.56	4.17	2.28	4.89	5.45
ENSMUSG00000004356.8	Utp20	15.99	24.17	54.66	20.11	14.28	28.5
ENSMUSG00000004359.16	Spic	0	0.65	0	1.61	0.97	0
ENSMUSG00000004360.9	9330159F19Rik	0	0	0	0	0	0
ENSMUSG00000004364.14	Cul3	41.07	37.76	39.21	78.75	58.58	45.7
ENSMUSG00000004366.4	Sst	0	0	0	0	0	0
ENSMUSG00000004371.15	Il11	0	0	1.45	0.17	0	0
ENSMUSG00000004383.18	Large1	1.15	1.02	2.86	2.44	0.7	0.76
ENSMUSG00000004393.10	Ddx56	17.52	18.31	12.03	20.71	77.74	32.22
ENSMUSG00000004394.12	Tmed4	7.62	4.86	2.81	16.42	6.53	4.37
ENSMUSG00000004415.15	Col26a1	0	0	0	0.11	0	0
ENSMUSG00000004446.12	Bid	1.37	2.78	8.44	6.4	1.09	0.15
ENSMUSG00000004451.14	Ralb	1.22	0	0	3.52	0.88	0.14
ENSMUSG00000004455.16	Ppp1cc	58.34	67.79	151.12	171.6	105.55	101.71
ENSMUSG00000004460.17	Dnajb11	60.35	43.2	43.81	28.74	79.54	45.48
ENSMUSG00000004462.7	Tbccd1	50.68	45.13	46.17	17.67	34.97	34.58
ENSMUSG00000004473.10	Clec11a	0	0	0	0	0.5	0
ENSMUSG00000004500.9	Zfp324	0	0	0	0.14	0.08	0
ENSMUSG00000004508.6	Gab2	28.85	17.65	12.24	9.87	19.35	23.99
ENSMUSG00000004530.12	Coro1c	3.93	1.74	3.54	9.79	7.26	5.07
ENSMUSG00000004535.12	Tax1bp1	295.8	300.09	266.91	188.62	287.98	295.88
ENSMUSG00000004540.7	Psg17	10.75	8.81	8.86	7.44	9.74	7.13
ENSMUSG00000004542.15	Psg19	0	0	0	0	0	0
ENSMUSG00000004552.16	Ctse	0	0	0	0	0.55	0.19
ENSMUSG00000004558.15	Ndrg2	0.81	0.38	0	5.32	0	0.16
ENSMUSG00000004561.14	Mettl17	19.61	69.18	30.31	11.27	20.41	20.47
ENSMUSG00000004562.16	Arhgef40	30.98	9.76	8.21	12.16	1.92	16.24
ENSMUSG00000004565.15	Pnpla6	13.87	3.31	3.17	6.64	6.14	5.94
ENSMUSG00000004567.16	Mcoln1	108.73	77.09	81.33	28.15	54.46	68.43
ENSMUSG00000004568.13	Arhgef18	2.48	0.7	1.14	3.87	5.95	3.57
ENSMUSG00000004591.16	Pkn2	62.66	61.58	76.35	60.14	31.38	63.98
ENSMUSG00000004609.11	Cd33	0	0	0	0	0.16	0
ENSMUSG00000004610.4	Etfb	25.31	23.69	20.77	70.61	21.45	24.1
ENSMUSG00000004612.9	Nkg7	0	0	0	0	0	0
ENSMUSG00000004626.14	Stxbp2	1.88	8.03	20.93	20.6	17.8	2.84
ENSMUSG00000004630.18	Pcp2	0	0	0	0	0	0
ENSMUSG00000004631.15	Sgce	0.79	1.08	0	6.86	0	0.46
ENSMUSG00000004633.17	Chn2	63.14	35.88	34.01	32.97	33.45	59.68
ENSMUSG00000004637.15	Wwox	8.34	6.59	11.68	7.97	12.57	13.84
ENSMUSG00000004642.13	Slbp	2019.25	2388.3	1434.84	1373.81	1445.05	2007.17
ENSMUSG00000004651.6	Tyr	0.34	0	0	0	0	0
ENSMUSG00000004654.6	Ghrhr	0	0	0	0	0	0
ENSMUSG00000004655.5	Aqp1	0	0	0.34	0.47	0.14	0.24
ENSMUSG00000004661.15	Arid3b	25.88	28.41	40.81	7.59	11.69	10.32
ENSMUSG00000004665.10	Cnn2	0	0.64	0	1.65	0	0.41
ENSMUSG00000004667.18	Polr2e	20.54	9.05	11.08	52.01	65.46	18.68
ENSMUSG00000004668.14	Abca13	5.49	4.85	5.12	4.26	3.22	4.71
ENSMUSG00000004677.17	Myo9b	7.66	8.19	10.18	5.22	14.38	7.69
ENSMUSG00000004698.11	Hdac9	1.85	2.02	3.1	2.32	1.07	2.51
ENSMUSG00000004707.14	Ly9	0	0	0	0	0	0
ENSMUSG00000004709.14	Cd244a	1.84	1.3	0.97	0.82	0.6	0.83
ENSMUSG00000004730.15	Adgre1	0	0	0	0	0	0
ENSMUSG00000004748.5	Mtfp1	0.44	0	0	2.22	0.91	0
ENSMUSG00000004768.14	Rab23	11.89	9	7.81	8.44	10.44	9.56
ENSMUSG00000004771.12	Rab11a	437.86	368.41	277.9	343.8	531.07	496.03
ENSMUSG00000004788.11	Eif2b2	18.24	26.33	25.76	6.69	50.8	7.78
ENSMUSG00000004789.10	Dlst	15.5	9.65	11.4	24.71	49.72	32.55
ENSMUSG00000004791.7	Pgf	0	0	0	0	0	0
ENSMUSG00000004798.14	Ulk2	1.7	2.29	2.08	2.51	2.05	2.08
ENSMUSG00000004814.10	Ccl24	0	0	0	0	0	0
ENSMUSG00000004815.12	Dgkq	0	0	0	0.37	0	0
ENSMUSG00000004821.1	Tmed11	0	0	0	0	0	0
ENSMUSG00000004837.2	Grap	0	0	0	0	0	0
ENSMUSG00000004842.18	Pou1f1	0	0	0	0	0	0
ENSMUSG00000004843.7	Chmp2b	33.84	28.93	24.1	27.66	50.15	31.64
ENSMUSG00000004846.10	Plod3	5.56	0.46	0.81	2.22	1.47	1.97
ENSMUSG00000004849.14	Ap1s1	16.76	6.38	9.73	14.82	21.08	18.57
ENSMUSG00000004864.13	Mapk13	1.1	2.39	1.36	2.75	3.55	1.04
ENSMUSG00000004865.16	Srpk1	679.62	680.95	632.55	461.71	516.94	707.22
ENSMUSG00000004872.15	Pax3	0.35	0	1.82	0	0.24	0.2
ENSMUSG00000004880.11	Lbr	190.21	294.32	247.63	201.66	187.71	244.09
ENSMUSG00000004885.5	Crabp2	292.96	217.59	176.57	133.49	72.73	99.18
ENSMUSG00000004891.16	Nes	0.46	0.24	0.69	0	0.3	0
ENSMUSG00000004892.13	Bcan	0	0	0	0.75	0	0
ENSMUSG00000004894.10	Hapln2	0	0	0	0	0.48	0
ENSMUSG00000004895.9	Prcc	1.08	1.15	3.55	2.74	3.56	1.75
ENSMUSG00000004896.16	Rrnad1	3.07	5.82	0	1.57	3.45	1.14
ENSMUSG00000004897.16	Hdgf	60.43	56.73	93.23	47.93	40.89	69.31
ENSMUSG00000004902.7	Slc25a18	0	0	0	0.51	0.63	0
ENSMUSG00000004929.12	Thop1	4.58	7.19	2.53	7.08	15.94	6.97
ENSMUSG00000004931.11	Apba3	8.17	0	1.67	8.81	3.7	1.11
ENSMUSG00000004933.17	Matk	0	0	0	0	0.26	0.37
ENSMUSG00000004934.14	Pias4	154.8	112.01	99.87	35.18	107.79	168.56
ENSMUSG00000004936.8	Map2k1	342.06	309.31	217.24	153.01	216.18	320.59
ENSMUSG00000004937.6	Sgta	8.71	7.08	6.22	18.05	61.86	15.44
ENSMUSG00000004939.7	Nmrk2	0	0	0	0	0.22	0
ENSMUSG00000004945.15	Tmem242	8.67	7.18	17.93	27.34	36.27	19.93
ENSMUSG00000004947.15	Dtx2	473.6	358.33	279.27	80.96	193.09	284.62
ENSMUSG00000004948.12	Zp3	1378.96	617.26	409.67	1830.19	3393.54	1560
ENSMUSG00000004951.10	Hspb1	15.19	14.73	28.12	162.83	25.88	17.84
ENSMUSG00000004952.13	Rasa4	247.14	218.25	247.28	118.24	164.98	214.31
ENSMUSG00000004961.7	Syt5	4	5.22	4.38	4.53	6.5	3.95
ENSMUSG00000004980.16	Hnrnpa2b1	246.47	218.28	292.22	190.16	167.36	298.11
ENSMUSG00000004988.9	Fxyd4	2.13	0	0	5.07	0	3.59
ENSMUSG00000004994.12	Ccdc130	31.06	21.91	19.18	31.7	75.87	36.53
ENSMUSG00000004996.9	Mri1	4.03	5.22	1.91	5.4	3.08	3.29
ENSMUSG00000005034.15	Prkacb	5.13	2.62	6.53	5.57	3.84	4.63
ENSMUSG00000005043.13	Sgsh	0	0	0	0.21	0.27	0
ENSMUSG00000005045.16	Chd5	1.06	0.58	0.73	0.22	1.72	1.01
ENSMUSG00000005054.7	Cstb	0	0	0	143.07	18.52	3.94
ENSMUSG00000005057.13	Sh2b2	0	0	0	0.22	0.27	0
ENSMUSG00000005069.12	Pex5	10.94	7.47	5.83	4.83	10.1	6.56
ENSMUSG00000005078.16	Jkamp	238.63	268.22	218.56	169.36	137.03	162.78
ENSMUSG00000005087.17	Cd44	0	0	0	1.18	0	0
ENSMUSG00000005089.15	Slc1a2	0	0	0	0	0	0
ENSMUSG00000005102.13	Eif2ak4	33.76	26.18	32.11	11.98	13.75	29.32
ENSMUSG00000005103.12	Wdr1	97.77	82.03	57.84	53.2	54.96	76.38
ENSMUSG00000005107.13	Slc2a9	1.12	0.27	0	1.16	1.43	0.77
ENSMUSG00000005124.10	Ccn4	3.9	0.97	1.68	0.58	1.84	2.43
ENSMUSG00000005125.13	Ndrg1	0	0	0	0.42	0	0
ENSMUSG00000005131.4	4930550C14Rik	43.82	38.71	59.18	44.32	61.75	41.03
ENSMUSG00000005142.10	Man2b1	1.51	1.37	0.46	5.02	1.23	1.21
ENSMUSG00000005148.8	Klf5	0	0	0	0	0.33	0.22
ENSMUSG00000005150.16	Wdr83	4.64	1.94	3.86	6.58	12.49	3.07
ENSMUSG00000005161.15	Prdx2	1015.02	760.02	807.05	1738.35	1355.53	949.08
ENSMUSG00000005198.15	Polr2a	3.75	3.54	5.27	10.05	10.28	13.83
ENSMUSG00000005202.2	Shbg	0	0	0	1.47	0	0
ENSMUSG00000005204.12	Senp3	17.89	18.33	27.16	35.26	27.39	22.32
ENSMUSG00000005220.10	Corin	0.45	0.16	0.74	1.13	1.4	0.72
ENSMUSG00000005225.15	Plekha8	43.23	57.36	77.01	52.33	42.07	67.86
ENSMUSG00000005232.11	G6pc2	0	0	0	0	0.85	0.2
ENSMUSG00000005233.16	Spc25	39.42	42.43	49.08	92.06	139.45	74.18
ENSMUSG00000005237.14	Dnah2	0.83	0.1	0.12	0.04	0.15	0.19
ENSMUSG00000005251.15	Ripk4	1.47	0	0.24	1.49	2.15	0.35
ENSMUSG00000005262.13	Ufd1	13.08	10.97	3.29	29.17	27.57	16.94
ENSMUSG00000005267.13	Zfp287	0	0	0	0.21	0	0
ENSMUSG00000005268.20	Prlr	65.93	52.88	44.86	27.04	35.51	44.63
ENSMUSG00000005299.6	Letm1	34.34	18.19	13.63	3.77	10.25	11.16
ENSMUSG00000005312.15	Ubqln1	235.27	255.48	287.9	143.15	133.7	261.99
ENSMUSG00000005320.9	Fgfr4	0	0	0	0	0	0
ENSMUSG00000005338.13	Cadm3	0	0	0.17	0	0	0
ENSMUSG00000005339.10	Fcer1a	0	0	0	0	0	0
ENSMUSG00000005354.16	Txn2	100.17	69.59	75.88	127.44	160.58	97.27
ENSMUSG00000005355.9	Casp14	0	0	0	0	0	0
ENSMUSG00000005357.9	Slc1a6	0	0	0	0	0.19	0
ENSMUSG00000005360.14	Slc1a3	0.13	0	0	0.42	0	0.22
ENSMUSG00000005362.14	Crbn	21.99	22.93	18.15	20.61	35.79	16.95
ENSMUSG00000005364.11	Il5ra	0	0	0	0	0	0.2
ENSMUSG00000005370.4	Msh6	89.23	74.69	72.82	30.14	39.77	50.47
ENSMUSG00000005371.15	Fbxo11	66.75	72.65	108.33	62.99	49.26	70.21
ENSMUSG00000005373.13	Mlxipl	19.98	13.1	14.39	14.29	27.46	26.06
ENSMUSG00000005374.13	Tbl2	0.89	0.63	6.9	2.95	4.69	1.34
ENSMUSG00000005378.17	Bud23	17.28	15.26	9.76	23.34	23.8	14.63
ENSMUSG00000005397.8	Nid1	0.33	0.6	2.11	1.39	0.23	0.2
ENSMUSG00000005410.6	Mcm5	15.74	7.49	8.34	12.69	48.99	16.44
ENSMUSG00000005413.8	Hmox1	1.52	1.71	0	5.61	1.46	2.71
ENSMUSG00000005417.17	Mprip	26.6	40.09	58.99	44.14	33.38	38.86
ENSMUSG00000005442.13	Cic	21.56	20.78	73.9	19	35.36	38.03
ENSMUSG00000005447.12	Pafah1b3	5.66	10.52	9.66	38.01	53.69	17.73
ENSMUSG00000005465.9	Il27ra	0.41	0	0	0	0	0.6
ENSMUSG00000005469.10	Prkaca	40.87	36.65	29.92	28.91	28.49	26.54
ENSMUSG00000005470.8	Asf1b	377.32	368.46	273.02	276.46	416.72	416.94
ENSMUSG00000005474.9	Myl10	0	0	0	0	0	0
ENSMUSG00000005481.18	Ddx39	134.8	132.79	89.92	86.99	157.02	119.75
ENSMUSG00000005483.10	Dnajb1	79.43	70.68	32.74	33.65	57.07	40.4
ENSMUSG00000005493.15	Msh4	40.18	36.99	45.89	18.34	23.89	27.94
ENSMUSG00000005501.14	Usp40	1.59	0.64	1.53	2.54	1.42	0.39
ENSMUSG00000005503.8	Evx1	16.95	11.25	13.69	4.45	11.65	8.5
ENSMUSG00000005505.12	Kbtbd4	22.9	31.4	10.96	13.25	31.96	21.08
ENSMUSG00000005506.16	Celf1	29.42	20.05	37.84	20.17	33.09	37.21
ENSMUSG00000005510.9	Ndufs3	25.06	24.38	19.97	82.38	75.11	18.64
ENSMUSG00000005514.14	Por	48.47	33.38	26.06	12.99	19.96	28.44
ENSMUSG00000005533.10	Igf1r	1.42	1.42	1.09	4.6	1.15	3.42
ENSMUSG00000005534.10	Insr	0.34	1.49	0.8	2.51	1.47	1.56
ENSMUSG00000005540.10	Fcer2a	0	0	0	0	0	0
ENSMUSG00000005547.14	Cyp2a5	0	0	0	0	0.2	0
ENSMUSG00000005553.14	Atp4a	1.23	1.09	0	0.35	1.83	1.33
ENSMUSG00000005566.14	Trim28	182.78	191.39	474.81	297.21	181.97	266.78
ENSMUSG00000005575.16	Ube2m	3.44	9.82	10.31	15.99	9.1	9.02
ENSMUSG00000005580.11	Adcy9	7.32	9.81	15.7	3.51	3.93	10.25
ENSMUSG00000005583.16	Mef2c	0	1.6	0.82	3.22	0	0.05
ENSMUSG00000005609.16	Ctr9	11.24	18.4	14.34	12.79	14.19	10.85
ENSMUSG00000005610.17	Eif4g2	199.6	192.63	224.09	232.53	171.47	196.58
ENSMUSG00000005611.15	Mrvi1	7.78	2.49	13.13	2.38	3.17	3.58
ENSMUSG00000005615.15	Pcyt1a	80.64	58.96	57.96	13.53	49.66	41.34
ENSMUSG00000005621.11	Zfp592	45.58	44.26	39.6	23.22	42.64	58.72
ENSMUSG00000005625.15	Psmd4	201.23	192.86	230.97	168.68	280.15	209.18
ENSMUSG00000005628.12	Tmod4	1.51	1.83	7.01	6.05	11.06	6.9
ENSMUSG00000005640.11	Insrr	0	0	0	0	0	0
ENSMUSG00000005649.17	Cabp5	0	0	0	0	0	0
ENSMUSG00000005656.9	Snx6	85.32	77.43	113.18	110.25	102.21	108.87
ENSMUSG00000005667.8	Mthfd2	231.54	273.2	257.61	121.27	167.55	228.63
ENSMUSG00000005672.12	Kit	178.06	178.21	155.65	60.48	74.25	107.32
ENSMUSG00000005674.9	Tomm40l	0.19	0.4	0	1.74	0.27	0.57
ENSMUSG00000005677.14	Nr1i3	0	0	0	0	0	0
ENSMUSG00000005681.12	Apoa2	0	0	0	0	0	0
ENSMUSG00000005682.9	Pan2	70.76	76.53	75.54	46.14	55.19	91.13
ENSMUSG00000005683.8	Cs	173.77	161.68	170.11	117.69	179.11	189.66
ENSMUSG00000005686.17	Ampd3	40.81	39.51	24.4	19.68	17.98	43.64
ENSMUSG00000005687.14	Bcas2	119.34	104.98	83.33	120.27	97.41	117.15
ENSMUSG00000005696.11	Sh2d1a	0	0	0	0	0	0.61
ENSMUSG00000005698.15	Ctcf	64.24	31.95	78.4	26.67	25.54	47.11
ENSMUSG00000005699.16	Pard6a	6.61	4.94	4.21	6.31	47.71	3.85
ENSMUSG00000005705.10	Agrp	0	0	0	0	3.59	2.47
ENSMUSG00000005716.16	Pvalb	0	0	0	0	0	0.45
ENSMUSG00000005718.8	Tfap4	1.91	1.06	0	3.51	4.57	2.49
ENSMUSG00000005732.14	Ranbp1	43.77	25.07	45.48	156.76	100.09	102.19
ENSMUSG00000005763.15	Cd247	2.04	1.55	0	0.62	0.51	0.96
ENSMUSG00000005774.12	Rfx5	19.22	12.54	10.7	10.14	13.82	12.46
ENSMUSG00000005779.12	Psmb4	35.11	54.66	15.28	113.57	217.93	51.26
ENSMUSG00000005800.3	Mmp8	0	0	0	0	0	0
ENSMUSG00000005802.12	Slc30a4	15.27	17.83	24.4	18.27	13.69	17.8
ENSMUSG00000005803.14	Sqor	0	0	0	3.82	1.12	1.04
ENSMUSG00000005804.14	Bloc1s6	6.29	0	0	3.47	4.98	0.83
ENSMUSG00000005813.12	Metap1	7.29	9.31	9.47	6.65	8.77	4.41
ENSMUSG00000005823.9	Gpr108	10.29	6.64	4.97	5.94	11.52	7.62
ENSMUSG00000005824.7	Tnfsf14	0	0	0	0	0	0
ENSMUSG00000005836.10	Gata6	1.56	0	0	4.13	0.81	0.66
ENSMUSG00000005846.12	Rsl1d1	703.5	737.34	762.18	813.64	860.05	922.36
ENSMUSG00000005864.7	Cnga2	1.05	2.5	0.87	1.48	1.34	1.65
ENSMUSG00000005871.15	Apc	17.48	19.27	37.35	20.39	12.6	19.09
ENSMUSG00000005873.6	Reep5	25.67	17.58	33.09	67.24	119.19	41.41
ENSMUSG00000005881.13	Ergic3	127.14	134.35	107.99	180.67	238.89	97.57
ENSMUSG00000005882.18	Uqcc1	33.32	28.2	47.98	21.13	75.48	46.31
ENSMUSG00000005883.15	Spo11	0	0	0	0	0	0
ENSMUSG00000005886.14	Ncoa2	22.61	29.25	32.26	16.45	13.15	25.48
ENSMUSG00000005891.7	Prl4a1	0	0	0	0	0	0.51
ENSMUSG00000005892.4	Trh	0.45	0.63	1.46	0.76	0	0.27
ENSMUSG00000005893.14	Nr2c2	0.49	2.33	0.64	3.85	1.68	0.56
ENSMUSG00000005897.14	Nr2c1	11.18	9.65	8.86	17.12	17.87	20.3
ENSMUSG00000005899.14	Smpd4	9.17	9.8	8.05	8.45	9.55	11.21
ENSMUSG00000005907.14	Pex1	59.15	42.56	46.65	28.66	28.75	66.09
ENSMUSG00000005917.15	Otx1	20.02	6.66	4.43	2.76	4.61	7.77
ENSMUSG00000005936.19	Kctd20	17.07	14.98	16.42	8.96	19.4	15.84
ENSMUSG00000005947.11	Itgae	0	0.58	0	0.31	0.1	0
ENSMUSG00000005949.9	Ctns	12.99	12.7	7.41	6.34	10.25	12.67
ENSMUSG00000005950.14	P2rx5	0	0	0	0	0.48	0
ENSMUSG00000005951.13	Shpk	0	0	0	0	0	0.57
ENSMUSG00000005952.15	Trpv1	0	0	0	0	0	0.12
ENSMUSG00000005958.15	Ephb3	0	0	0	0	0	0
ENSMUSG00000005968.14	Tuft1	4.98	2.14	4.26	4.12	10.38	7.21
ENSMUSG00000005973.6	Rcn1	1.52	0	0	5.31	0	0
ENSMUSG00000005980.15	Dnase1	0	0	0	0.28	0	0
ENSMUSG00000005981.11	Trap1	6.7	8.54	6.33	20.13	37.06	8.75
ENSMUSG00000005982.14	Naa60	34.07	30.77	18.88	14.98	27.37	24.67
ENSMUSG00000005983.15	1700037C18Rik	1.57	0	0	0	2.21	0
ENSMUSG00000005986.16	Ankrd13d	0	0	0	3.13	0	0.16
ENSMUSG00000005994.14	Tyrp1	0	0	0	0	0	0
ENSMUSG00000006005.18	Tpr	73.11	58.28	174.96	107.22	58.07	94.09
ENSMUSG00000006007.14	Pdc	0	0	0	0	0	0
ENSMUSG00000006010.14	Odr4	44.13	49.85	47.19	15.28	28.6	39.02
ENSMUSG00000006014.16	Prg4	30.33	25.65	18.77	9.7	9.7	8.27
ENSMUSG00000006019.15	Dhx34	1.29	0	1.18	1.46	1.54	0.57
ENSMUSG00000006021.5	Kptn	3.15	0	1.37	4.49	2.37	0.52
ENSMUSG00000006024.13	Napa	18.32	16.2	7.58	19.23	19.29	7.58
ENSMUSG00000006050.12	Sra1	9.7	13.15	9.44	47.84	46.96	14.72
ENSMUSG00000006056.13	Calcoco2	0	0	0	1.23	0	0
ENSMUSG00000006057.15	Atp5g1	50.24	47.55	27.1	251.44	146.54	51.46
ENSMUSG00000006058.10	Snf8	5.46	10.43	4.25	16.04	8.1	2.19
ENSMUSG00000006095.12	Tbcb	31.72	68.83	78.06	72.9	180.33	31.89
ENSMUSG00000006127.9	Inpp5k	0.81	3.47	3.51	6.08	11.61	2.75
ENSMUSG00000006134.4	Crkl	14.17	12.83	12.07	6.91	14.44	10.73
ENSMUSG00000006143.12	Upk3bl	10.59	9.44	11.43	7.66	10.53	3.18
ENSMUSG00000006154.13	Eps8l1	0	0	0	0.74	0.3	0.13
ENSMUSG00000006169.20	Clint1	18.67	18.94	29.25	20.66	21.47	30.28
ENSMUSG00000006179.9	Prss16	0	0	0	0	0	0
ENSMUSG00000006191.17	Cdkal1	5.47	11.7	12.64	9.08	12.85	16.85
ENSMUSG00000006200.3	Rhox6	0	0	0	0	0	0
ENSMUSG00000006204.7	Cdcp3	0	0	0	0	0.12	0.07
ENSMUSG00000006205.13	Htra1	36.44	18.97	11.53	118.22	48.49	44.24
ENSMUSG00000006215.12	Zbtb17	12.01	5.13	1.65	1.24	4.04	2.9
ENSMUSG00000006216.10	Clcnkb	0	0	0	0	0	0
ENSMUSG00000006218.4	Fam131c	0	0	0	0.24	0	0
ENSMUSG00000006219.12	Fblim1	0.18	0	0	0.5	0	0.21
ENSMUSG00000006221.7	Hspb7	0	0	0	0.11	0	0
ENSMUSG00000006235.6	Epor	0	0	0	0.37	0	0
ENSMUSG00000006241.16	Ccdc159	0	0	0	0.24	0	0
ENSMUSG00000006262.15	Mob1b	10.85	18.51	10.6	10.21	16.65	8.45
ENSMUSG00000006269.7	Atp6v1b1	0	0	0	0.16	0	0
ENSMUSG00000006270.7	Vax1	0	0	0	0	0	0
ENSMUSG00000006273.14	Atp6v1b2	138.9	152.15	113.53	75.82	125.47	107.07
ENSMUSG00000006276.10	Eps15l1	13.05	15.89	23.38	17.69	42.38	25.01
ENSMUSG00000006281.8	Tep1	3.31	1.76	1.54	2.5	14.73	4.85
ENSMUSG00000006288.8	Ttc5	6.51	2.77	2.06	5.28	17.48	2.22
ENSMUSG00000006289.14	Osgep	1.8	4.68	0	15.82	10.08	3.26
ENSMUSG00000006299.13	Aamp	80.61	46.56	53.12	28.97	62.39	55.91
ENSMUSG00000006301.17	Tmbim1	153.05	135.48	139.26	72.19	94.34	106.37
ENSMUSG00000006304.14	Arpc2	278.3	325.89	302.97	244.72	195.52	262.92
ENSMUSG00000006307.16	Kmt2b	10.15	14.41	22.71	13.85	13.18	22.2
ENSMUSG00000006310.10	Zbtb32	1.71	1.56	2.74	5.86	7.85	2.07
ENSMUSG00000006311.8	Etv2	0	0	0	0	0	0
ENSMUSG00000006313.5	Upk1a	0	2.45	0.7	1.22	2.7	2.05
ENSMUSG00000006315.9	Tmem147	32.01	18.55	9.26	126.59	62.41	47.43
ENSMUSG00000006333.14	Rps9	111.8	70.02	57.26	705.46	227.36	169.93
ENSMUSG00000006335.16	Tfpt	21.28	11.91	14.37	25.1	47.26	26.95
ENSMUSG00000006342.15	Susd2	0	0.35	0	0.1	0	0
ENSMUSG00000006344.17	Ggt5	0	0	0	0.5	0.25	0
ENSMUSG00000006345.10	Ggt1	2.08	0	1.74	2.52	6.05	0.78
ENSMUSG00000006356.10	Crip2	19.96	21.73	8.32	33.4	15.36	11.6
ENSMUSG00000006360.11	Crip1	27.57	4.21	0	118.21	10.42	1.97
ENSMUSG00000006362.16	Cbfa2t3	14.85	13.22	25.25	26.64	21.32	45.78
ENSMUSG00000006369.14	Fbln1	2.94	0.35	0.4	9.06	0.85	2.02
ENSMUSG00000006373.10	Pgrmc1	60.87	59.74	48.04	85.37	43.06	58.94
ENSMUSG00000006378.15	Gcat	6.65	0	3.88	12.15	55.03	13.24
ENSMUSG00000006386.15	Tek	2.16	1.79	1.33	1.86	2.96	2.49
ENSMUSG00000006389.13	Mpl	0	0	0	0	0	0
ENSMUSG00000006390.15	Elovl1	54.72	46.71	24.2	51.8	126.75	36.53
ENSMUSG00000006392.16	Med8	39.26	27.85	45.53	37.92	74.62	52.42
ENSMUSG00000006395.16	Hyi	0.89	1.26	0	2.53	3.7	0.54
ENSMUSG00000006398.15	Cdc20	332.82	317.32	159.23	87.46	144.84	230.96
ENSMUSG00000006403.13	Adamts4	8.8	7.79	8.13	2.45	4.1	5.33
ENSMUSG00000006411.12	Nectin4	0	0	0	0	0	0
ENSMUSG00000006412.10	Pfdn2	36.58	19.98	102	31.45	24.88	30.53
ENSMUSG00000006418.17	Rnf114	1064.58	920.76	758.25	389.16	608.61	667.04
ENSMUSG00000006423.15	C330007P06Rik	17.97	14.09	11.36	8.81	10.6	8.41
ENSMUSG00000006435.16	Neurl1a	0.44	0.21	0	0.4	1.12	0.17
ENSMUSG00000006442.10	Srm	20.15	10.73	6.83	32.49	66.19	16.35
ENSMUSG00000006445.3	Epha2	0	0.19	0	0.68	0	0
ENSMUSG00000006456.10	Rbm14	33.95	26.72	26.13	11.9	14.77	22.28
ENSMUSG00000006457.4	Actn3	4.3	3.91	3.31	5.93	9.98	6.16
ENSMUSG00000006462.6	A530013C23Rik	0	0	0	0	0	0
ENSMUSG00000006463.13	Zdhhc24	136.31	128.73	125.58	70.01	103.97	136.45
ENSMUSG00000006464.9	Bbs1	0.29	0	0	0.05	0	0
ENSMUSG00000006469.13	Slc34a3	0	0	0	0	0	0
ENSMUSG00000006471.18	Ndor1	2.35	2.31	0	1.33	4.97	5.68
ENSMUSG00000006476.19	Nsmf	0.67	0.42	0	0.83	0.6	0.52
ENSMUSG00000006488.17	Prl7a1	0	0	0	0	0	0
ENSMUSG00000006490.3	Prl8a9	0	0	0	0	0	0
ENSMUSG00000006494.11	Pdk1	27.44	27.98	22.89	18.67	15.86	23.05
ENSMUSG00000006498.16	Ptbp1	96.55	98.09	103.02	92.23	87.42	106.15
ENSMUSG00000006517.5	Mvd	0.66	0	0.55	1.69	4.86	0.98
ENSMUSG00000006519.11	Cyba	1.09	1.53	0	22.29	0.98	1.99
ENSMUSG00000006522.17	Itih3	0.27	0	0	0.74	0.13	0.42
ENSMUSG00000006526.13	Stimate	2.28	2.4	4.11	3.98	2.69	2.31
ENSMUSG00000006527.16	Sfmbt1	508.31	487.01	495.99	117.44	229.04	524.51
ENSMUSG00000006529.16	Itih1	0	0	0	0	0	0
ENSMUSG00000006538.12	Ihh	0.22	0	0	0.25	0	0.26
ENSMUSG00000006542.13	Prkag3	0	0	0	0	0	0
ENSMUSG00000006546.3	Cryba2	0	0	0	0	0	0
ENSMUSG00000006567.11	Atp7b	0.08	0	0	0.09	0.11	0.14
ENSMUSG00000006570.3	Defb2	0	0	0	0	5.91	0
ENSMUSG00000006574.15	Slc4a1	0	0	0	0	0	0
ENSMUSG00000006575.14	Rundc3a	0	0	0	0	0.21	0.19
ENSMUSG00000006576.16	Slc4a3	0	0	0	0.24	0.21	0.16
ENSMUSG00000006585.3	Cdt1	86.66	116.91	70.27	49.23	120.19	100.67
ENSMUSG00000006586.15	Runx1t1	45.8	39.92	58.59	10.05	6.84	17.24
ENSMUSG00000006587.6	Snai3	8.74	7.77	3.58	1.65	21.55	4.96
ENSMUSG00000006589.8	Aprt	53.56	41.13	33.83	73.18	61.22	55.83
ENSMUSG00000006599.13	Gtf2h1	115.87	98.97	61	80.76	115.88	126.54
ENSMUSG00000006611.15	Hfe	0	0	0	1.52	0	0
ENSMUSG00000006638.15	Abhd1	0	0	0	0.33	0	0
ENSMUSG00000006641.12	Slc5a6	1.74	1.81	1.16	4.13	9.91	4.4
ENSMUSG00000006642.3	Tcf23	0	0	0	0.07	0	0
ENSMUSG00000006649.17	Nphs1	0	0	0	0.65	0.2	0
ENSMUSG00000006651.8	Aplp1	0	0	0.39	0	0	0
ENSMUSG00000006673.14	Qrich1	7.26	10.64	2.87	7.71	18.06	9.52
ENSMUSG00000006675.10	P4htm	0.63	1.34	0.46	0.67	0	0
ENSMUSG00000006676.16	Usp19	166.62	159.21	171.31	70.08	106.34	155.51
ENSMUSG00000006678.6	Pola1	23.06	20.69	34.33	28.25	19.12	29.02
ENSMUSG00000006699.17	Cdc42	285.59	269.57	179.1	222.7	274.31	272.92
ENSMUSG00000006705.13	Pknox1	1.99	2.16	1.73	1.31	3.21	1.01
ENSMUSG00000006711.15	D130043K22Rik	0.21	0.31	0	2.53	0.8	0.5
ENSMUSG00000006715.11	Gmnn	500.76	471.98	495.93	321.37	340.24	402.65
ENSMUSG00000006717.7	Acot13	18.41	9.68	7.18	74.45	105.27	32.27
ENSMUSG00000006720.16	Zfp184	4.43	8.75	2.39	6.8	8.46	13.16
ENSMUSG00000006724.12	Cyp27b1	0	0.33	0	0	0.32	0
ENSMUSG00000006728.12	Cdk4	10.39	2.36	3.75	122.99	20.62	7.1
ENSMUSG00000006731.10	B4galnt1	0	0	0	0	0	0
ENSMUSG00000006732.14	Mettl1	12.43	15.24	18.62	10.46	8.92	9.12
ENSMUSG00000006736.9	Tspan31	15.32	9.15	4.89	32.37	15.11	10.4
ENSMUSG00000006740.14	Kif5b	31.28	42.09	35.36	37.82	21.51	39.84
ENSMUSG00000006763.14	Saal1	0.65	0.92	0.73	1.75	0.57	0.28
ENSMUSG00000006764.8	Tph2	7.07	5.93	6.54	11.51	17.84	11.87
ENSMUSG00000006777.7	Krt23	0	0	0	0	0	0
ENSMUSG00000006782.16	Cnp	0.24	0.34	0.78	1.59	1.8	1.52
ENSMUSG00000006784.14	Ttc25	0	0	0	0.27	0.42	0
ENSMUSG00000006800.14	Sulf2	6.62	6.7	18.66	15.26	7.99	8.5
ENSMUSG00000006818.5	Sod2	78.93	91.16	50.68	84.55	87.62	52.96
ENSMUSG00000006850.8	Tmco6	36.87	34.89	22.46	8.63	14.18	13.55
ENSMUSG00000006906.10	Stambp	23.35	25.4	25.18	29.68	32.39	33.74
ENSMUSG00000006920.14	Ezh1	32.25	29.13	33.4	19.17	30.21	34.07
ENSMUSG00000006930.15	Hap1	0	0	0	0.66	0.11	0.09
ENSMUSG00000006931.15	P3h4	7.66	1.1	0	11.36	0.9	5.64
ENSMUSG00000006932.17	Ctnnb1	306.08	316.64	538.66	240.76	177.9	217.98
ENSMUSG00000006941.5	Eif1b	532.74	499.27	560.71	588.69	944.12	991.01
ENSMUSG00000006948.7	Klk4	0	0	0	0	0	0
ENSMUSG00000006958.14	Chrd	0	0	0	0	0	0
ENSMUSG00000006998.16	Psmd2	81.4	71.7	88.82	54.17	88.88	90.97
ENSMUSG00000007021.5	Syngr3	24.56	14.8	4.66	16.74	51.34	22.15
ENSMUSG00000007029.16	Vars	1.29	0	0	5.48	0.9	0.56
ENSMUSG00000007030.8	Vwa7	0.26	0	0	0	0.28	0.09
ENSMUSG00000007033.4	Hspa1l	0	0	0	0	0	0
ENSMUSG00000007034.15	Slc44a4	0.87	0.71	1.64	0.7	3.44	2.04
ENSMUSG00000007035.15	Msh5	2.13	0	11.99	0.19	0	0.4
ENSMUSG00000007036.15	Abhd16a	122.09	99.79	85.7	51.81	65.14	81.73
ENSMUSG00000007038.5	Neu1	5.29	0.95	2.58	2.29	2.64	2.51
ENSMUSG00000007039.12	Ddah2	4.18	0.72	0	6.57	0.35	0.55
ENSMUSG00000007041.9	Clic1	2.07	1.77	0	19.09	0.87	2.46
ENSMUSG00000007050.17	Lsm2	93.66	71.66	78.33	118.71	164.01	142.45
ENSMUSG00000007080.14	Pole	6.58	3.78	2.13	4.34	8.84	4.09
ENSMUSG00000007097.14	Atp1a2	0	0	0	0	0	0
ENSMUSG00000007107.6	Atp1a4	0	0	0	0	0	0
ENSMUSG00000007122.11	Casq1	0	0	0	0	0	0
ENSMUSG00000007207.10	Stx1a	2.13	0.76	3.08	2.11	5.39	1.57
ENSMUSG00000007209.4	Ceacam9	0	0	0	0	0	0
ENSMUSG00000007216.6	Zfp775	0.38	0.18	0.22	0.81	1.34	0.31
ENSMUSG00000007279.14	Scube2	0	0	0	0	0	0
ENSMUSG00000007338.10	Mrpl49	6.28	6.59	4.05	11.21	8.74	4.27
ENSMUSG00000007379.15	Dennd2c	0	0.6	0	1.04	0.28	0.09
ENSMUSG00000007411.16	Mark3	4.18	3.64	2.88	7.58	3.95	3.19
ENSMUSG00000007415.15	Gatad1	8.5	5.68	6.96	17.16	13.24	5.34
ENSMUSG00000007440.10	Pcdha11	0	0	0	0	0	0
ENSMUSG00000007457.3	2310003L06Rik	7.05	5.28	2.43	2.31	2.33	3.3
ENSMUSG00000007458.14	M6pr	7.2	5.46	3.1	31.04	34.92	21.77
ENSMUSG00000007476.18	Lrrc8a	91.93	87.83	75.27	50.86	58.83	57.51
ENSMUSG00000007480.5	Mc5r	0.27	0	0.22	0.08	0	0
ENSMUSG00000007564.15	Ppp2r1a	219.2	254.5	328.49	283.59	189.32	261.14
ENSMUSG00000007570.16	Fance	3.89	2.47	9.24	12.32	36.04	12.4
ENSMUSG00000007589.9	Tinf2	150.62	119.01	85.31	43.85	89.44	93.28
ENSMUSG00000007591.15	Tssk4	0	0	0	0	0	0
ENSMUSG00000007594.10	Hapln4	0	0	0	0	0	0
ENSMUSG00000007603.9	Dus3l	0.51	0.4	1.85	3.02	3.32	0.72
ENSMUSG00000007610.15	Gtpbp3	0.28	0	0	0.46	0	0.16
ENSMUSG00000007613.15	Tgfbr1	4.11	4.18	5.92	7.48	8.1	4.88
ENSMUSG00000007617.18	Homer1	3.77	7.24	8.42	4.53	2.43	2.46
ENSMUSG00000007646.13	Rad51c	19.18	25.96	22.9	12.6	24.5	30.21
ENSMUSG00000007653.12	Gabrb2	0.13	0	0	0.66	0	0.15
ENSMUSG00000007655.16	Cav1	0.22	0.31	0	13.52	0	0
ENSMUSG00000007656.13	Arpp19	90.73	86.49	43.9	108.44	195.42	107.81
ENSMUSG00000007659.18	Bcl2l1	57.98	53.26	47.98	26.45	71.81	52.42
ENSMUSG00000007670.10	Khsrp	28.12	31.19	42.23	27.7	27	44.99
ENSMUSG00000007682.6	Dio2	0.09	0	0	0.3	0.06	0.21
ENSMUSG00000007721.6	Ccdc124	6.41	1.95	2.99	12.96	31.84	5.17
ENSMUSG00000007739.10	Cct4	27.35	16.68	4.76	39.39	44.01	7.06
ENSMUSG00000007777.9	0610009B22Rik	28.32	37.84	23.88	151.53	180.82	161.13
ENSMUSG00000007783.10	Cpt1c	0.58	0.29	0	0.68	1.54	1.89
ENSMUSG00000007805.4	Twist2	1.41	0	0	0	0	0
ENSMUSG00000007812.16	Zfp655	230.43	226.08	166.56	145.97	201	179.61
ENSMUSG00000007815.13	Rhoa	65.62	59.52	42.71	81.53	68.48	58.78
ENSMUSG00000007817.15	Zmiz1	4.91	6.86	5.63	5.5	2.92	8.38
ENSMUSG00000007827.10	Ankrd26	27.87	14.92	20.83	10.71	16.93	24.69
ENSMUSG00000007833.15	Aldh16a1	1.64	0.43	0	3.15	7.62	2.56
ENSMUSG00000007836.6	Hnrnpa0	6.51	6.68	14.49	19.88	9.22	7.66
ENSMUSG00000007837.11	Prrg2	1.46	3.45	0.79	3.3	8.73	3.45
ENSMUSG00000007850.16	Hnrnph1	97.88	121.42	114.87	102.38	44.35	81.8
ENSMUSG00000007867.9	Ift43	706.74	698.65	761.4	634.59	597.46	565.53
ENSMUSG00000007872.3	Id3	36.11	16.15	8.04	296.86	33.11	17.08
ENSMUSG00000007877.2	Tcap	0	0	0	0.42	0	0
ENSMUSG00000007880.16	Arid1a	75.31	86.94	104.56	38.45	27.29	66.32
ENSMUSG00000007888.15	Crlf1	0.36	7.58	14.49	13.04	10.09	3.3
ENSMUSG00000007891.16	Ctsd	93.95	59.63	38	51.58	52.31	51.85
ENSMUSG00000007892.8	Rplp1	625.65	773.61	1234.34	1907.72	1040.89	929.35
ENSMUSG00000007907.4	Cabs1	0.4	1.71	0	0	0.28	0
ENSMUSG00000007908.14	Hmgcll1	48.62	37.64	29.02	26.79	27.79	45.07
ENSMUSG00000007944.8	Ttc9b	0	0	0	0.2	0.38	0
ENSMUSG00000007946.11	Phox2a	0	0	0	0.21	0	0
ENSMUSG00000007950.9	Abhd8	0	0	0	1.47	0	0
ENSMUSG00000007987.12	Ift22	13.56	6.98	7.82	11.13	26.06	11.61
ENSMUSG00000007989.7	Fzd3	10.34	9.18	16.04	4	6.18	2.87
ENSMUSG00000008028.15	1700008O03Rik	0	0	0	0	0	0
ENSMUSG00000008035.12	Mid1ip1	8.28	2.81	2.32	22.57	3.42	5.15
ENSMUSG00000008036.11	Ap2s1	70.48	63.64	80.17	201.34	235.17	171.48
ENSMUSG00000008090.14	Fgfrl1	0.96	0	0.4	2.84	0.17	0
ENSMUSG00000008129.14	4930432K21Rik	11.97	7.35	18.32	7.64	31.34	14.03
ENSMUSG00000008136.14	Fhl2	1.15	0	0	4.98	0.8	0.51
ENSMUSG00000008140.18	Emc10	21.27	18.61	16.37	10.55	17.45	12.17
ENSMUSG00000008153.12	Clstn3	0	0	0	0.59	0	0
ENSMUSG00000008167.14	Fbxw9	7.18	6	5.45	7.32	12.79	6.17
ENSMUSG00000008193.13	Spib	0	0	0	0.55	0	0
ENSMUSG00000008200.15	Fnbp4	62.39	63.28	56.71	28.4	26.38	45.15
ENSMUSG00000008206.16	Cers4	0	0	0	1.2	0.11	0
ENSMUSG00000008226.14	Scrn3	11.7	11.36	13.49	10.49	16.51	20.87
ENSMUSG00000008301.11	Phax	80.11	111.27	57.93	35.14	74.59	46.15
ENSMUSG00000008305.18	Tle1	2.63	2.71	4.5	5.33	3.54	2.9
ENSMUSG00000008307.11	1700109H08Rik	0	0	0	0.14	0	0
ENSMUSG00000008318.10	Relt	1.72	0.27	0.48	2.68	13.43	3.9
ENSMUSG00000008333.12	Snrpb2	264.06	290.91	335.1	308.32	202.4	320.2
ENSMUSG00000008348.9	Ubc	151.47	55.37	30.19	138.5	321.01	274.16
ENSMUSG00000008373.16	Prpf31	6.81	5	6.36	8.81	23.32	9.88
ENSMUSG00000008384.8	Sertad1	0	0	0	7.63	3.6	0.31
ENSMUSG00000008393.9	Carhsp1	126.62	131.7	153.28	111.74	147.33	159.82
ENSMUSG00000008398.16	Elk3	0.71	1.01	0	0.81	0.32	0.98
ENSMUSG00000008429.8	Herpud2	164.87	187.11	161.46	91.59	79.33	177.01
ENSMUSG00000008435.15	Rdh13	3.36	3.54	2.64	8.1	11.11	6.86
ENSMUSG00000008438.3	Adam21	0.19	0	0	0	0	0
ENSMUSG00000008450.8	Nutf2	154.17	130.61	96.59	212.22	182.82	123.08
ENSMUSG00000008461.6	Fut1	0	0	0	0	0	0
ENSMUSG00000008475.13	Arpc5	17.98	16.65	15.79	47.8	39.34	25.85
ENSMUSG00000008482.9	Rnf151	0	0	0	0	0	0
ENSMUSG00000008489.18	Elavl2	113.64	102.1	155.82	66.15	73.92	98.75
ENSMUSG00000008496.19	Pou2f2	37.27	25.23	22.01	2.68	3.28	11.13
ENSMUSG00000008540.11	Mgst1	20.62	6.67	0	175.28	3.77	8.15
ENSMUSG00000008575.17	Nfib	0.49	0.26	3.75	0.34	0.83	1.55
ENSMUSG00000008590.4	Htr3b	0.46	0.33	0.38	0.13	0.16	0.81
ENSMUSG00000008601.12	Rab25	0	0.88	0	2.11	10.75	2.59
ENSMUSG00000008604.11	Ubqln4	2.39	3.42	1.06	3.43	4.79	6.04
ENSMUSG00000008658.16	Rbfox1	2.98	3.18	0.94	0.47	0.44	0.31
ENSMUSG00000008668.15	Rps18	195.03	30.69	24.98	1214.08	263.73	154.53
ENSMUSG00000008682.13	Rpl10	451.56	333.28	371.75	1660.39	805.01	617.54
ENSMUSG00000008683.16	Rps15a	490.21	415.66	594.46	683.34	407.49	452.52
ENSMUSG00000008690.15	Ncaph2	13.24	8.2	16.32	25.38	34.43	12.46
ENSMUSG00000008730.17	Hipk1	0.19	0.54	0.22	1.76	0.83	0.37
ENSMUSG00000008734.9	Gprc5b	0.11	0	0	1.44	0.3	0.3
ENSMUSG00000008763.16	Man1a2	11.65	22.26	22.53	10.76	6.2	17.79
ENSMUSG00000008789.10	Ceacam5	2.44	2.32	1.35	1.84	1.36	2.68
ENSMUSG00000008813.13	Tppp2	0	0	0	0	0	0
ENSMUSG00000008822.15	Acyp1	2.23	1.94	4.28	19.54	19.69	20.51
ENSMUSG00000008843.4	Cldn13	0	0	0	0	0	0
ENSMUSG00000008845.9	Cd163	0	0	0	0	0	0
ENSMUSG00000008855.17	Hdac5	0	0	0	3.66	0	0
ENSMUSG00000008859.8	Rala	141.06	118.66	179.97	84.43	106.71	104.19
ENSMUSG00000008874.3	Clec3a	0	0	0	0	0	0
ENSMUSG00000008892.12	Vdac3	77.26	66.41	88.68	239.59	294.23	169.45
ENSMUSG00000008932.10	Slc1a7	0	0	0	0	0	0
ENSMUSG00000008958.14	Vps72	302.16	297.76	174.12	156.13	188.21	216.67
ENSMUSG00000008976.16	Gabpa	6.19	0.36	1.26	2.06	0.43	1.05
ENSMUSG00000008999.7	Bmp7	2.01	1.23	0.24	0	0.9	0.67
ENSMUSG00000009013.5	Dynll1	107.42	116.32	126.83	306.28	406.52	90.3
ENSMUSG00000009030.14	Pdcl	10.96	7	3.85	6.6	11.4	5.12
ENSMUSG00000009035.15	Tmem184b	11.12	8.25	6.93	11.21	17.66	21.77
ENSMUSG00000009047.4	Gm5965	0	0	0	0	0	0
ENSMUSG00000009070.14	Rsph14	0	0	0	0.19	0.24	0
ENSMUSG00000009073.16	Nf2	21.75	14.68	22.97	5.75	15.52	18.93
ENSMUSG00000009075.2	Cabp7	0	0	0	0.24	0	0
ENSMUSG00000009076.10	Zmat5	5.91	2.77	1.55	13.22	35.12	11.34
ENSMUSG00000009079.16	Ewsr1	26.01	20.73	24.36	15.73	27.51	35.41
ENSMUSG00000009090.17	Ap1b1	126.09	128.1	136.24	69.01	58.33	76.12
ENSMUSG00000009092.5	Derl3	37.91	46.21	27	105.45	105.95	44.47
ENSMUSG00000009093.7	Gstt4	2.21	2.1	0	11.59	12.21	7.04
ENSMUSG00000009097.10	Tbx1	0	0	0	0	0	0
ENSMUSG00000009108.15	Gnat2	6.26	3.37	1.51	4.88	5.63	11.82
ENSMUSG00000009112.4	Bcl2l13	20.94	19.78	28.99	24.58	21.2	28.09
ENSMUSG00000009114.17	2610028H24Rik	0	0	0	0	0	0
ENSMUSG00000009115.5	Spatc1l	0	0	0	0.36	0	0
ENSMUSG00000009145.6	Dqx1	0	0	0	0.09	0	0
ENSMUSG00000009185.2	Ccl8	0	0	0	0	0	0
ENSMUSG00000009207.15	Lnpk	3.08	1.53	3.19	1.11	3.28	2.27
ENSMUSG00000009210.10	Prr29	0	0	0	0	0	0.34
ENSMUSG00000009214.9	Mymk	0	0	0	0	0	0
ENSMUSG00000009216.7	Fam163b	0.18	0	0	0.1	0.38	0
ENSMUSG00000009246.14	Trpm5	0	0	0	0	0	0
ENSMUSG00000009248.6	Ascl2	1.48	0	0	0.84	0.26	0
ENSMUSG00000009281.6	Rarres2	9.59	0	0	195.55	0.39	0
ENSMUSG00000009291.13	Pttg1ip	198.39	162.43	131.45	118.45	143.55	163.85
ENSMUSG00000009292.18	Trpm2	3.33	8.38	3.83	2.12	0.88	1.01
ENSMUSG00000009293.17	Ube2g2	134.36	122.25	91.2	36.96	102.41	137.79
ENSMUSG00000009350.13	Mpo	3.55	5.18	6.22	1.3	1.61	2.02
ENSMUSG00000009356.12	Lpo	0	0	0	0	0	0
ENSMUSG00000009376.15	Met	0	1.17	0	0.34	0	0
ENSMUSG00000009378.4	Slc16a12	2.83	3.13	1.07	0.73	0.81	2.88
ENSMUSG00000009394.13	Syn2	0	0	0	0.23	0	0.24
ENSMUSG00000009406.13	Elk1	0.6	0.43	1.24	0.76	0.73	1.31
ENSMUSG00000009418.16	Nav1	7.37	9.86	12.49	10.58	10.19	22.14
ENSMUSG00000009470.17	Tnpo1	48.38	58.55	86.46	52.64	46.18	71.06
ENSMUSG00000009471.4	Myod1	0	0	0	0	0	0
ENSMUSG00000009487.10	Otog	0	0	0	0	0.07	0
ENSMUSG00000009535.13	Rnmt	142.34	157.7	162.6	120.83	106.94	167.6
ENSMUSG00000009545.14	Kcnq1	33.13	37.61	18.23	13.62	21.44	25.93
ENSMUSG00000009549.14	Srp14	486.19	612.4	716.92	634.44	522.75	601.95
ENSMUSG00000009551.2	6330409D20Rik	0	0	0	0	0	0
ENSMUSG00000009555.16	Cdk9	7.65	6.52	7.51	15.56	16.29	9.52
ENSMUSG00000009563.16	Tor2a	50.48	57.89	51.51	29.82	52.01	41.89
ENSMUSG00000009566.12	Fpgs	412.54	354.33	263.05	142.56	207.58	330.88
ENSMUSG00000009569.14	Mrtfb	15.18	16.02	9.85	7.35	9.81	13.78
ENSMUSG00000009575.14	Cbx5	12.91	11	27.82	22.06	33.16	24
ENSMUSG00000009580.15	Odam	0	0	0	0	0	0
ENSMUSG00000009585.18	Apobec3	1.68	1.61	0.41	5.21	0.33	0
ENSMUSG00000009588.9	St6galnac1	0	0	0	0	0	0
ENSMUSG00000009596.9	Taf7l	0	0	0.49	0	0	0
ENSMUSG00000009614.16	Sardh	18.4	4.82	0	3.39	0.08	4.07
ENSMUSG00000009621.18	Vav2	1.18	3.04	1.18	1.14	2.27	3.11
ENSMUSG00000009628.14	Tex15	20.32	23.05	24.98	46.78	41.37	37.63
ENSMUSG00000009630.10	Ppp2cb	0	0	0	10.07	1.15	0.49
ENSMUSG00000009633.3	G0s2	0	0	0	0	0	0
ENSMUSG00000009640.11	Dmap1	16.95	8.89	26.59	17.07	60.46	19.16
ENSMUSG00000009646.13	Pla2g12b	11.01	3.47	5.08	7.62	9.76	13.42
ENSMUSG00000009647.13	Mcu	184.95	234.16	217.62	167.23	135.48	178.23
ENSMUSG00000009654.4	Oit3	0	0	0	0	0	0.12
ENSMUSG00000009670.11	Tex11	9.9	14.67	12.26	12.63	11.78	15.57
ENSMUSG00000009681.10	Bcr	4.57	2.58	11.66	5.92	4.19	7.25
ENSMUSG00000009687.14	Fxyd5	0	3.24	0	0.1	0	0
ENSMUSG00000009731.4	Kcnd1	0	0	0.16	0.27	0.14	0
ENSMUSG00000009733.9	Tfcp2	10.23	7.86	12.74	4.76	6.31	8.83
ENSMUSG00000009734.18	Pou6f2	4.49	15.01	0.52	2.34	1.37	1.17
ENSMUSG00000009739.17	Pou6f1	0	0	0	0.49	0	0
ENSMUSG00000009741.15	Ubp1	90.03	115.64	187.87	61.4	45.88	84.38
ENSMUSG00000009772.15	Nuak2	0	0	0	0.1	0.13	0
ENSMUSG00000009828.15	Cilk1	17.22	8.87	29.22	16.67	30.22	20.11
ENSMUSG00000009863.14	Sdhb	23.56	8.15	3.72	82.66	74.44	20.53
ENSMUSG00000009876.13	Cox4i2	6.81	12.73	7.09	4.51	7.81	5.53
ENSMUSG00000009894.15	Snap47	11.36	7.32	8.98	14.39	47.24	17.19
ENSMUSG00000009900.7	Wnt3a	0	0	0	0	0	0
ENSMUSG00000009905.5	Kdsr	6.02	6.89	4.33	7.18	8.74	6.79
ENSMUSG00000009907.17	Vps4b	12.1	8.65	10.83	13.74	16.5	9.3
ENSMUSG00000009927.9	Rps25	227.7	83.44	74.37	1007	505.39	238.94
ENSMUSG00000009941.10	Nxf2	0.32	0	0	1.08	0	0.19
ENSMUSG00000009995.17	Taz	173.39	169.85	126.78	109.65	168.77	152.39
ENSMUSG00000010021.13	Kif19a	0	0	0	0	0	0
ENSMUSG00000010025.19	Aldh3a2	5.2	6.88	5.01	12.57	7.94	9.61
ENSMUSG00000010044.12	Zmynd10	4.07	4.7	1.46	6.33	12.61	11.13
ENSMUSG00000010045.2	Tmem115	0	0	0	1.3	2.49	0.3
ENSMUSG00000010047.12	Hyal2	6.15	6.1	5	13.22	47.97	5.38
ENSMUSG00000010048.10	Ifrd2	0	0	0	5.91	7.01	2.1
ENSMUSG00000010051.15	Hyal1	0	0	0	0.57	0.19	0
ENSMUSG00000010054.4	Tusc2	4.96	4.54	6.4	10.02	13.81	5.66
ENSMUSG00000010057.8	Nprl2	39.56	19.29	23.33	30.94	92.21	44.96
ENSMUSG00000010064.15	Slc38a3	0	0	0	3.3	0	0
ENSMUSG00000010066.15	Cacna2d2	0	0	0	0	0.07	0.09
ENSMUSG00000010067.13	Rassf1	56.97	45.4	42.55	34.13	75.05	42.61
ENSMUSG00000010080.15	Epn3	0	0	0	0	0	0
ENSMUSG00000010086.17	Rnf112	0	0	0	0	0	0
ENSMUSG00000010095.13	Slc3a2	262.77	279.79	240.3	202.56	225.84	243.79
ENSMUSG00000010097.15	Nxf1	19.57	24.83	25.13	31.76	61.91	26.17
ENSMUSG00000010110.17	Stx5a	35.15	20.53	12.75	30.7	111.66	23.23
ENSMUSG00000010122.14	Slc47a1	0.21	1.18	1.03	0.12	0	0.49
ENSMUSG00000010136.14	Pifo	0	0	0	0	0	0
ENSMUSG00000010142.12	Tnfrsf13b	0	0	0	0	0	0
ENSMUSG00000010154.7	Spire2	0.26	0.37	0.86	1.03	3.63	0.77
ENSMUSG00000010175.13	Prox1	0	0	0	0.04	0	0.29
ENSMUSG00000010205.11	Raver1	44.26	33.54	33.07	22.04	28.39	35.49
ENSMUSG00000010277.7	2610507B11Rik	6.7	17.92	8.46	13.25	15.65	10.34
ENSMUSG00000010290.7	AI597479	19.44	19.03	13.74	12.37	16.57	9.09
ENSMUSG00000010307.7	Tmem86a	1.9	0.45	0	1.61	2.42	0.56
ENSMUSG00000010311.15	Optc	0	0	0	0	0	0
ENSMUSG00000010342.16	Tex14	17.71	26.46	31.41	10.21	7.86	15.77
ENSMUSG00000010358.13	Ifi35	0.59	0	0	0.77	0	0
ENSMUSG00000010362.9	Rdm1	1.41	7.68	4.07	4.99	19.43	3.33
ENSMUSG00000010376.15	Nedd8	468.93	465.71	543.84	522.75	765.15	542.29
ENSMUSG00000010392.8	Gosr1	3.39	24.09	4.36	3.7	26.64	16.15
ENSMUSG00000010406.12	Mrpl52	21.44	24.52	5.12	116.15	61.19	31.9
ENSMUSG00000010435.7	Spaca7	0	0	0	0	0	0
ENSMUSG00000010453.12	Kansl3	15.35	10.38	6.4	6.64	19.91	20.88
ENSMUSG00000010461.15	Eya4	2.41	1.66	3.06	4.68	1.82	4.75
ENSMUSG00000010476.14	Ebf3	0.3	0	0	0	0.07	0.12
ENSMUSG00000010492.10	Uckl1os	0	0	0	0.16	1.1	0.17
ENSMUSG00000010505.16	Myt1	11.82	9.51	8.08	5.77	8.2	9.97
ENSMUSG00000010517.7	Faf1	9.28	8.62	7.54	12.65	21.31	12.93
ENSMUSG00000010529.6	Gm266	0	0	0	0	0	0
ENSMUSG00000010538.14	Tsacc	0	2.36	5.14	14.47	30.13	9.47
ENSMUSG00000010554.14	Mettl16	19.85	15.11	14.39	8.87	25.18	24.1
ENSMUSG00000010592.9	Dazl	1166.29	1092.51	1282.16	1023.38	1348.99	1575.47
ENSMUSG00000010601.14	Apol7a	0	0	0	0	0	0
ENSMUSG00000010607.8	Pigyl	38	24.04	60.96	93.26	138.18	58.63
ENSMUSG00000010608.15	Rbm25	443.6	523.45	418.46	198.48	222.22	380.93
ENSMUSG00000010609.15	Psen2	236.87	253.01	317.31	89.38	92.29	148.41
ENSMUSG00000010651.4	Acaa1b	1.74	3.47	0	0.42	0.94	0.21
ENSMUSG00000010660.3	Plcd1	0.41	0	0	3.25	0	0.6
ENSMUSG00000010663.5	Fads1	0.16	0.46	0	3.33	0.22	0.38
ENSMUSG00000010721.15	Lmbr1	79.33	80.22	48.94	31.4	40.29	37.3
ENSMUSG00000010751.15	Tnfrsf22	0	0	0	0.88	0	0
ENSMUSG00000010755.17	Cars	26.38	18.96	31.51	9.84	24.1	22.47
ENSMUSG00000010760.5	Phlda2	29.68	26.8	16.63	67.36	59.87	46.38
ENSMUSG00000010796.11	Asz1	102.39	96.62	116.86	94	109.6	118.01
ENSMUSG00000010797.6	Wnt2	0	0	0	0	0.34	0
ENSMUSG00000010803.13	Gabra1	0	0	0	0	0	0
ENSMUSG00000010825.17	Grid2ip	0.15	0	0	0	0	0
ENSMUSG00000010830.8	Kdelr3	1.31	0.62	0.71	8.87	0.3	1.03
ENSMUSG00000010841.13	Cfap97d1	0	0	0	0	0	0
ENSMUSG00000010911.12	Apip	137.41	134.41	164.14	114.24	166.13	128.01
ENSMUSG00000010914.10	Pdhx	125.58	107.59	84.34	81.4	149.6	128.86
ENSMUSG00000010936.11	Vac14	8.06	5.78	13.71	11.16	15.13	11.64
ENSMUSG00000011008.13	Mcoln2	0	0	0	0	0	0
ENSMUSG00000011034.6	Slc5a1	0	0	0	0	0.09	0
ENSMUSG00000011096.17	Akt1s1	6.31	2.13	6.31	8.26	16.56	2.67
ENSMUSG00000011114.18	Tbrg1	33.22	29.28	31.88	41.18	45.54	33.96
ENSMUSG00000011118.4	Panx3	0	0	0	0.25	0	0
ENSMUSG00000011148.14	Adssl1	2.17	0.47	0.54	0.74	1.25	0.19
ENSMUSG00000011154.17	Cfap161	0.74	0	0	1.87	0	0
ENSMUSG00000011158.8	Brf1	3.71	1.6	3.74	3.54	6.09	4.66
ENSMUSG00000011171.11	Vipr2	0	0	0	0	0	0
ENSMUSG00000011179.8	Odc1	126.08	119.26	183.01	126.05	109.44	149.52
ENSMUSG00000011254.16	Thg1l	10.41	8.84	9.14	7.43	13.02	9.21
ENSMUSG00000011256.16	Adam19	0	0	0	0	0	0
ENSMUSG00000011257.19	Pabpc4	96.3	71.29	45.7	47.13	103.51	58.42
ENSMUSG00000011263.16	Exoc3l2	0.39	0	0	0.14	0	0.15
ENSMUSG00000011267.8	Zfp296	31.85	26.85	23.17	13.13	136.8	14.69
ENSMUSG00000011305.11	Plin5	0	0	0	0	0.8	0
ENSMUSG00000011306.7	Sugp1	1.65	0.78	2.02	1.76	4.63	1.76
ENSMUSG00000011349.5	Dmrtc2	0	0	0	0.41	0	0.22
ENSMUSG00000011350.15	Gm5893	0	0	0	0	0	0
ENSMUSG00000011382.8	Dhdh	7.89	4.4	5.46	4.89	3.9	4.85
ENSMUSG00000011427.16	Zfp790	1.9	1.81	1.58	1.33	1.98	0.46
ENSMUSG00000011463.5	Cpb1	4.4	11.42	3.98	1.02	1.81	3.65
ENSMUSG00000011486.14	Slc25a41	0	0	0	0	0	0
ENSMUSG00000011589.9	Fsd1	226.57	136.33	153.43	63.72	130.95	111.6
ENSMUSG00000011632.7	Pinlyp	78.49	82.94	45.26	112.26	170.61	96.97
ENSMUSG00000011658.16	Fuz	0	0	1.39	1.9	1.28	0.34
ENSMUSG00000011751.16	Sptbn4	0	0	0	0	0.08	0
ENSMUSG00000011752.7	Pgam1	36.83	20.55	20.48	59.58	29.65	15.71
ENSMUSG00000011831.16	Evi5	218.3	257.53	392.08	168.19	100.13	200.06
ENSMUSG00000011832.16	Evi5l	2.7	1.6	3.24	0.88	8.85	1.35
ENSMUSG00000011837.4	Snapc2	3.93	1.04	1.28	7.53	9.53	0.7
ENSMUSG00000011877.13	Git1	7.46	7.39	14.51	12.21	17.32	21.75
ENSMUSG00000011884.13	Gltp	64.5	58.88	38.05	28.06	24.19	36.59
ENSMUSG00000011958.17	Bnip2	23.77	23.23	10.85	26.59	19.93	13.59
ENSMUSG00000011960.12	Ccnt1	52.99	50.71	14.44	17.43	20	11.03
ENSMUSG00000012017.4	Scarf2	0	0	0	0	0	0
ENSMUSG00000012042.9	4930579F01Rik	0	0	0	0	0	0
ENSMUSG00000012076.8	Brms1l	13.51	13.47	18.86	10.89	13.3	12.55
ENSMUSG00000012114.17	Med15	106.97	122.31	138.62	70.82	60.18	121.32
ENSMUSG00000012117.13	Dhdds	30.68	19.75	22.06	7.12	31.15	20.69
ENSMUSG00000012123.17	Crybg2	0	0	0	0	0	0
ENSMUSG00000012126.16	Ubxn11	1.09	0	0	0	2.76	0.17
ENSMUSG00000012187.13	Mogat1	0	0	0	0	0.67	1.18
ENSMUSG00000012211.13	Tex22	0	0	0	0	0	0
ENSMUSG00000012282.2	Wnt8a	0.67	0.95	0	0.38	0	0
ENSMUSG00000012296.16	Tjap1	69.63	53.28	49.76	23.42	35.97	66.12
ENSMUSG00000012350.15	Ehf	484.2	403.95	308.02	237.26	346.93	370.08
ENSMUSG00000012396.12	Nanog	0	0	0	0	0.2	0
ENSMUSG00000012405.16	Rpl15	155.38	84.2	39.3	773.76	317.69	86.28
ENSMUSG00000012422.14	Tmem167	3.3	0.58	1.83	10.04	7.87	4.33
ENSMUSG00000012428.9	Steap4	11.85	10.16	4.22	3.73	17.26	9.06
ENSMUSG00000012429.9	Mplkip	1.7	2.37	0	18.99	25.01	1.81
ENSMUSG00000012443.4	Kif11	25.45	20.8	19.8	12.81	21.08	24.16
ENSMUSG00000012483.4	Rpa3	494.34	530.52	422.89	695.55	560.46	740.36
ENSMUSG00000012519.14	Mlkl	0	0	0	2	2.58	1.56
ENSMUSG00000012520.10	Phox2b	0	0	0	0	0	0
ENSMUSG00000012535.14	Tnpo3	3.92	9.58	4.04	5.25	3.9	2.06
ENSMUSG00000012609.19	Ttll5	27.03	20.84	36.35	10.85	16.54	24.35
ENSMUSG00000012640.16	Zfp715	0.37	0.18	0	4.87	17.68	13.77
ENSMUSG00000012705.16	Retn	0	0	0	1.91	0.58	0.51
ENSMUSG00000012777.14	Acp4	1.59	0	0	0	0.38	0
ENSMUSG00000012819.15	Cdh23	0.14	0.28	0.08	0.05	0.89	0.08
ENSMUSG00000012848.15	Rps5	80.19	51.59	18.15	580.43	177.2	56.82
ENSMUSG00000012889.8	Podnl1	0	0	0	0	0	0
ENSMUSG00000013033.16	Adgrl1	1.24	1.44	0.17	0.52	0.14	0.47
ENSMUSG00000013076.17	Amotl1	1.79	3.02	4.96	1.7	1.02	1.45
ENSMUSG00000013083.8	2200002J24Rik	1.72	0	0	12.44	0	13.63
ENSMUSG00000013089.15	Etv5	0.97	0.8	1.16	4.33	5.64	2.7
ENSMUSG00000013091.5	Tmem190	0	0	0	0	0	0
ENSMUSG00000013150.15	Gfod2	0.24	0	0.2	0.07	0.17	0
ENSMUSG00000013155.10	Enkd1	0.16	0.7	0.81	1.4	15.23	0.89
ENSMUSG00000013158.6	4933405L10Rik	0	0	0	0.6	1.84	0
ENSMUSG00000013160.7	Atp6v0d1	20.02	20.2	25.66	49.82	58.01	43.33
ENSMUSG00000013236.17	Ptprs	5.57	1.58	3.34	3.55	5.55	6.8
ENSMUSG00000013275.9	Slc41a1	6.27	3.77	13.37	4.04	6.09	8.91
ENSMUSG00000013338.16	Fer1l4	0	0	0	0	0	0
ENSMUSG00000013353.10	4931406B18Rik	0	0	0	0	0	0
ENSMUSG00000013367.5	Iglon5	0	0	0	0	0	0
ENSMUSG00000013415.9	Igf2bp1	0.18	0.17	0.2	0.1	0.08	0
ENSMUSG00000013418.8	B4galnt2	4.08	3.39	1.68	0.38	0.71	0.4
ENSMUSG00000013419.7	Zfp651	0.3	0	0	1.22	0.22	0.18
ENSMUSG00000013465.19	Nelfb	8.07	13.7	6.78	4.56	7.65	5.48
ENSMUSG00000013483.14	Card14	0	0	0	0	0.7	0.09
ENSMUSG00000013495.15	Tmem175	54.55	72.05	29.48	43.48	54.62	46.98
ENSMUSG00000013523.13	Bcas1	13.67	15.12	17.76	17.58	29.09	20.73
ENSMUSG00000013539.14	Tango2	9.73	7.29	9.24	11.46	27.45	12.75
ENSMUSG00000013562.12	4833413E03Rik	0	0	0	0	0	0
ENSMUSG00000013584.5	Aldh1a2	65.73	65.67	40.68	15.87	21.63	31.07
ENSMUSG00000013593.12	Ndufs2	12.96	14.44	8.89	66.01	101.92	18.84
ENSMUSG00000013611.14	Snx31	0	0.34	0.78	0.23	0	0.28
ENSMUSG00000013622.15	Atraid	9.67	15.34	9.32	48.68	45.43	10.55
ENSMUSG00000013629.16	Cad	0.17	0	0	0.52	6.08	0.29
ENSMUSG00000013643.13	Lypd8	0	0	0	0	0	0
ENSMUSG00000013646.17	Sh3bp5l	0	0	0	0.71	0.38	0
ENSMUSG00000013653.2	1810065E05Rik	0	0	0	0	0.54	0.47
ENSMUSG00000013662.6	Atad1	262.96	253.06	155.13	157.78	177.85	256.34
ENSMUSG00000013663.7	Pten	4.87	8.48	9.3	14.54	8.85	9.85
ENSMUSG00000013668.9	4933402N03Rik	0	0	0	0	0	0
ENSMUSG00000013698.12	Pea15a	0.23	0.32	0	2.73	0.16	0
ENSMUSG00000013701.13	Timm23	531.9	549.42	410.83	567.8	545.58	549.44
ENSMUSG00000013707.3	Tnfaip8l2	0	0	0	0	0	0
ENSMUSG00000013736.16	Trnt1	132.19	116.73	95.35	101.47	150.35	145.76
ENSMUSG00000013766.11	Ly6g6e	0	1.63	0.93	5.53	16.35	5.83
ENSMUSG00000013787.15	Ehmt2	1.4	0	0.74	6.61	2.68	0.91
ENSMUSG00000013822.7	Elof1	61.17	63.04	44.59	157.46	676.53	101.3
ENSMUSG00000013833.15	Med16	6.2	2.08	5.75	1.89	4.83	1.89
ENSMUSG00000013846.10	St3gal1	0	0	0	0.17	0	0
ENSMUSG00000013858.14	Tmem259	3.01	4.3	8.3	8.14	9.08	7.47
ENSMUSG00000013878.18	Rnf170	74.23	65.41	49.98	41.64	59.88	47.47
ENSMUSG00000013921.15	Clip3	1.35	0.69	0	0.71	1.44	0.63
ENSMUSG00000013928.13	Thap8	0.93	0	0	0.26	0.38	0
ENSMUSG00000013936.12	Myl2	0	0	0	0	0.57	0.5
ENSMUSG00000013973.12	Dedd	198.23	172.64	111.09	89.35	220.05	154.09
ENSMUSG00000013974.3	Mcemp1	0.41	1.15	0	0	0.85	0.24
ENSMUSG00000013997.10	Nit1	6.55	5.6	2.48	14.39	22.9	9.61
ENSMUSG00000014030.15	Pax5	2.4	2.42	1.57	0.14	0.76	0.62
ENSMUSG00000014039.18	Prdm15	0	0	0	0.81	0.1	2.12
ENSMUSG00000014074.17	Rnf168	176.93	158.51	182.9	64.17	97.65	150.6
ENSMUSG00000014075.15	Tctex1d2	12.6	8.88	19.13	43.74	39.33	49.6
ENSMUSG00000014077.13	Chp1	112.02	96.24	83.93	59.18	68.37	88.9
ENSMUSG00000014104.12	Sval2	0	0	0	0	0	0
ENSMUSG00000014158.12	Trpv4	0.84	2.6	1.77	0.23	1.55	2.35
ENSMUSG00000014164.15	Klhl3	1.1	1.37	0.98	0.87	1.29	0.78
ENSMUSG00000014177.10	Tvp23b	104.85	83.08	62.14	78.56	128.2	130.69
ENSMUSG00000014195.16	Dnajc7	60.49	60.45	61.2	83.67	132.12	158.64
ENSMUSG00000014198.15	Zfp385c	0.2	0	0.33	0	0	2.57
ENSMUSG00000014226.10	Cacybp	8.87	4.22	2.66	29.05	15.18	7.46
ENSMUSG00000014232.14	Cluap1	55.62	68.45	41.43	41.13	18.01	67.99
ENSMUSG00000014243.5	Zswim7	88.57	91.24	80.64	105.64	153.57	134.55
ENSMUSG00000014245.8	Pigl	1.03	1.47	1.28	2.04	3.6	1.52
ENSMUSG00000014294.4	Ndufa2	134.11	262.45	400.3	409.32	434.5	139.56
ENSMUSG00000014301.13	Pam16	391.37	655.12	572.39	655.78	860.38	781.63
ENSMUSG00000014303.13	Glis2	0.15	0.22	0	0.85	0	0
ENSMUSG00000014313.15	Cox6c	1266.65	1077.97	1478.24	2011.11	1574.73	1524.69
ENSMUSG00000014329.14	Bicc1	5.84	2.08	7.77	2.93	2.99	5.22
ENSMUSG00000014349.7	Ube2z	7.06	9.91	20.9	13.37	13.61	14.43
ENSMUSG00000014351.12	Gip	0	0	0	0	0	0
ENSMUSG00000014353.15	Tmem87b	85.11	86.56	85.05	39.05	49.42	74.36
ENSMUSG00000014355.10	Anapc1	19.29	20.52	18.06	24.6	18.07	25.58
ENSMUSG00000014361.5	Mertk	13.46	10.16	8.86	5.26	5.94	8.27
ENSMUSG00000014402.15	Tsg101	229.63	164.08	95.78	210.69	352.84	253.97
ENSMUSG00000014418.16	Hps5	6.2	9.44	6.26	5.29	6.47	8.82
ENSMUSG00000014426.9	Map3k4	25.46	7.42	19.64	7.7	7.95	6.99
ENSMUSG00000014444.17	Piezo1	1.3	0.34	1.01	2.52	1.25	1.84
ENSMUSG00000014453.4	Blk	0	0	0	0	0	0
ENSMUSG00000014470.4	Rnf166	28.22	21.58	32.7	31.72	38.84	43.2
ENSMUSG00000014496.8	Ankrd28	8.42	11.72	14.45	10.33	6.1	11.66
ENSMUSG00000014498.9	Ankrd52	1.07	1.82	2.3	0.71	1.71	1.57
ENSMUSG00000014503.15	Pkd2l2	2759.68	2647.59	2589.55	1896.12	1794.28	2560.51
ENSMUSG00000014504.16	Srp19	178.33	176.82	216.5	153.83	164.09	182.26
ENSMUSG00000014529.9	Tmbim7	0	0	0	0.56	0	0
ENSMUSG00000014542.3	Clec4f	0	0	0	0	0	0
ENSMUSG00000014543.14	Klra17	0	0	0	0	0	0
ENSMUSG00000014547.10	Wdfy2	1.22	1.63	1.15	2.67	1.86	2.45
ENSMUSG00000014550.14	Rbsn	37.7	11.54	13.94	5.17	4.97	7.38
ENSMUSG00000014551.8	Mrps25	24.24	27.64	34.18	42.36	135.59	28.17
ENSMUSG00000014554.13	Dguok	296.25	275.96	276.58	286.87	223.09	291.48
ENSMUSG00000014592.21	Camta1	84.65	39.65	80.97	78.2	37.49	57.17
ENSMUSG00000014599.10	Csf1	25.24	20.11	18.6	11.07	16.97	22.33
ENSMUSG00000014601.13	Strip1	69.81	66.91	137.56	51.74	51.62	91.13
ENSMUSG00000014602.15	Kif1a	0.1	0	0	0.07	0.13	0
ENSMUSG00000014603.3	Alx3	0	0	0	0	0	0
ENSMUSG00000014606.14	Slc25a11	9.6	13.38	13.76	24.11	15.99	8.79
ENSMUSG00000014609.16	Chrne	0	0	0	0.77	4.9	0
ENSMUSG00000014633.15	Cmc2	87.37	81.68	128.1	84.35	102.67	94.02
ENSMUSG00000014668.15	Chfr	51.71	48.7	52.27	25.64	32.92	62.56
ENSMUSG00000014686.8	Ceacam16	0	0	0	0	0	0
ENSMUSG00000014704.10	Hoxa2	0	0	0	0	0	0
ENSMUSG00000014725.16	Adam28	4	0.2	1.89	0.57	3.64	2.58
ENSMUSG00000014747.6	Ankrd53	0	0	0	0	0	0
ENSMUSG00000014748.13	Tex261	7.92	7.46	4.18	14.66	19.61	12.29
ENSMUSG00000014763.8	Fam120b	5.67	6.04	2.65	4.23	7.31	7.13
ENSMUSG00000014767.17	Tbp	121.28	125.5	83.75	93.56	181.22	135.39
ENSMUSG00000014769.10	Psmb1	27.14	15.5	14.72	89.84	116.54	33.44
ENSMUSG00000014771.13	Pdcd2	18.4	17.23	16.38	57.17	86.72	37.07
ENSMUSG00000014773.13	Dll1	0	3.02	0	0	0	0.98
ENSMUSG00000014776.7	Nol3	0	0	0	0.29	0.47	0
ENSMUSG00000014778.10	Fhod1	0	0.19	0	0.75	0	0.08
ENSMUSG00000014782.16	Plekhg4	0	1.05	0.53	1.04	0.3	0.43
ENSMUSG00000014786.8	Slc9a5	0.15	0	0.5	0.15	0.64	0
ENSMUSG00000014791.10	Elmo3	0	0	0	0.14	0.12	0
ENSMUSG00000014813.9	Stc1	0	0	0	0.91	0	0.07
ENSMUSG00000014837.15	4931428F04Rik	0.55	0.79	0.46	0	0.97	0.47
ENSMUSG00000014846.12	Tppp3	6.74	9.12	3.78	16.24	35.72	11.53
ENSMUSG00000014850.15	Msh3	47.85	44.76	53.87	65.69	62.18	59.77
ENSMUSG00000014852.16	Adamts13	0	0	0.77	0.09	0	0
ENSMUSG00000014856.12	Tmem208	3.76	0	0	30.75	33.47	4.34
ENSMUSG00000014859.9	E2f4	76.83	84.72	125.73	101.04	59.75	83.78
ENSMUSG00000014867.9	Surf4	546.56	476.13	379.63	200.81	327.77	437.94
ENSMUSG00000014873.15	Surf2	3.01	1.24	0.54	7.82	5.78	0.64
ENSMUSG00000014905.4	Dnajb9	2.24	1.6	1.11	12.9	13.11	6.99
ENSMUSG00000014907.10	Naf1	3.59	3.08	3.88	7.82	5.64	5.39
ENSMUSG00000014932.15	Yes1	21.52	21.47	13.75	10.72	19.89	20.42
ENSMUSG00000014956.15	Ppp1cb	18.94	20.89	49.51	46.48	24.05	34.31
ENSMUSG00000014959.12	Gorasp2	161.27	147.61	148.13	110.63	160.82	124.4
ENSMUSG00000014980.14	Tsen15	7.55	1.65	1.88	18.24	10.77	2.08
ENSMUSG00000015001.17	Oc90	0.81	0	0	0.21	0.56	0
ENSMUSG00000015002.18	Efr3a	14.07	14.12	13.45	22.89	23.12	17.32
ENSMUSG00000015013.9	Trappc2l	18.2	32.72	15.76	27.98	49.83	26.31
ENSMUSG00000015016.8	Acsf3	1.03	0	1.59	1.02	4.42	0.95
ENSMUSG00000015023.7	Ddx19a	169.4	142.58	278.77	107.52	134.05	154.28
ENSMUSG00000015027.11	Galns	4.3	0.38	0.44	0.48	0.74	0.47
ENSMUSG00000015053.14	Gata2	0.17	0	0.85	0.48	0.71	2.25
ENSMUSG00000015083.11	C8g	2.28	7.26	4.18	11.97	13.43	10.3
ENSMUSG00000015085.8	Entpd2	6.51	2.95	3.04	2.34	3.9	4.72
ENSMUSG00000015087.14	Rabl6	8.73	12.23	68.86	4.82	15.11	12.23
ENSMUSG00000015090.13	Ptgds	11.03	17.31	14.93	118.27	164.99	148.53
ENSMUSG00000015092.9	Edf1	25.25	11.27	16.13	98.88	45.01	31.4
ENSMUSG00000015093.15	Clic3	0	0	0	3.06	3.6	0.6
ENSMUSG00000015094.16	Npdc1	6.34	1.16	3.41	14.12	18.64	4.1
ENSMUSG00000015095.12	Fbxw5	31.78	29.27	13.02	8.77	10.52	16.15
ENSMUSG00000015112.15	Slc25a13	24.83	15.51	19.56	11.89	5.64	11.07
ENSMUSG00000015120.15	Ube2i	663.91	674.47	607.15	516.56	626.97	644.96
ENSMUSG00000015126.9	Tsr3	5.42	4.62	0.88	8.26	42.17	15.2
ENSMUSG00000015127.14	Unkl	0.68	0.61	6.19	0.72	0.63	1.51
ENSMUSG00000015133.17	Lrrk1	0.78	0.79	0.11	3.33	0.31	0.27
ENSMUSG00000015134.15	Aldh1a3	3.64	2.3	6.61	1.23	1.69	2.16
ENSMUSG00000015143.15	Actn1	8.97	8.23	13.16	7.78	6.95	8.77
ENSMUSG00000015149.14	Sirt2	4.53	2.93	1.04	5.75	5.73	5.39
ENSMUSG00000015165.16	Hnrnpl	7.83	13.38	28.24	14.54	5.52	7.87
ENSMUSG00000015176.11	Nolc1	90.1	64.36	83.04	35	94.72	108.65
ENSMUSG00000015189.12	Casd1	0.26	0.38	0.44	1.49	0	0.16
ENSMUSG00000015202.13	Cnksr3	3.21	1.84	5.68	1.94	2.1	2.78
ENSMUSG00000015214.14	Mtmr1	0	0	0	1.07	0.86	0
ENSMUSG00000015217.11	Hmgb3	144.84	175.88	139.98	137.06	225.37	194.04
ENSMUSG00000015222.18	Map2	5.54	3.89	2.72	6.61	4.59	6.91
ENSMUSG00000015224.10	Cyp2j9	0	0.31	0	0.31	0.15	0
ENSMUSG00000015242.14	Nipsnap3a	0	0	0	0	5.67	0
ENSMUSG00000015243.4	Abca1	0.15	0.07	0	0.77	0	0.06
ENSMUSG00000015247.10	Nipsnap3b	5.33	2.49	0	9.84	1.65	0.69
ENSMUSG00000015289.4	Lage3	13.06	1.48	3.4	59.98	79.97	26.81
ENSMUSG00000015290.15	Ubl4a	29.26	30.82	39.97	33.94	73.28	33.1
ENSMUSG00000015291.10	Gdi1	7.47	2.92	5.42	18.76	4.97	6.91
ENSMUSG00000015305.6	Sash1	10.95	8.54	9.86	4.64	5.6	12.3
ENSMUSG00000015312.9	Gadd45b	1.97	0.7	2.4	17.37	3.42	1.46
ENSMUSG00000015314.10	Slamf6	0	0	0	0.15	0	0
ENSMUSG00000015316.11	Slamf1	5.25	3.46	6.36	1.89	1.13	2.62
ENSMUSG00000015335.16	Zdhhc12	8.95	20.43	19.02	31.7	33.16	29.6
ENSMUSG00000015337.5	Endog	3.63	9.62	4.57	7.32	15.72	3.47
ENSMUSG00000015340.10	Cybb	0.22	0.16	0.18	0.18	0.23	0.13
ENSMUSG00000015341.17	Golga7	232.9	251.52	164.66	120.77	236.31	211.06
ENSMUSG00000015342.6	Xk	0.91	0.72	1.01	1.32	0.85	1.01
ENSMUSG00000015354.8	Pcolce2	2.1	3.69	4.67	1.58	1.06	0.82
ENSMUSG00000015355.13	Cd48	0.55	0	0	2.16	2.65	0.94
ENSMUSG00000015357.10	Clpx	12.31	12.82	9.93	16.63	25.16	20.76
ENSMUSG00000015363.13	Trabd	1.29	0.33	0	1.7	0.16	0.14
ENSMUSG00000015365.15	Mov10l1	1.76	2.35	0.82	4.63	1.85	3.71
ENSMUSG00000015377.10	Dennd6b	0.58	0	0	0.79	0.98	0
ENSMUSG00000015396.4	Cd83	0	0	0	5.3	0	0
ENSMUSG00000015401.12	Cltrn	4.53	2.86	4.9	0	1.05	1.8
ENSMUSG00000015405.15	Ace2	1.09	0.98	0.56	0.58	0.11	2.82
ENSMUSG00000015437.5	Gzmb	0	0	0	0	0	0
ENSMUSG00000015441.4	Gzmf	0	0	0	0	0	0
ENSMUSG00000015443.9	Gzmn	0	0	0	0	0	0
ENSMUSG00000015451.16	C4a	0	0	0	0	0	1.97
ENSMUSG00000015452.14	Ager	0	0	0	0	0	0
ENSMUSG00000015461.15	Atf6b	8.11	10.35	16.25	8.2	11.46	19.98
ENSMUSG00000015467.14	Egfl8	0	0	0	0	1.21	0
ENSMUSG00000015468.14	Notch4	0	0	0	0.09	0.05	0
ENSMUSG00000015474.16	Ppt2	124.49	126.63	181.6	78.3	68.83	99.49
ENSMUSG00000015476.6	Prrt1	0	0	0	0	0.41	0
ENSMUSG00000015478.13	Rnf5	134.37	129.38	91.16	83.91	122.15	123.47
ENSMUSG00000015484.3	Fam163a	0	0.19	0	0	0	0.08
ENSMUSG00000015488.14	Cacfd1	29.98	22.16	22.4	22.82	32.9	29.79
ENSMUSG00000015501.10	Hivep2	3.14	1.94	1.06	0.84	1.51	0.39
ENSMUSG00000015519.12	2310057J18Rik	0	0	0	0	0	0
ENSMUSG00000015522.18	Arnt	12.06	8.27	7.8	9.78	8.62	9.48
ENSMUSG00000015533.9	Itga2	0.5	0.1	0	1.25	0	0.21
ENSMUSG00000015536.14	Mocs2	61.37	77.11	65.48	74.64	101.67	106
ENSMUSG00000015542.17	Nat9	8.9	3.14	2.37	8.61	33.14	5.18
ENSMUSG00000015568.16	Lpl	47.62	42.17	40.09	34.38	24.08	31.39
ENSMUSG00000015575.15	Atp6v0e	302.98	331.3	281.63	387.4	323.94	357.86
ENSMUSG00000015579.5	Nkx2-5	0	0	0	0	0	0
ENSMUSG00000015597.17	Zfp318	9.12	14.48	31.62	9.29	15.41	12.37
ENSMUSG00000015599.9	Ttbk1	0	0	0	0.12	1.12	0.3
ENSMUSG00000015605.6	Srf	0.63	19.6	7.52	6.02	13.24	5.4
ENSMUSG00000015619.10	Gata3	28.03	22.74	22.31	5.81	9.73	14.43
ENSMUSG00000015627.5	Gata5	0	0	0	0	0	0
ENSMUSG00000015647.9	Lama5	5.18	16.71	15.86	7.57	2.63	6.23
ENSMUSG00000015652.9	Steap1	0	0	0	3.83	0.72	0
ENSMUSG00000015653.13	Steap2	69.89	88.03	79.64	74.16	52.04	91.85
ENSMUSG00000015656.17	Hspa8	97.53	68.38	70.13	299.38	426.37	149.62
ENSMUSG00000015659.12	Serac1	3	2.42	4.3	1.38	1	1.88
ENSMUSG00000015665.8	Awat1	0	0	0	0	0	0
ENSMUSG00000015668.13	Pdzd11	98.43	91.38	100.97	115.7	114.49	81.03
ENSMUSG00000015671.11	Psma2	516.14	608.9	604.94	525.58	669.68	717.64
ENSMUSG00000015672.4	Mrpl32	223.4	222.58	181.23	349.18	406.51	333.76
ENSMUSG00000015697.14	Setdb1	92.88	87.14	94.34	49.33	94.84	119.83
ENSMUSG00000015702.13	Anxa9	0.31	0	0	0.35	0	0.22
ENSMUSG00000015709.9	Arnt2	0	0	0.14	1	0.06	0
ENSMUSG00000015711.8	Prune1	58.89	52.52	46.36	37.23	66.25	67.27
ENSMUSG00000015714.11	Cers2	81.91	94.03	38.35	35.39	43.3	30.37
ENSMUSG00000015721.18	Nlrp5	403.5	318.19	329.11	222.97	400.04	564.05
ENSMUSG00000015733.13	Capza2	87.76	75.88	58.34	71.19	69.97	77.24
ENSMUSG00000015745.9	Plekho1	0.53	1.51	5.17	2.46	2.23	2.55
ENSMUSG00000015747.5	Vps45	1.8	1.48	3.63	2.13	5.87	2.68
ENSMUSG00000015748.13	Prpf3	12.7	16.75	11.86	13.42	49.76	23.08
ENSMUSG00000015749.12	Anp32e	10.81	13.34	13.77	11.15	5.36	15.83
ENSMUSG00000015750.15	Aph1a	86.73	98.03	52.82	51.9	61.13	94.65
ENSMUSG00000015755.16	Tab2	24.17	29.86	52.11	25.69	22.02	23.78
ENSMUSG00000015757.10	Ppil4	91.72	82.79	122.19	71.51	94.59	119.18
ENSMUSG00000015759.11	Cnih1	102.79	80.03	85.06	138.3	177.64	89.18
ENSMUSG00000015766.14	Eps8	307.28	260.33	211.74	174.02	286.92	281.44
ENSMUSG00000015776.12	Med22	224.06	236.96	143	155.49	363.93	209.47
ENSMUSG00000015787.15	Abo	1.31	0	0	0	0.23	0
ENSMUSG00000015790.16	Surf1	32.28	29.54	47.61	44.43	120.84	65.77
ENSMUSG00000015804.14	Med28	638.43	774.89	855.03	1249.81	1827.15	1798.81
ENSMUSG00000015806.12	Qdpr	68.31	54.6	61.83	60.65	76.99	81.53
ENSMUSG00000015812.8	Gnrh1	191.96	206.83	359.76	584.63	665.25	580.4
ENSMUSG00000015829.13	Tnr	0	0	0	0	0	0.07
ENSMUSG00000015837.15	Sqstm1	64.05	22.91	40.56	147.59	45.29	60.02
ENSMUSG00000015839.6	Nfe2l2	11.78	10.15	5.52	9.43	6.2	6.68
ENSMUSG00000015843.10	Rxrg	0	0	0	0	0	0
ENSMUSG00000015846.15	Rxra	1.16	1.5	4.84	1.72	1.69	3.96
ENSMUSG00000015850.11	Adamtsl4	0	0	0	0.15	0	0
ENSMUSG00000015852.13	Fcrls	0	0	0	0	0	0
ENSMUSG00000015854.7	Cd5l	0	0	0	0.32	0.78	0.99
ENSMUSG00000015869.16	Prpsap1	24.79	20.56	16.24	42.3	67.2	29.66
ENSMUSG00000015879.8	Fam184b	0	0.36	0.41	0	0.35	0.07
ENSMUSG00000015880.13	Ncapg	201.75	199.61	173.58	99.19	108.81	186.16
ENSMUSG00000015882.18	Lcorl	5.91	7.93	9.08	2.6	8.05	1.87
ENSMUSG00000015889.8	Lta4h	0	0.4	0	2.85	1.56	0.83
ENSMUSG00000015890.2	Amdhd1	0	0.33	0	0.52	0.32	0.27
ENSMUSG00000015932.8	Dstn	22.21	10.69	14.83	82.67	37.02	20.93
ENSMUSG00000015937.15	Macroh2a1	8.88	13.96	10.5	19.78	24.75	14.2
ENSMUSG00000015942.9	Gtf2ird2	0	0	0	0.69	0	0.7
ENSMUSG00000015943.11	Bola1	6.77	0	0	27.77	54.62	5.62
ENSMUSG00000015944.9	Castor2	3.9	2.79	3.32	3.83	3.54	3.21
ENSMUSG00000015947.10	Fcgr1	0	0	0	0.86	0.15	0.25
ENSMUSG00000015950.13	Ncf1	0	0	0	0	0	0
ENSMUSG00000015957.12	Wnt11	0	0	0	0	0	0
ENSMUSG00000015961.8	Adss	139.3	167.91	206.32	163.35	179.94	218.79
ENSMUSG00000015962.5	1700016C15Rik	0	0	0	0	0	0
ENSMUSG00000015966.17	Il17rb	8.11	9	8.15	5.37	14.74	12.18
ENSMUSG00000015968.18	Cacna1d	2.78	3.17	6	4.81	1.23	5.22
ENSMUSG00000015970.19	Chdh	4.95	2.9	6.92	3.15	6.89	5.45
ENSMUSG00000015971.5	Actr8	43.95	39.7	47.53	34.14	71.46	52.14
ENSMUSG00000015980.14	Lrrc27	16.79	9.73	1.01	1.89	5.39	1.56
ENSMUSG00000015981.12	Stk32c	1.53	2.61	2.51	2.76	7.66	9.39
ENSMUSG00000015994.10	Fnta	179.84	202.98	148.95	137.92	151.43	119.27
ENSMUSG00000016018.4	Mtrex	12.14	7.11	13.15	14.04	13.32	12.9
ENSMUSG00000016024.9	Lbp	0.87	3.15	1.44	3.56	3.18	3.84
ENSMUSG00000016028.11	Celsr1	2.76	5.06	6.38	2.41	4.26	3.36
ENSMUSG00000016087.13	Fli1	0	0	0	0	0	0
ENSMUSG00000016128.14	Stard13	60.14	65.19	79.21	29.64	38.6	67.38
ENSMUSG00000016150.15	Tenm1	0.31	0	0	0.13	0.9	0.07
ENSMUSG00000016179.11	Camk1g	0	0	0	1.59	7.15	3.65
ENSMUSG00000016181.9	Utp25	6.3	6.17	8.88	3.63	5.42	7.64
ENSMUSG00000016194.14	Hsd11b1	0	0.72	0	0	0.35	0.3
ENSMUSG00000016200.14	Syt14	0.61	1.48	0.45	2.22	2.33	1.48
ENSMUSG00000016206.6	H2-M3	0.43	0	0	2.89	0	0
ENSMUSG00000016239.11	Lonrf3	9.63	9.25	5.53	8.58	13.05	7.63
ENSMUSG00000016252.7	Atp5e	333.65	405.2	513.26	529.69	343.68	143.82
ENSMUSG00000016253.12	Nelfcd	22.23	18.67	21.8	10.07	21.73	20.58
ENSMUSG00000016255.5	Tubb1	0	0	0	0	0	0
ENSMUSG00000016256.10	Ctsz	3.39	0.6	0	37.66	0.59	0.5
ENSMUSG00000016257.15	Prelid3b	69.72	52.72	49.3	35.82	30.17	53.08
ENSMUSG00000016262.14	Sertad4	0.17	0	0	0.88	0	0
ENSMUSG00000016283.13	H2-M2	0	0	0	0.27	0.67	0
ENSMUSG00000016308.12	Ube2a	71.07	59.99	36.61	172.06	368.98	119
ENSMUSG00000016319.3	Slc25a5	145.66	94.02	70.22	334.81	255.23	172.48
ENSMUSG00000016327.9	Atp1b4	0	0	0	0	0	0
ENSMUSG00000016344.14	Ppdpf	55.84	64.98	32.71	102.79	84.17	82.29
ENSMUSG00000016346.17	Kcnq2	0	0	0	0	0.14	0.54
ENSMUSG00000016349.10	Eef1a2	0	0	0	0	0	0
ENSMUSG00000016356.18	Col20a1	0	0	0	0.13	0.16	0
ENSMUSG00000016382.15	Pls3	3.69	2.78	1.47	13.81	11.02	8.88
ENSMUSG00000016386.15	Mpped2	6.85	0.71	4.28	3.26	0.44	0
ENSMUSG00000016409.4	Nkap	7.99	7.03	10.04	5.7	5.58	5.13
ENSMUSG00000016427.7	Ndufa1	1062	975.02	1363.58	1074.5	922.22	808.49
ENSMUSG00000016458.15	Wt1	0.87	0	0	2.55	0	0
ENSMUSG00000016477.18	E2f3	0	0	0	0.96	0.08	0
ENSMUSG00000016481.15	Cr1l	16.23	29.97	14.7	44.07	88.79	53.57
ENSMUSG00000016487.15	Ppfibp1	7.12	10.63	9.8	7.9	4.94	4.6
ENSMUSG00000016493.13	Cd46	0	0	0	0.14	0	0
ENSMUSG00000016494.9	Cd34	0	0	0	0.13	0	0
ENSMUSG00000016495.12	Plgrkt	2.73	1.92	0	46.24	0	0.81
ENSMUSG00000016496.7	Cd274	0.15	0.21	0	1.64	0	0.17
ENSMUSG00000016498.10	Pdcd1lg2	0.72	0	0	0	0	0
ENSMUSG00000016503.18	Gtf3a	26.65	23.61	19.94	21.71	35.62	24.3
ENSMUSG00000016510.11	Mtif3	31.55	33	58.35	32.14	64.13	41.93
ENSMUSG00000016520.7	Lnx2	22.19	13.96	19.11	15.53	20.86	33.78
ENSMUSG00000016524.12	Il19	0	0	0	0	0	0
ENSMUSG00000016526.8	Dyrk3	0.17	0.24	0.28	1.91	4.83	0.3
ENSMUSG00000016528.10	Mapkapk2	0.57	0.54	0	4.92	2.43	0.11
ENSMUSG00000016529.5	Il10	0	0	0	0	0	0
ENSMUSG00000016534.15	Lamp2	7.65	7.32	5.68	27.83	7.57	7.89
ENSMUSG00000016541.10	Atxn10	5.32	0.84	0	22.05	0.21	1.22
ENSMUSG00000016552.13	Foxred2	43.26	49.64	42.2	25.58	33.31	46.87
ENSMUSG00000016554.9	Eif3d	10.63	16.31	7.47	16.69	34.85	9.73
ENSMUSG00000016559.14	H3f3b	1276.76	1306.35	1016.97	1547.67	1630.47	1727.57
ENSMUSG00000016619.10	Nup50	31.17	30.03	49.63	39.08	40.92	48.65
ENSMUSG00000016624.15	Phf21b	0	0	0.26	0	0	0
ENSMUSG00000016626.10	Nlrp14	1401.64	1083.81	1109.28	1418.94	2001.5	2247.36
ENSMUSG00000016637.7	Ift27	2.11	0	0	14.5	14.76	2.85
ENSMUSG00000016664.16	Pacsin2	250.18	210.12	208.48	86.88	87.67	165.76
ENSMUSG00000016756.17	Cmah	0.56	1.22	0	1.45	1	1.48
ENSMUSG00000016757.11	Ttll12	0	0.42	0	2.92	3.3	0.17
ENSMUSG00000016758.4	Bik	18.16	19.94	16.9	25.14	33.15	18.52
ENSMUSG00000016763.15	Scube1	0.35	0	0	0.23	0.23	0
ENSMUSG00000016831.12	Tox4	1.09	6.61	3.59	9.65	11.37	2.09
ENSMUSG00000016833.14	Mrps18c	20.02	8.68	12.21	88.24	132.94	28.18
ENSMUSG00000016918.15	Sulf1	1.08	0.28	0	0.96	0.47	0.23
ENSMUSG00000016921.14	Srsf6	16.18	8.87	9.71	18.86	21.91	12.34
ENSMUSG00000016933.17	Plcg1	8.41	10.71	5.37	4.33	3.79	4.52
ENSMUSG00000016940.18	Kctd2	3.3	6.59	11.94	3.79	4.37	5.76
ENSMUSG00000016942.6	Tmprss6	0	0	0	0	0	0
ENSMUSG00000016946.6	Kctd5	69.71	72.11	43.3	25.13	49.57	29.65
ENSMUSG00000016982.6	Pom121l2	0	0	0	0	0	0
ENSMUSG00000016984.7	Etaa1	19.41	16.72	31.08	19.26	19.3	25.49
ENSMUSG00000016995.17	Matn4	0	0	0	0	0	0
ENSMUSG00000016998.2	Svs4	0	0	0	0	0	0
ENSMUSG00000017000.2	Svs6	0	0	0	0	0	0
ENSMUSG00000017002.14	Slpi	0	0	0	0	0	0
ENSMUSG00000017003.7	Svs3a	0	0	0	0	0	0
ENSMUSG00000017004.7	Svs5	0	0	0	0	0	0
ENSMUSG00000017007.9	Rbpjl	0	0	0	0	0	0
ENSMUSG00000017009.3	Sdc4	1.57	2.24	0.37	167.44	0.78	0.66
ENSMUSG00000017049.4	Ccdc70	0	0	1.17	0	0	0
ENSMUSG00000017057.9	Il13ra1	0	0.2	0	1.68	0.4	0.33
ENSMUSG00000017064.4	Prl5a1	0	0	0	0	0	0
ENSMUSG00000017119.19	Nbr1	57.24	57.89	54.14	34.05	39.18	65.35
ENSMUSG00000017132.17	Cyth1	12.35	9.79	8.59	12.43	11.2	9.32
ENSMUSG00000017144.8	Rnd3	4.11	3.38	3.49	4.09	1.2	2.03
ENSMUSG00000017146.12	Brca1	22.01	25.67	21.63	19.53	32.09	28.06
ENSMUSG00000017165.1	Gast	2.83	7.8	0	0	3.86	5.44
ENSMUSG00000017167.6	Cntnap1	5.55	5.92	5.65	6.43	6.97	10.81
ENSMUSG00000017176.17	Nt5c3b	7.23	1.97	1.4	16.44	0.32	1.1
ENSMUSG00000017188.3	Coa3	11.57	9.33	11.84	40.28	16.56	15.31
ENSMUSG00000017195.15	Zpbp2	1.94	0.73	0.79	3.67	4.37	2.02
ENSMUSG00000017204.4	Gsdma	0	0	0	0	0	0.12
ENSMUSG00000017210.14	Med24	3.57	4.94	11.37	4.01	9.66	7.24
ENSMUSG00000017211.14	Gsdma2	0	0	1.07	0	0	0
ENSMUSG00000017221.14	Psmd3	135.18	98.24	90.88	39.6	74.23	103.88
ENSMUSG00000017264.16	Exosc10	45.47	48.03	30.11	19.77	40.95	48.56
ENSMUSG00000017286.15	Glod4	47.35	43.16	49.18	48.27	57.55	47.74
ENSMUSG00000017288.15	Vps53	5.74	14.18	7.41	31.24	46.47	25.85
ENSMUSG00000017291.13	Taok1	20.27	28.43	48.78	25.84	22.93	28.7
ENSMUSG00000017299.13	Dnttip1	0	1.51	0	3.81	3.95	0.97
ENSMUSG00000017300.9	Tnnc2	0	0	0	0	0.83	0
ENSMUSG00000017307.16	Acot8	8.78	8.05	5.52	6.21	35.05	6.01
ENSMUSG00000017309.11	Cd300lg	0	0	0	0.27	0	0
ENSMUSG00000017310.7	Spint4	0	0	0	0	0	0
ENSMUSG00000017311.15	Pyy	0	0	0	0	0	0
ENSMUSG00000017314.12	Mpp2	0	0	0	0.43	0.65	0
ENSMUSG00000017316.13	Ppy	0	0	0	0	0	0
ENSMUSG00000017344.4	Vtn	0	0	0	0.73	1.51	0.4
ENSMUSG00000017376.15	Nlk	9.8	17.43	24.69	22.15	13.56	23.73
ENSMUSG00000017386.10	Traf4	20.93	23.71	19.36	13.15	19.9	11.4
ENSMUSG00000017390.15	Aldoc	10.34	0	0	1.28	4.49	0
ENSMUSG00000017400.10	Stac2	0	0	0	0.3	0	0
ENSMUSG00000017404.12	Rpl19	92.87	54.3	33.68	543.55	267.01	100.48
ENSMUSG00000017405.14	Nek8	0.74	0.31	3.71	2.26	5.23	3.4
ENSMUSG00000017412.15	Cacnb4	0.06	0.37	0.32	0.42	0.72	0.65
ENSMUSG00000017417.14	Plxdc1	0	0	0	0.53	0	0
ENSMUSG00000017418.14	Arl5b	14.61	14	23.63	27.71	15.74	13.59
ENSMUSG00000017421.18	Zfp207	115.07	123.77	68.32	83.37	92.43	69.04
ENSMUSG00000017428.16	Psmd11	350.1	367.58	312.3	152.34	207.76	406.87
ENSMUSG00000017446.14	C1qtnf1	0	0	0	0.12	0	0
ENSMUSG00000017453.4	Pipox	1.14	0	0	2.58	0	0
ENSMUSG00000017466.9	Timp2	0	0	0	2.08	0.1	0
ENSMUSG00000017478.15	Zc3h18	23.23	19.28	30.7	10.2	14.02	19.89
ENSMUSG00000017485.11	Top2b	5.96	9.18	8.02	6.53	2.19	4.78
ENSMUSG00000017491.9	Rarb	0.31	1.91	0	0.36	0.82	0.74
ENSMUSG00000017493.12	Igfbp4	2.33	0	0	6.73	0.19	0.48
ENSMUSG00000017499.15	Cdc6	12.73	13.75	9.21	9.44	37.49	19.2
ENSMUSG00000017548.15	Suz12	62.06	87.56	168.38	95.06	57.54	108.04
ENSMUSG00000017550.14	Atad5	10.68	14.7	15.85	8.38	6.79	13.01
ENSMUSG00000017561.16	Crlf3	28.18	24.51	24.38	18.64	22.59	31.57
ENSMUSG00000017588.2	Krt27	0.77	2.75	1.9	3.06	8.35	7.8
ENSMUSG00000017607.9	Tns4	0.76	0.16	0	1.5	2.65	0.38
ENSMUSG00000017615.12	Tnfaip1	40.77	37.56	38.24	24.89	28.84	35.74
ENSMUSG00000017631.19	Abr	22.69	26.63	25.66	13.16	19.66	23.37
ENSMUSG00000017639.13	Rab11fip4	7.4	6.66	9.07	3.46	4.98	9.95
ENSMUSG00000017652.16	Cd40	0	0	0	0.42	0	0
ENSMUSG00000017664.16	Slc35c2	42.63	33.17	41.75	15.25	32.12	37.25
ENSMUSG00000017667.9	Zfp334	5.26	5.69	6.44	3.52	5.51	3.22
ENSMUSG00000017670.16	Elmo2	2.41	12.3	0.87	2.77	4.93	2.45
ENSMUSG00000017677.11	Wsb1	21.55	16.49	9.93	9.17	6.68	7.99
ENSMUSG00000017679.16	Ttpal	7.71	19.51	9.9	6.69	7.1	4.62
ENSMUSG00000017686.17	Rhot1	274.36	271.06	342.59	178.11	170.34	282.39
ENSMUSG00000017688.14	Hnf4g	0	0	0	0	0.18	0
ENSMUSG00000017692.8	Rhbdl3	0	0	0	0	0.2	0
ENSMUSG00000017697.3	Ada	8.36	4.46	3.43	24.24	52.4	15.26
ENSMUSG00000017707.9	Serinc3	16.86	14.09	13.55	61.77	11.78	13.6
ENSMUSG00000017713.9	Tha1	0	0	0	0.46	0	0
ENSMUSG00000017715.11	Pgs1	158.82	113.72	109.14	69.11	159.32	154.5
ENSMUSG00000017716.15	Birc5	635.07	688.61	729.64	1104.87	1741.93	1631.71
ENSMUSG00000017718.15	Afmid	9.06	6.81	5.52	3.51	20.68	5.6
ENSMUSG00000017720.2	Trp53tg5	0	0	0	0	0	0
ENSMUSG00000017721.15	Pigt	3.08	4.4	0.71	2.7	5.73	3.11
ENSMUSG00000017723.11	Wfdc2	0	0	0	1.93	0	0
ENSMUSG00000017724.14	Etv4	0	0	0	0	0.17	0.14
ENSMUSG00000017733.4	Eppin	0	0	0	0	0	0
ENSMUSG00000017734.15	Dbndd2	1.42	1.01	0	3.85	0.45	0.64
ENSMUSG00000017737.2	Mmp9	0.56	0.24	0	1	0.8	0.7
ENSMUSG00000017740.17	Slc12a5	12.32	14.12	37.24	14.66	9.4	24.61
ENSMUSG00000017747.13	Ghdc	19.45	13.08	19.24	4.55	7.02	17.13
ENSMUSG00000017754.13	Pltp	0	0	0	0.92	0	0
ENSMUSG00000017756.9	Slc12a7	14.05	16.31	18.32	11.4	16.6	13.19
ENSMUSG00000017760.16	Ctsa	3.93	0.93	2.35	18.81	1.66	0.25
ENSMUSG00000017764.2	Zswim1	19.3	25.72	13.99	5.45	27.49	8.76
ENSMUSG00000017765.17	Slc12a4	0.14	0	0	1.7	0	0
ENSMUSG00000017767.3	Spata25	0	0	0	0	0	0
ENSMUSG00000017774.19	Myo1c	37.93	34.99	33.39	15.37	16.1	32.15
ENSMUSG00000017776.15	Crk	71.3	75.74	97.7	82.03	65.02	106.99
ENSMUSG00000017778.14	Cox7c	178.65	85.33	98.15	933.47	780.84	674.95
ENSMUSG00000017781.17	Pitpna	8.17	6.56	8.18	23.23	30.98	12.8
ENSMUSG00000017801.15	Mlx	135.72	121.11	77.67	109.74	135.49	131.57
ENSMUSG00000017802.14	Retreg3	12.99	8.92	5.6	7.92	12.72	20.14
ENSMUSG00000017817.11	Jph2	0	0	0	0	0	0
ENSMUSG00000017830.15	Dhx58	0	0	0	0	0.16	0.13
ENSMUSG00000017831.8	Rab5a	3.98	2.67	3.48	8.61	7.67	5.24
ENSMUSG00000017832.2	Hspb9	0	0	0	0	0	0
ENSMUSG00000017837.12	Nkiras2	15.07	16.88	9.32	13.39	10.5	6.99
ENSMUSG00000017843.14	Ppp2r5c	83.13	86.41	169.35	108.73	92.58	121.97
ENSMUSG00000017858.12	Ift52	15.16	16.82	28.38	24.22	29.52	24.37
ENSMUSG00000017861.11	Mybl2	44.68	34.41	43.39	20.54	39.48	39.06
ENSMUSG00000017868.16	Sgk2	0	0	0	0	0	0
ENSMUSG00000017897.18	Eya2	0.68	0	0	8.29	1.54	0.53
ENSMUSG00000017922.14	Prl3c1	0	0	0	0	0	0
ENSMUSG00000017929.13	B4galt5	3.58	4.42	10.79	2.31	2.76	2.03
ENSMUSG00000017943.15	Gdap1l1	0	0	0	0	1.28	0.64
ENSMUSG00000017950.16	Hnf4a	0	0	0.2	0	0	0.21
ENSMUSG00000017969.13	Ptgis	4.01	3.93	2.27	21.49	17.91	2.21
ENSMUSG00000017978.18	Cadps2	0.78	1.36	3.93	1.72	2.63	2.23
ENSMUSG00000017999.16	Ddx27	23.83	12.01	22.57	7.13	19.06	27.99
ENSMUSG00000018001.18	Cyth3	12.45	5.47	5.35	3.73	3.14	3.69
ENSMUSG00000018008.8	Cyth4	0	0	0	0.19	0	0
ENSMUSG00000018012.11	Rac3	13.95	10.76	15.7	37.78	22.42	12.49
ENSMUSG00000018040.9	Rrp7a	6.7	7.47	4.37	2.82	12.09	3.63
ENSMUSG00000018042.18	Cyb5r3	30.75	32.02	29.38	25.36	25.06	18.19
ENSMUSG00000018068.13	Ints2	2.85	5.96	4.35	5.26	5.93	6.01
ENSMUSG00000018076.12	Med13l	13.71	18.28	24.05	5.54	6.53	11.03
ENSMUSG00000018102.5	H2bc4	145.84	153.89	198.56	175.99	295.55	289.99
ENSMUSG00000018126.15	Baiap2l2	15.94	53.2	31.69	9.3	36.45	36.41
ENSMUSG00000018143.10	Mafk	1.9	0.54	0.31	1.61	0.93	0.45
ENSMUSG00000018160.15	Med1	59.03	66.74	34.23	47.76	74.08	75.47
ENSMUSG00000018166.8	Erbb3	0.34	0.36	0.14	0.76	0.06	0.1
ENSMUSG00000018167.10	Stard3	3.97	3.48	0.9	1.08	3.05	1.13
ENSMUSG00000018168.8	Ikzf3	0	0.41	0	0	0.59	0.08
ENSMUSG00000018169.12	Mfng	3.09	2.2	3.05	0.52	27.12	2.74
ENSMUSG00000018171.9	Vmp1	14.94	18.21	5.8	47.3	37.88	9.41
ENSMUSG00000018189.12	Uchl5	36.5	23.49	24.95	40.39	51.54	45.12
ENSMUSG00000018196.18	Glrx2	7.26	0	0	31.04	5.87	8.49
ENSMUSG00000018199.9	Ro60	1.21	0.57	0.48	2.33	1.43	1.49
ENSMUSG00000018209.15	Stk4	10.29	8.28	3.76	8.63	13.42	5.12
ENSMUSG00000018211.13	Wfdc15b	2.37	0	0	12.23	0	0
ENSMUSG00000018217.12	Pmp22	0.32	0	0	3.1	0	1.14
ENSMUSG00000018238.6	Gdf9	9203.64	9716.62	8134.32	3604.39	6420.36	6044.29
ENSMUSG00000018239.9	Zcchc10	480.85	558.76	669.48	522.99	493.87	647.15
ENSMUSG00000018259.13	Prl8a2	25	18.69	41.02	13.68	19.39	24.35
ENSMUSG00000018263.11	Tbx5	0.53	0	0	0.08	0.38	0.16
ENSMUSG00000018286.6	Psmb6	331.01	346.68	240.62	407.45	472.34	246.33
ENSMUSG00000018287.12	Spag7	140.94	113.42	123.03	142.1	164.09	147.25
ENSMUSG00000018293.4	Pfn1	281.22	242.64	183.74	555.35	559.12	391.59
ENSMUSG00000018322.10	Tomm34	186.23	183.42	132.97	97.57	162.72	164.57
ENSMUSG00000018326.9	Ywhab	254.44	230.32	188.1	116.03	99.75	170.65
ENSMUSG00000018334.18	Ksr1	8.58	3.35	11.56	1.49	1.37	3.43
ENSMUSG00000018339.11	Gpx3	201.09	195.73	131.69	127.5	136.05	129.56
ENSMUSG00000018340.13	Anxa6	18.99	18.5	16.95	16.32	18.55	17.24
ENSMUSG00000018341.12	Il12rb2	2.61	0.49	1.6	1.2	1.41	0.79
ENSMUSG00000018347.16	Zkscan6	20.06	19.61	13.79	10.69	31.66	17.24
ENSMUSG00000018362.14	Kpna2	210.62	226.71	225.89	477.03	1025.71	820.14
ENSMUSG00000018363.16	Smurf2	31.3	36.02	83.28	24.22	23.25	24.7
ENSMUSG00000018372.13	Cep95	50.38	49.91	56.66	27.5	40.84	64.48
ENSMUSG00000018377.10	Vezf1	22.21	24.54	15.02	14.25	18.21	13.65
ENSMUSG00000018378.13	Cuedc1	5.29	1.76	6.03	1.24	12.9	6.57
ENSMUSG00000018379.17	Srsf1	3.82	2.64	6.29	18.86	15.45	15.92
ENSMUSG00000018381.15	Abi3	0	0	0	0	0	0
ENSMUSG00000018387.12	Shroom1	0	0.3	0	0.59	0	0.12
ENSMUSG00000018395.19	Kif3a	143.28	148.36	133.01	44.76	81.12	113.54
ENSMUSG00000018398.18	Septin8	0	0.32	0.19	0.99	0	0
ENSMUSG00000018401.17	Mtmr4	18.82	23.69	27.79	15.1	15.49	28.18
ENSMUSG00000018405.7	Mrm1	0.22	0.32	0	0.5	0.77	0.13
ENSMUSG00000018411.17	Mapt	2.62	2.84	6.37	0	0.31	0.53
ENSMUSG00000018412.16	Kansl1	32.29	25.68	27.94	14.24	18.78	22.84
ENSMUSG00000018415.14	Gid4	50.51	48.55	35.64	34.55	45.02	33.98
ENSMUSG00000018417.14	Myo1b	38.28	33.06	50.78	29.35	23.55	47.22
ENSMUSG00000018425.18	Dhx40	8.39	12.19	12.82	15.71	14.42	13.42
ENSMUSG00000018427.8	Ypel2	111.36	73.31	54.22	28.29	52.89	49.6
ENSMUSG00000018428.15	Akap1	119.71	119.5	164.56	57.33	81.41	135.22
ENSMUSG00000018433.14	Nol11	6.35	1.21	0.57	13.68	6.18	0.51
ENSMUSG00000018442.13	Derl2	15.43	17.56	15.2	21.08	24.97	19.94
ENSMUSG00000018446.8	C1qbp	65.11	81.57	77.96	111.77	90.37	64.18
ENSMUSG00000018449.12	Rpain	14.52	25.94	15.86	28.07	59.69	23.29
ENSMUSG00000018451.7	6330403K07Rik	0	0	0	0.92	0	0
ENSMUSG00000018459.15	Slc13a3	0.15	0	0	0	0	0
ENSMUSG00000018470.8	Kcnab3	0.53	1.13	0	1.57	0	0
ENSMUSG00000018474.18	Chd3	2.9	0.6	1.05	2.17	1.25	3.01
ENSMUSG00000018476.7	Kdm6b	115.53	114.62	157.34	71.94	69.5	113.18
ENSMUSG00000018479.12	1700125H20Rik	0	0	0	0	0.86	0.87
ENSMUSG00000018481.9	Appbp2	23.84	24.46	14.94	14.13	27.52	23.49
ENSMUSG00000018486.2	Wnt9b	0	0	0	0	0	0
ENSMUSG00000018500.2	Adora2b	0.94	2.23	1.54	2.12	11.99	2.22
ENSMUSG00000018501.17	Ncor1	52.9	61.38	112.05	59.58	54.86	86.28
ENSMUSG00000018507.16	Trpv2	0.82	1.76	0.34	1.51	1.73	2.49
ENSMUSG00000018509.8	Cenpv	38.35	57.08	51.06	61.88	62.95	38.01
ENSMUSG00000018537.16	Pcgf2	1.7	0	0	1.26	1.83	0.25
ENSMUSG00000018541.10	Cwc25	15.71	15.05	23.03	9.62	9.99	8.34
ENSMUSG00000018543.8	1700001P01Rik	0	0	0	0	0	0
ENSMUSG00000018547.8	Pip4k2b	0.1	0	0	2.88	0.07	0.48
ENSMUSG00000018548.15	Trim37	14.23	13.06	13.01	8.32	7.41	10.99
ENSMUSG00000018554.13	Ybx2	49.36	34.21	91.41	72.11	88.27	81.17
ENSMUSG00000018559.16	Ctdnep1	4.61	2.07	2.18	8.04	9.37	9.76
ENSMUSG00000018565.17	Elp5	75.66	66.18	76.81	141.24	269.03	230.61
ENSMUSG00000018566.14	Slc2a4	0	0	0	0.56	0.88	0
ENSMUSG00000018567.14	Gabarap	21.1	9.07	3.38	102.72	12.84	8.06
ENSMUSG00000018569.12	Cldn7	4.38	1.33	3.05	2.21	6.74	1.67
ENSMUSG00000018570.17	2810408A11Rik	0	0.4	0	0.74	0	0
ENSMUSG00000018572.10	Phf23	14.44	21.96	43.74	19.47	19.19	18.12
ENSMUSG00000018574.14	Acadvl	2.26	0.4	3.9	9.4	5.7	1.58
ENSMUSG00000018581.15	Dnah11	3.04	1.81	2.3	0.84	0.98	2.01
ENSMUSG00000018583.5	G3bp1	18.11	13.93	12.11	12.28	15.25	17.87
ENSMUSG00000018585.9	Atox1	187.9	246.79	206.6	240.38	208.01	173.5
ENSMUSG00000018589.8	Glra2	0	0	0	0	0	0.3
ENSMUSG00000018593.13	Sparc	6.09	5.19	1.23	125.99	6.14	4.86
ENSMUSG00000018595.6	Glra4	0	0	0	0.44	1.52	1.06
ENSMUSG00000018599.5	Mief2	0	0.31	0	0.98	0.46	0.13
ENSMUSG00000018604.18	Tbx3	3.42	0.93	1.59	0.66	0.58	2.15
ENSMUSG00000018620.3	Mmp20	0	0	0	0	0	0
ENSMUSG00000018623.9	Mmp7	0	0	0	0	0	0
ENSMUSG00000018634.10	Crhr1	0	0	0	0	0	0
ENSMUSG00000018648.15	Dusp14	587.29	573.39	416.32	273.77	347.6	326.59
ENSMUSG00000018651.14	Tada2a	82.02	97.22	92.71	57.31	62.28	101.78
ENSMUSG00000018654.17	Ikzf1	0.77	0.55	0.33	0.12	0	0.47
ENSMUSG00000018656.5	Tcaf3	0	0	0	0	0	0
ENSMUSG00000018659.12	Pnpo	2.57	3.25	5.65	5.81	6.96	2.36
ENSMUSG00000018661.17	Cog1	1.55	0.57	6.59	2.38	2.6	1.1
ENSMUSG00000018666.13	Cbx1	110.42	119.51	179.57	102.23	96.1	110.89
ENSMUSG00000018669.14	Cdk5rap3	1.02	0.36	0.42	6.32	6.94	1.61
ENSMUSG00000018672.15	Copz2	3.84	4.76	0	45.8	26.83	12.35
ENSMUSG00000018677.9	Slc25a39	83.21	68.27	48.29	41.46	34.86	51.41
ENSMUSG00000018678.13	Sp2	4.39	2.38	3.08	2.69	3.88	4.03
ENSMUSG00000018697.14	Aatf	10.8	7.24	5.75	7.98	22.35	13.53
ENSMUSG00000018698.15	Lhx1	0	0	0	0	0	0
ENSMUSG00000018707.13	Dync1h1	0.76	0.25	0.29	2.75	3.13	5.7
ENSMUSG00000018727.19	Cpsf4l	64.01	78.95	73.09	61.79	535.72	83.49
ENSMUSG00000018733.10	Pex12	26.47	6.77	12.78	14.77	27.59	12.7
ENSMUSG00000018736.14	Ndel1	185.31	157.86	118.99	82.01	180.32	219.4
ENSMUSG00000018740.14	Slc25a35	6.99	5	5.22	11.71	28.13	12.36
ENSMUSG00000018750.14	Zbtb4	0	0.09	0	0.65	0	0
ENSMUSG00000018752.19	Tnfsfm13	0	0	0	0.73	0.61	1.13
ENSMUSG00000018761.14	Mpdu1	0	0	0	5.36	0	0
ENSMUSG00000018765.5	Fxr2	4.74	4.17	15.43	13.4	18.84	26.82
ENSMUSG00000018770.9	Atp5g3	30.41	14.76	6.95	236.09	70.67	37.62
ENSMUSG00000018774.13	Cd68	3.12	2.95	4.53	1.47	2.89	3.72
ENSMUSG00000018776.10	Slc35g3	0	0	0	0	0	0
ENSMUSG00000018796.13	Acsl1	27.11	20.46	18.34	15.52	25.34	29.9
ENSMUSG00000018800.14	Abca5	1.82	2.21	3.36	3.79	1.3	0.83
ENSMUSG00000018809.2	Smyd4	14.71	10.03	10.74	2.38	5.32	5.29
ENSMUSG00000018819.10	Lsp1	53.32	32.16	48.09	39.28	54.64	48.57
[truncated: 53,402 more rows]
