# Supplementary material for: Maternal NAT10 orchestrates oocyte meiotic cell-cycle progression and maturation in mice
Source: Nat Commun. 2023 Jun 22;14:3729. doi: 10.1038/s41467-023-39256-0 (PMC10287700; doi:10.1038/s41467-023-39256-0)
Supplement: Supplementary file 10 — Source Data [file 41467_2023_39256_MOESM10_ESM.xlsx]

## Sheet: Fig 1
a
b
	Growing_oocyte_10dys	Growing_oocyte_14dys	GV_8weeks	MII_oocyte	zygote_PN5	2cell_early	2cell_late	4cell	8cell	ICM
	50.64	47.26	57.47	53.245	40.53	17.455	18.995	43.455	60.44	53.89
c
	3D	7D	GO	GV	MI	MII	2-cell	4-cell	8-cell	Morula	Blastocyst
Repeat1	0.0432847	0.0303955	0.432269	0.817902	0.279322	0.386891	0.153893	0.216134	0.169576	0.447513	0.07966
Repeat2	0.0401071	0.0308198	0.353553	1	0.381565	0.460094	0.153893	0.236514	0.188156	0.429283	0.0791098
Repeat3	0.0426888	0.0313464	0.244855	1.04393	0.342645	0.420596	0.169576	0.205898	0.179244	0.416378	0.0754326
Mean	0.04203	0.03085	0.3436	0.9539	0.3345	0.4225	0.1591	0.2195	0.179	0.4311	0.07807
Std. Deviation	0.001689	0.0004764	0.09411	0.1198	0.0516	0.03664	0.009054	0.01559	0.009293	0.01564	0.002298
Std. Error of Mean	0.0009752	0.000275	0.05433	0.06919	0.02979	0.02115	0.005227	0.008999	0.005365	0.009031	0.001327

## Sheet: Fig 2
c
d
	WT	Nat10-ScKO
Repeat1	0.98321	0.276352
Repeat2	0.896537	0.198265
Repeat3	1.17653	0.117343
Mean	1.019	0.1973
Std. Deviation	0.1433	0.07951
Std. Error of Mean	0.08276	0.0459
e
WT	1	2	3	4	5	6
Repeat1	8	15	24	31	37	42
Repeat2	6	14	21	28	35	39
Repeat3	7	13	20	27	34	41
Nat10-ScKO	1	2	3	4	5	6
Repeat1	0	0	0	0	0	0
Repeat2	0	0	0	0	0	0
Repeat3	0	0	0	0	0	0
Repeat4	0	0	0	0	0	0
Repeat5	0	0	0	0	0	0
WT	Mean	7	14	21.67	28.67	35.33	40.67
	Std. Deviation	1	1	2.082	2.082	1.528	1.528
	Std. Error of Mean	0.5774	0.5774	1.202	1.202	0.8819	0.8819
Nat10-ScKO	Mean	0	0	0	0	0	0
	Std. Deviation	0	0	0	0	0	0
	Std. Error of Mean	0	0	0	0	0	0
h
WT	Amh	Cyp19a1	Esr2	Cldn5	Cldn11	Sox9
Repeat1	1	1	1	1	1	1
Repeat2	0.972135	0.975428	0.953864	0.993632	0.967246	0.963821
Repeat3	0.926428	0.912864	0.921648	0.92635	0.942853	0.985383
Nat10-ScKO
Repeat1	0.063813	0.376312	0.085971	1.20581	5.61778	2.90795
Repeat2	0.059129	0.285191	0.069348	1.64718	5.73582	1.07923
Repeat3	0.087171	0.351111	0.071794	1.31039	5.46416	1.69349
WT	Mean	0.9662	0.9628	0.9585	0.9733	0.97	0.9831
	Std. Deviation	0.03714	0.04493	0.03938	0.04081	0.02868	0.0182
	Std. Error of Mean	0.02145	0.02594	0.02274	0.02356	0.01656	0.01051
Nat10-ScKO	Mean	0.07004	0.3375	0.0757	1.388	5.606	1.894
	Std. Deviation	0.01502	0.04705	0.008975	0.2306	0.1362	0.9306
	Std. Error of Mean	0.008673	0.02717	0.005182	0.1332	0.07865	0.5373

## Sheet: Fig 3
b
WT	Zyg	Pac	Pach-like	Dip
Repeat1	4.22	19.72	4.22	72.81
Repeat2	12.92	19.66	2.8	64.6
Repeat3	3.57	29.46	2.68	64.29
Nat10-ScKO	Zyg	Pac	Pach-like	Dip
Repeat1	3.89	31.17	9.09	55.84
Repeat2	0.59	48.52	15.38	35.5
Repeat3	2.32	38.42	12.32	46.93
WT	Mean	6.903	22.95	3.233	67.23
	Std. Deviation	5.221	5.641	0.8566	4.832
	Std. Error of Mean	3.014	3.257	0.4945	2.79
Nat10-ScKO	Mean	2.267	39.37	12.26	46.09
	Std. Deviation	1.651	8.714	3.145	10.2
	Std. Error of Mean	0.953	5.031	1.816	5.887
d	n=3
WT Pac	Nat10-ScKO Pac	WT Dip	Nat10-ScKO Dip
42.59	52.24	29.67	34.35
46.06	91.73	51.65	40.49
49.15	152.25	25.15	152.48
30.51	87.81	29.8	57.87
67.07	46.07	45.59	174.38
77.84	37.01	54.84	124.61
45.31	37.87	75.67	67.38
39.13	102.68	27.16	25.38
107.27	53.45	61.26	112.84
36.31	85.04	36.35	94.69
41.62	57.67	25.96	83.78
35.35	95.29	65.71	740.64
59.18	128.18	108.77	305.86
32.63	65.5	155.74	143.31
81.67	60.28	17.33	65.17
64.48	205.34	19.45	104.29
55.23	233.78	19.31	127.13
35.24	144.84	42.87	59.9
28.05	142.14	78.36	421.88
29.06	102.7	67.46	24.318
31.07	49.37	64.24	78.09
28.34	64.47	21.78	87.562
44.26	112.32	33.84
70.58	166.05	34.23
55.41	95.26	105.06
64.37	144.49	80
39.17	146.44	28.07
22.61	110.43	80.42
39.11	67.86	216.34
39.86	116.4	211.91
38.85	319.18	617.79
35.01	175.08	269.22
141.15	59.4	259.02
48.89	56.262	540.52
50.65	48.736	291.53
28.64	83.67	405.51
92.98		255.44
119.33		504.04
104.65		118.24
47.25		428.09
27.15		79.65
34.2		105.03
29.57
14.126
17.794
31.86
17.576
73.628
44.462
45.74
40.122
63.432
61.696
12.314
26.866
	WT Pac	Nat10-ScKO Pac	WT Dip	Nat10-ScKO Dip
Mean	48.84	105.5	137.8	142.1
Std. Deviation	26.3	60.82	156.1	162.5
Std. Error of Mean	3.546	10.14	24.08	34.65
f	n=3
WT Pac	Nat10-ScKO Pac	WT Dip	Nat10-ScKO Dip
16	62	6	23
34	31	32	7
15	11	7	15
15	38	2	17
16	54	6
11	77	10	11
36	35	33	5
19	50	8	6
18	35	24	10
21	21	17	29
28	66	6	6
15	30	4	3
13	18	19	29
16	59	9	11
27	74	4	11
26	3	7	7
16	28	5	11
31	34	15	5
13	44	27	17
35	71	2	7
32	45	14	11
13	86	16	21
21	18	34	5
30	88	33	7
	57	13	5
	35	23	4
	6	23	5
	34	21	8
	32	16	12
	25	18	7
	21	31	2
	39	20	3
		18	4
		21	5
		24	8
		16	6
		18	7
		30	8
		21	5
		22	2
		16	14
		19	13
			3
			4
			4
			3
			2
			6
			11
			8
			4
			16
			6
			4
			6
			12
			7
			10
			7
			12
			13
			4
			11
			26
			12
			13
			14
			13
			7
			15
			7
			4
			33
			48
			8
			2
			3
			25
			5
			25
			24
			4
			34
			3
			3
			8
			8
			24
	WT Pac	Nat10-ScKO Pac	WT Dip	Nat10-ScKO Dip
Mean	21.54	41.47	16.76	10.49
Std. Deviation	8.097	22.58	9.27	8.525
Std. Error of Mean	1.653	3.992	1.448	0.9139

## Sheet: Fig 4
d
WT	1	2	3	4	5	6
Repeat1	8	15	24	31	37	42
Repeat2	6	14	21	28	35	39
Repeat3	7	13	20	27	34	41
Nat10-ZcKO	1	2	3	4	5	6
Repeat1	0	0	0	0	0	0
Repeat2	0	0	0	0	0	0
Repeat3	0	0	0	0	0	0
Repeat4	0	0	0	0	0	0
Repeat5	0	0	0	0	0	0
WT	Mean	7	14	21.67	28.67	35.33	40.67
	Std. Deviation	1	1	2.082	2.082	1.528	1.528
	Std. Error of Mean	0.5774	0.5774	1.202	1.202	0.8819	0.8819
Nat10-ZcKO	Mean	0	0	0	0	0	0
	Std. Deviation	0	0	0	0	0	0
	Std. Error of Mean	0	0	0	0	0	0
g	Top
WT	PrF	PF	SF	PAF	AF	PO			1M
Repeat1	1740	265	210	165	40	50
Repeat2	1690	217	180	112	65	45
Repeat3	1705	235	197	142	53	47
Nat10-ZcKO	PrF	PF	SF	PAF	AF	PO
Repeat1	1700	225	255	130	54	35
Repeat2	1569	180	245	123	50	54
Repeat3	1604	218	249	127	52	36
		PrF	PF	SF	PAF	AF	PO
WT	Mean	1712	239	195.7	139.7	52.67	47.33
	Std. Deviation	25.66	24.25	15.04	26.58	12.5	2.517
	Std. Error of Mean	14.81	14	8.686	15.34	7.219	1.453
		PrF	PF	SF	PAF	AF	PO
Nat10-ZcKO	Mean	1624	207.7	249.7	126.7	52	41.67
	Std. Deviation	67.83	24.21	5.033	3.512	2	10.69
	Std. Error of Mean	39.16	13.98	2.906	2.028	1.155	6.173
	Bottom
WT	PrF	PF	SF	PAF	AF	PO			2M
Repeat1	1740	265	150	170	260	105
Repeat2	1690	270	120	200	180	90
Repeat3	1700	273	134	189	215	101
Nat10-ZcKO	PrF	PF	SF	PAF	AF	PO
Repeat1	1700	335	270	10	0	0
Repeat2	1569	425	250	8	0	0
Repeat3	1604	402	261	7	0	0
		PrF	PF	SF	PAF	AF	PO
WT	Mean	1710	269.3	134.7	186.3	218.3	98.67
	Std. Deviation	26.46	4.041	15.01	15.18	40.1	7.767
	Std. Error of Mean	15.28	2.333	8.667	8.762	23.15	4.485
		PrF	PF	SF	PAF	AF	PO
Nat10-ZcKO	Mean	1624	387.3	260.3	8.333	0	0
	Std. Deviation	67.83	46.76	10.02	1.528	0	0
	Std. Error of Mean	39.16	27	5.783	0.8819	0	0

## Sheet: Fig 5
b
	WT(n=4)	Nat10-ZcKO(n=4)
Repeat1	100	105
Repeat2	106	100
Repeat3	110	108
Repeat4	112	97
	WT(n=4)	Nat10-ZcKO(n=4)
Mean	107	102.5
Std. Deviation	5.292	4.933
Std. Error of Mean	2.646	2.466
d
	WT NSN	WT SN	Nat10-ZcKO NSN	Nat10-ZcKO SN
Repeat1	43.33	56.67	79.62	20.37
Repeat2	40.4762	59.5238	87.09	12.9
Repeat3	48.78	51.21	81.24	18.75
	WT NSN	WT SN	Nat10-ZcKO NSN	Nat10-ZcKO SN
Mean	44.2	55.8	82.65	17.34
Std. Deviation	4.219	4.224	3.93	3.93
Std. Error of Mean	2.436	2.439	2.269	2.269
f	n=3
	WT NSN	Nat10-ZcKO NSN	WT SN	Nat10-ZcKO SN
	6.144	5.815	150.616	61.42
	8.361	14.022	91.072	167.305
	18.57	6.943	88.912	145.323
	6.305	15.521	65.419	164.564
	33.598	33.025	109.482	49.406
	24.845	7.055	105.092	120.242
	22.289	53.968	103.847	115.867
	22.134	14.877	129.157	120.558
	38.813	11.222	93.691	189.603
	9.096	13.92	103.096	92.413
	47.954	11.064	257.663	141.511
	120.835	6.883	114.547	39.861
	89.018	16.941	368.959	41.84
	21.431	8.357	275.925	79.854
	18.477	10.116	351.153	91.281
	20.683	12.434	301.259	47.303
	13.378	34.947	319.502	88.635
	60.015	28.645	325.199
	47.829	12.478	227.593
	17.916	6.921	193.765
	12.797	5.502	301.205
	3.297	10.985	306.724
	61.016	6.36	188.598
	8.728	12.485	308.658
	42.273	9.723	185.14
	18.808	64.442	156.103
	72.389	5.86	156.365
	79.901	11.754	311.333
	46.982	5.981	170.618
		12.26
		14.1
		19.808
		31.698
		7.671
		10.281
		8.227
		10.112
		11.063
		6.235
		39.238
		19.215
	WT NSN	Nat10-ZcKO NSN	WT SN	Nat10-ZcKO SN
Mean	34.27	15.81	202.1	103.4
Std. Deviation	28.75	13.09	95.7	47.36
Std. Error of Mean	5.338	2.044	17.77	11.49
h	n=3
	WT NSN	Nat10-ZcKO NSN	WT SN	Nat10-ZcKO SN
	21.613	25.192	87.568	48.45
	28	25.238	57.388	68.027
	21.189	24.501	146.325	60.457
	21.669	28.69	53.364	40.747
	26.51	21.136	45.457	55.15
	18.16	28.016	42.784	41.437
	19.94	35.452	36.374	94.46
	15.473	39.613	54.069	64.699
	23.839	28.315	96.001	59.427
	29.641	22.843	143.949	103.078
	27.089	25.042	84.281	89.919
	32.88	21.328	98.437	65.794
	28.294	19.569	89.509	48.17
	46.78	21.664	61.132	62.174
	45.008	19.275	150.187	231.738
	24.003	22.755	64.267	173.896
	32.297	24.081	56.458	59.453
	28.38	24.651	203.589	184.279
	29.264	29.031	63.822	382.837
	24.141	35.675	34.244	137.66
	23.691	34.567	29.519	62.48
	30.182	30.144	70.479	133.76
	27.002	35.569	77.746	85.859
	22.785	29.7	73.806	73.704
	54.403	27.052	49.31	170.165
	55.816	22.92	62.876	169.497
	47.268	24.368	51.545	141.406
	52.668	77.746	50.855	193.911
	30.657	73.806	66.88	125.664
	31.656	49.31	84.905
	36.176	62.876
	47.621	51.545
	29.758	50.855
	37.928	66.88
	13.464	84.905
	25.725
	21.383
	40.929
	19.862
	14.093
	19.468
	14.539
	20.52
	18.767
	18.144
	9.339
	WT NSN	Nat10-ZcKO NSN	WT SN	Nat10-ZcKO SN
Mean	28.44	35.55	76.24	111.3
Std. Deviation	11.33	17.88	39.25	74.68
Std. Error of Mean	1.671	3.022	7.167	13.87

## Sheet: Fig 6
b
	WT(n=5)	Nat10-ZcKO(n=3)
Repeat1	90	59
Repeat2	86	57.1
Repeat3	88	58
Repeat4	87
Repeat5	88
	WT(n=5)	Nat10-ZcKO(n=3)
Mean	87.8	58.03
Std. Deviation	1.483	0.9504
Std. Error of Mean	0.6633	0.5487
c
	WT(n=5)	Nat10-ZcKO(n=3)
Repeat1	68	26
Repeat2	64	18
Repeat3	63	25
Repeat4	69
Repeat5	61
	WT(n=5)	Nat10-ZcKO(n=3)
Mean	65	23
Std. Deviation	3.391	4.359
Std. Error of Mean	1.517	2.517
d
	WT(n=7)	Nat10-ZcKO(n=5)
Repeat1	32	4
Repeat2	34	7
Repeat3	28	5
Repeat4	30	0
Repeat5	28	3
Repeat6	29
Repeat7	33
	WT(n=7)	Nat10-ZcKO(n=5)
Mean	30.57	3.8
Std. Deviation	2.44	2.588
Std. Error of Mean	0.9221	1.158
f
WT	MII	MI	AI-T1	Monopolar spindle
Repeat1	85	15	0	0
Repeat2	82.5	17.5	0	0
Repeat3	83	17	0	0
Nat10-ZcKO	MII	MI	AI-T1	Monopolar spindle
Repeat1	11.76	70.6	11.76	5.88
Repeat2	17.78	71.11	8.89	2.17
Repeat3	12.4	72.3	11.9	3.4
WT	MII	MI	AI-T1	Monopolar spindle
Mean	83.5	16.5	0	0
Std. Deviation	1.323	1.323	0	0
Std. Error of Mean	0.7638	0.7638	0	0
Nat10-ZcKO	MII	MI	AI-T1	Monopolar spindle
Mean	13.98	71.34	10.85	3.817
Std. Deviation	3.306	0.8724	1.699	1.89
Std. Error of Mean	1.909	0.5037	0.9808	1.091
h
WT	Zygote	2-cell	4-cell	Morula	Blastocyst
Repeat1	89	86	82	79	79
Repeat2	91	81	79	79	78
Repeat3	90	89	85	86	82
Nat10-ZcKO	Zygote	2-cell	4-cell	Morula	Blastocyst
Repeat1	90	86.04	46.51	18.6	6.98
Repeat2	87	81	46.67	16.67	6.67
Repeat3	88.2	83.2	47.1	17.21	6.36
WT	Zygote	2-cell	4-cell	Morula	Blastocyst
Mean	90	85.33	82	81.33	79.67
Std. Deviation	1	4.041	3	4.041	2.082
Std. Error of Mean	0.5774	2.333	1.732	2.333	1.202
Nat10-ZcKO	Zygote	2-cell	4-cell	Morula	Blastocyst
Mean	88.4	83.41	46.76	17.49	6.67
Std. Deviation	1.51	2.527	0.3051	0.9957	0.31
Std. Error of Mean	0.8718	1.459	0.1762	0.5749	0.179

## Sheet: Fig 7
b
	WT GV	Nat10-ZcKO GV	WT MII	Nat10-ZcKO MII
Repeat1	13.297	13.392	12.654	13.966
Repeat2	13.704	13.728	11.912	13.141
Repeat3	13.011	13.259	11.647	12.417
	WT GV	Nat10-ZcKO GV	WT MII	Nat10-ZcKO MII
Mean	13.34	13.46	12.07	13.17
Std. Deviation	0.3483	0.2417	0.522	0.775
Std. Error of Mean	0.2011	0.1396	0.3014	0.4475
c
Next sheet
f
WT	Rpl10	Rps29	Rpl32	Rps14	Birc5	Rack1	Cetn2	Txnip	Gtf2h5	Rpl5	Rpl34
Repeat1	0.779165	0.965936	0.864537	0.952638	0.920188	1	1	1	0.888843	0.972655	0.959264
Repeat2	1	1	1	1	1	0.959264	0.972655	0.97942	1	1	1
Repeat3	0.858565	0.732043	0.732043	0.747425	0.870551	0.790041	0.737135	0.726986	0.784584	0.80107	0.757858
Nat10-ZcKO	Rpl10	Rps29	Rpl32	Rps14	Birc5	Rack1	Cetn2	Txnip	Gtf2h5	Rpl5	Rpl34
Repeat1	8.1681	12.7286	11.3137	19.5622	9.78112	29.8571	17.2677	18.7654	18.2522	64.4452	33.1285
Repeat2	11.1579	11.8762	10.7779	18.6357	14.723	30.91	30.6965	18.8959	19.8353	74.5429	34.7755
Repeat3	8.9383	8.51496	7.78124	13.4543	11.7127	22.6274	21.5557	15.7797	15.2422	57.2816	23.9176
WT		Rpl10	Rps29	Rpl32	Rps14	Birc5	Rack1	Cetn2	Txnip	Gtf2h5	Rpl5	Rpl34
	Mean	0.8792	0.8993	0.8655	0.9	0.9302	0.9164	0.9033	0.9021	0.8911	0.9246	0.9057
	Std. Deviation	0.1119	0.1459	0.134	0.1343	0.06531	0.1113	0.1445	0.152	0.1077	0.1078	0.1297
	Std. Error of Mean	0.06458	0.08422	0.07735	0.07751	0.03771	0.06428	0.08344	0.08778	0.0622	0.06226	0.07485
Nat10-ZcKO		Rpl10	Rps29	Rpl32	Rps14	Birc5	Rack1	Cetn2	Txnip	Gtf2h5	Rpl5	Rpl34
	Mean	9.421	11.04	9.958	17.22	12.07	27.8	23.17	17.81	17.78	65.42	30.61
	Std. Deviation	1.552	2.228	1.904	3.292	2.49	4.509	6.859	1.763	2.333	8.672	5.852
	Std. Error of Mean	0.8963	1.286	1.099	1.9	1.438	2.603	3.96	1.018	1.347	5.007	3.378
g
WT GV	Nat10-ZcKO GV	WT MII	Nat10-ZcKO MII
9.99869	10.5101	9.99068	10.4231
9.97001	9.2279	9.97058	9.35395
9.9641	9.77314	9.96672	9.45419
9.96131	10.3449	9.92669	9.6158
9.95797	10.0821	9.92661	10.0425
9.95221	9.36183	9.92661	9.33133
9.95006	8.89664	9.90814	9.80004
9.94775	9.79481	9.90225	8.77603
9.94493	10.3671	9.88717	9.62959
9.9401	9.73293	9.88304	8.83326
9.93718	11.0302	9.83846	9.11878
9.92063	10.3108	9.83697	9.90107
9.91792	9.31082	9.8223	10.2965
9.91609	10.1745	9.82127	10.2192
9.91534	10.2796	9.81036	10.439
9.91438	9.6867	9.79411	10.2716
9.91281	10.116	9.78729	9.9822
9.90081	10.2229	9.7795	10.3372
9.89597	9.25395	9.77783	8.6801
9.89069	9.40655	9.76733	10.0529
9.88946	9.77829	9.76702	9.53942
9.88673	9.73313	9.76432	5.75676
9.88249	9.31906	9.7525	9.25443
9.87842	7.55915	9.75104	10.3973
9.8724	9.99424	9.7473	9.27276
9.86205	9.52758	9.74613	10.064
9.86185	9.90701	9.74478	10.3368
9.84307	9.76645	9.7261	11.1576
9.8303	10.0377	9.72251	9.96536
9.82932	10.1964	9.71175	10.0999
9.82903	10.0818	9.70873	9.82257
9.82757	9.6018	9.68726	9.7505
9.81482	8.4092	9.68467	10.3571
9.81371	10.5526	9.68292	10.2993
9.7828	9.69455	9.66886	10.0403
9.77144	9.12471	9.66586	8.86526
9.76982	10.2707	9.64919	11.1435
9.76676	9.02607	9.61663	8.57545
9.76056	10.1024	9.61536	9.10114
9.75658	9.43869	9.60938	9.21573
9.74852	9.94402	9.59997	9.60147
9.7458	9.91873	9.59991	9.6937
9.74459	9.58695	9.59393	9.22492
9.74077	9.22781	9.59216	9.76834
9.72523	9.54411	9.59134	9.06007
9.72171	9.19937	9.58202	10.7625
9.72104	9.98001	9.57647	7.91223
9.72014	9.26792	9.57197	8.37284
9.70621	9.40481	9.56437	10.6673
9.69235	9.2833	9.56337	9.15649
9.69206	10.0967	9.53832	9.03692
9.6907	10.0856	9.53109	8.92873
9.68719	9.30498	9.52227	9.75881
9.68456	9.79349	9.51735	8.77081
9.67652	9.63223	9.50645	8.91238
9.67409	9.12869	9.50245	9.09858
9.66302	9.84179	9.49838	9.22928
9.64351	9.57985	9.49386	8.7658
9.63763	9.72716	9.48522	8.64394
9.63207	9.57878	9.48427	8.58713
9.62597	9.14022	9.48355	9.67676
9.62483	8.73508	9.48131	9.67194
9.62311	9.64305	9.47656	8.6898
9.62266	9.73867	9.47325	9.72697
9.61625	10.3036	9.43641	8.61776
9.61592	9.94324	9.43538	8.90913
9.61294	10.152	9.42768	9.64742
9.60893	10.0953	9.42097	9.02115
9.58747	10.1657	9.42089	10.5448
9.58742	9.48331	9.41799	8.81097
9.5759	8.73889	9.41781	8.61271
9.57512	9.3711	9.41771	10.1538
9.54694	7.44504	9.41079	9.21125
9.53951	9.18254	9.40313	8.82968
9.51935	9.50974	9.39943	9.88603
9.5154	10.0782	9.39333	9.08221
9.51115	9.29188	9.39006	9.48696
9.50827	9.95632	9.38819	8.80943
9.50468	9.09309	9.38745	9.59649
9.49235	10.0069	9.38185	8.15762
9.48951	8.65856	9.37807	8.24862
9.4715	9.98081	9.37802	9.13688
9.47007	9.68488	9.37122	9.16164
9.46771	9.83596	9.36289	9.16921
9.45876	9.22888	9.36263	9.28007
9.45748	9.47471	9.35396	8.94321
9.45516	9.58343	9.35205	9.37349
9.44847	8.92155	9.34856	7.56737
9.44823	9.71538	9.34431	8.97387
9.4476	9.47615	9.34321	9.22198
9.44424	9.75435	9.34038	8.84161
9.44307	9.8653	9.33647	8.64903
9.44081	9.70365	9.31978	8.08872
9.43606	10.0375	9.31479	9.36754
9.42911	9.68598	9.30442	7.72801
9.42841	6.93552	9.30324	8.45072
9.42765	9.45102	9.30254	8.78224
9.42614	9.08282	9.30144	10.5261
9.42053	9.85433	9.29514	8.67584
9.41897	9.68515	9.28485	9.73567
9.41832	9.79909	9.28094	10.3752
9.41633	9.68952	9.27731	8.60109
9.41251	9.48721	9.27117	8.26661
9.40278	9.5767	9.26818	9.27116
9.39916	8.94327	9.26494	9.40484
9.39562	9.43183	9.26436	9.26711
9.39431	9.87653	9.26043	9.93022
9.39227	9.17932	9.24464	9.18906
9.38291	9.52305	9.24358	9.19815
9.38018	9.541	9.23876	9.17473
9.37606	9.42339	9.23824	9.41179
9.37548	9.72701	9.23665	9.42828
9.37316	9.32249	9.22436	8.60586
9.3683	9.21213	9.21564	8.48941
9.3668	9.19434	9.20911	8.2352
9.35959	9.3613	9.18075	8.33396
9.34937	9.33261	9.17408	9.31884
9.34595	9.54065	9.16461	8.65577
9.34056	9.78344	9.16198	8.75679
9.3331	10.1686	9.15997	9.39878
9.33029	9.61873	9.15688	8.55122
9.32719	9.4008	9.15658	9.11808
9.32709	9.63541	9.15203	9.39745
9.32572	9.2218	9.15087	9.14869
9.32559	9.03375	9.14987	9.31861
9.32554	9.21278	9.14137	9.37026
9.32127	9.39355	9.13431	8.96083
9.31451	9.35004	9.13096	9.46346
9.31442	7.25401	9.12344	9.50214
9.31146	9.27515	9.11844	9.03949
9.30774	8.98724	9.11763	8.86578
9.30547	9.42359	9.10907	9.36208
9.3045	9.69702	9.10813	8.88936
9.3043	9.86839	9.10417	8.40748
9.30201	8.91742	9.10075	8.5036
9.30193	9.07728	9.09022	9.47149
9.30061	10.0773	9.08052	8.26128
9.29843	9.2181	9.08049	9.30851
9.29682	9.43526	9.07867	8.4809
9.29094	9.17885	9.07849	9.58295
9.28874	9.4247	9.07414	8.32133
9.28724	9.52922	9.072	8.33917
9.28153	9.5816	9.07115	8.42386
9.27977	8.73485	9.06364	8.79846
9.27492	9.51865	9.0626	8.78157
9.27338	9.48136	9.05909	8.03397
9.27072	9.53871	9.05503	9.71814
9.26433	9.34169	9.05214	8.5169
9.26395	9.55899	9.0489	8.93025
9.26176	9.66656	9.04158	9.48664
9.25573	9.27392	9.04075	8.30828
9.25057	9.53417	9.03862	8.92822
9.24927	8.72324	9.032	7.90523
9.23856	9.11919	9.02344	8.54311
9.2375	9.38215	9.02127	9.67703
9.23495	9.73325	9.021	8.96584
9.22176	8.6137	9.01868	9.87073
9.21806	9.1207	9.01752	9.19707
9.21742	9.71007	9.01596	9.50561
9.21614	8.53943	9.00988	8.63728
9.21128	9.78294	9.00956	9.34699
9.20994	9.27077	9.00789	8.41185
9.19668	8.51039	8.99677	9.23524
9.19388	9.70461	8.994	8.53937
9.18699	9.07218	8.99309	8.71642
9.18641	9.09862	8.97436	8.92728
9.18426	9.56599	8.97322	8.99555
9.18321	9.31602	8.97151	9.42021
9.18143	9.22089	8.96981	8.33387
9.17658	9.3221	8.96898	9.00969
9.17108	8.8285	8.96499	8.61645
9.16528	8.70753	8.96152	9.48864
9.16366	9.45603	8.96111	9.11705
9.16286	9.06979	8.9603	8.18651
9.15948	9.66357	8.95378	9.45834
9.15686	8.93111	8.9487	8.28029
9.14647	9.57867	8.94786	9.25518
9.14517	9.048	8.93958	9.1968
9.14294	9.93135	8.93828	8.47473
9.13901	9.41499	8.93362	8.58464
9.13885	8.89629	8.93169	8.88397
9.13833	9.1834	8.93003	8.39503
9.13727	9.48937	8.91912	8.78241
9.13486	8.78215	8.91762	9.38037
9.13337	9.10985	8.91537	10.5572
9.12868	9.25726	8.91402	9.38275
9.12797	9.06246	8.91365	8.00977
9.12696	8.99512	8.9102	8.09851
9.12413	9.23411	8.90781	10.542
9.1232	9.63053	8.90108	9.85391
9.12115	9.81739	8.90011	9.15892
9.12006	8.91529	8.89912	9.09799
9.11822	8.39668	8.89699	8.12822
9.11309	8.52057	8.89066	8.38268
9.10931	9.43453	8.88567	8.41006
9.10559	8.74516	8.88233	8.62344
9.10165	9.48339	8.87811	8.58037
9.09083	8.73229	8.87622	8.63308
9.09041	9.07165	8.87573	8.53726
9.08999	9.69465	8.87172	8.33616
9.08015	9.22799	8.87023	8.97643
9.07857	9.30603	8.86843	8.54779
9.0771	9.41134	8.8569	8.02015
9.07509	8.95405	8.85671	8.55667
9.06635	9.19224	8.85436	8.06722
9.06599	9.17138	8.84637	9.43852
9.06383	9.26942	8.84591	8.84359
9.06287	8.35738	8.84456	8.44012
9.05175	8.99915	8.84317	7.99942
9.0422	9.76433	8.83714	10.0497
9.0409	8.39906	8.83165	9.21415
9.03931	9.05069	8.82818	8.41383
9.03853	9.05805	8.82692	9.68337
9.03825	9.28198	8.82659	9.36888
9.0367	9.70126	8.8205	7.90827
9.03624	8.83379	8.81963	8.15168
9.03599	9.5644	8.8133	9.28538
9.03171	9.04137	8.81251	7.93401
9.02284	8.8273	8.80496	8.73595
9.01393	9.15132	8.78802	8.61978
9.01184	8.84426	8.78772	10.9121
9.01128	9.5482	8.78764	8.34175
9.01051	8.61975	8.78492	10.5428
9.00857	9.76566	8.78483	8.16016
9.0062	8.42341	8.77888	8.40013
9.00184	8.86633	8.77263	7.77074
8.9963	9.63011	8.76843	8.63511
8.99467	8.28003	8.76728	8.2808
8.98266	8.51909	8.76551	9.82789
8.97513	8.35634	8.76364	9.69115
8.97301	8.75404	8.7614	7.82867
8.96864	8.62026	8.76002	8.16588
8.96613	8.42915	8.75835	7.67101
8.96239	8.6293	8.74365	8.40579
8.9616	9.49971	8.74001	8.69277
8.96134	9.11683	8.73921	8.41186
8.96031	7.59061	8.73552	9.13295
8.95896	9.16726	8.72941	8.45931
8.95673	9.4956	8.71867	8.37757
8.95437	8.69084	8.71802	9.35696
8.94821	8.44986	8.71708	7.31756
8.94394	8.45166	8.71492	9.03501
8.94328	9.18955	8.71451	8.86279
8.93625	9.11584	8.70864	8.40966
8.93613	9.04025	8.70849	9.04406
8.93468	8.54916	8.70789	7.62804
8.93067	8.44672	8.69603	8.1368
8.93018	8.84001	8.69526	8.33847
8.92528	8.60025	8.69415	7.49244
8.91474	8.13695	8.68898	8.26949
8.89718	9.23561	8.68629	8.02759
8.8909	8.92386	8.68047	8.74856
8.88601	9.18667	8.67271	9.58977
8.88256	9.19895	8.67165	8.35067
8.8821	9.40338	8.66684	8.27328
8.87976	9.13763	8.66378	8.69277
8.87855	8.95013	8.64286	8.31782
8.87595	8.95293	8.63718	8.66299
8.86867	8.7678	8.63245	7.94994
8.86777	8.87094	8.6314	8.32939
8.86364	9.55114	8.63101	9.05466
8.86109	8.85589	8.62694	7.91474
8.85845	8.04282	8.6259	7.8733
8.84865	8.8619	8.61603	8.40606
8.84423	8.47195	8.61558	8.87589
8.8433	9.20559	8.60052	8.0015
8.84123	8.55998	8.60038	7.73615
8.83988	8.94359	8.60031	7.99805
8.83582	8.95122	8.59929	7.94023
8.83493	9.33752	8.59444	10.0065
8.83144	8.72705	8.59193	8.87258
8.82993	9.49082	8.59137	9.63027
8.82802	9.02721	8.58361	8.83235
8.82576	9.50823	8.58317	8.71897
8.82412	9.21724	8.58114	7.47208
8.82105	9.22123	8.5783	8.14289
8.81756	8.69782	8.56684	8.01618
8.81149	9.40505	8.56674	9.18921
8.81044	9.40278	8.56231	8.99084
8.80795	8.51894	8.55123	7.83008
8.80141	9.25793	8.54597	8.5005
8.79601	9.0836	8.544	8.80753
8.79594	8.80488	8.5417	8.17356
8.7914	8.99685	8.53834	8.00706
8.77979	8.7802	8.53683	7.54862
8.77876	9.01044	8.53657	8.16128
8.77652	8.43956	8.53094	7.90547
8.77367	9.1198	8.52762	6.8874
8.76763	7.93545	8.51892	8.8736
8.76444	9.23599	8.51662	8.96933
8.76255	8.10284	8.50618	7.60199
8.7593	7.74719	8.5014	8.8391
8.7562	8.96377	8.49986	7.04326
8.74634	9.10624	8.49913	8.73733
8.7446	9.26523	8.49659	8.22164
8.74274	9.12206	8.49583	8.19533
8.73978	8.93987	8.48962	7.79131
8.73602	8.07337	8.48623	8.50143
8.73023	8.50202	8.48363	8.11419
8.72734	7.96371	8.4816	9.01673
8.72443	8.78054	8.47546	8.29941
8.70941	8.98174	8.47445	8.20123
8.70918	8.25271	8.47138	7.9906
8.707	8.90764	8.47047	8.46521
8.70667	7.75602	8.47029	7.34006
8.70393	6.0677	8.46923	7.24111
8.69956	9.27282	8.46899	7.90093
8.69162	8.63329	8.46881	7.93946
8.6899	8.73964	8.46797	9.02618
8.68661	8.81215	8.46712	8.31571
8.68622	8.68543	8.46534	7.8042
8.68594	8.57731	8.46108	8.05418
8.67973	9.53039	8.46021	8.45882
8.67963	8.97352	8.4588	8.9945
8.67848	9.01179	8.45704	8.5604
8.67827	8.91479	8.45642	8.63186
8.67513	6.00343	8.45435	8.02999
8.67364	8.84703	8.45423	7.93654
8.67354	8.63105	8.45311	8.15284
8.67094	8.44779	8.44488	7.23029
8.66621	8.98761	8.44413	7.67875
8.66433	8.74613	8.43054	8.11697
8.66161	8.13337	8.4302	8.6858
8.66088	8.6645	8.42763	8.0037
8.6522	8.36031	8.42755	7.83293
8.65151	7.90671	8.42652	8.31494
8.64958	9.29179	8.41978	7.99518
8.64827	8.63081	8.41929	8.31999
8.64549	8.27822	8.41868	8.05461
8.64423	8.77963	8.41549	8.01279
8.63042	8.46827	8.41368	8.18135
8.62883	8.59303	8.41343	7.78029
8.62665	8.62751	8.41193	8.53543
8.62483	9.13237	8.41007	9.11249
8.6231	8.84883	8.40922	7.6008
8.61963	9.10673	8.40048	7.67184
8.61125	8.4556	8.39948	8.72093
8.60875	8.50446	8.39927	7.78966
8.60532	8.90445	8.39883	7.76673
8.60529	8.25204	8.398	8.14366
8.60321	8.22634	8.39733	8.89318
8.60064	7.72965	8.39223	7.90971
8.59871	8.42496	8.38783	8.13704
8.59573	9.3382	8.38265	7.478
8.59137	9.08807	8.38092	8.08084
8.58789	9.1567	8.37546	9.56576
8.58693	9.08547	8.36998	7.2033
8.58673	8.33201	8.36517	7.66235
8.586	7.76089	8.35887	7.99486
8.56962	8.06864	8.35815	9.28093
8.56267	8.1966	8.3576	8.24682
8.56257	8.60754	8.35701	7.84164
8.55922	8.61972	8.35378	8.60649
8.55449	7.71983	8.35315	7.9294
8.54814	8.45185	8.35279	7.98406
8.54243	7.52951	8.35229	8.28452
8.5403	8.55011	8.35215	7.35606
8.53911	8.69625	8.35204	7.17881
8.53869	8.866	8.34899	8.35927
8.53763	9.42271	8.34771	7.30743
8.53687	9.17556	8.3444	8.11686
8.53595	8.6709	8.3397	7.79924
8.53537	8.0818	8.33776	8.25096
8.53482	8.40765	8.33408	8.25158
8.53413	9.18963	8.33233	7.79584
8.53334	8.30348	8.32829	8.40234
8.53126	8.50022	8.32474	7.06357
8.52797	8.58803	8.32456	7.76456
8.52775	8.9357	8.3225	7.982
8.52625	8.39742	8.32039	7.30731
8.52258	7.52509	8.31764	8.45826
8.52105	9.11591	8.31688	8.41311
8.52016	8.8665	8.3158	7.86131
8.51831	8.26282	8.3125	8.06656
8.51772	8.00693	8.3119	6.48113
8.51575	8.56225	8.3094	8.25072
8.51565	8.30407	8.30668	7.36516
8.51533	7.92699	8.30407	8.44678
8.51499	9.12403	8.30264	8.09228
8.51327	9.03586	8.29361	7.83857
8.51179	8.58691	8.29182	8.3708
8.51115	8.0552	8.28539	8.43491
8.50861	8.47844	8.28377	9.37881
8.50559	7.75188	8.28021	9.84684
8.50552	8.26535	8.27135	7.60496
8.50463	8.58869	8.26824	8.42239
8.50097	8.98465	8.2653	8.47005
8.49958	8.40938	8.26382	7.9866
8.4974	8.8987	8.26258	8.55602
8.49692	8.031	8.26177	7.46153
8.49685	8.58065	8.25882	8.4814
8.49566	8.66083	8.25412	9.11689
8.49082	8.4758	8.25364	8.15154
8.48957	8.3106	8.25123	8.45098
8.48725	8.40617	8.24902	10.3241
8.48329	8.15647	8.24501	7.87889
8.48312	7.94936	8.24073	8.32023
8.48173	7.22388	8.23872	7.54851
8.47921	8.75929	8.2386	8.29456
8.47688	8.21836	8.23844	7.84716
8.47346	8.10868	8.23424	6.97987
8.47262	8.01533	8.23364	8.35786
8.47161	8.95922	8.23316	7.52922
8.47108	8.70534	8.23037	7.77342
8.47058	9.22274	8.22855	7.94259
8.46923	8.38969	8.22097	7.83975
8.46713	8.63742	8.21946	8.49757
8.4605	7.94303	8.21896	8.41089
8.45908	7.85856	8.21767	8.1188
8.45713	8.07871	8.21434	7.72301
8.44867	8.71276	8.21259	8.83081
8.44693	8.74557	8.21223	8.89071
8.44599	6.7961	8.21176	8.17803
8.44415	7.95492	8.20807	8.19164
8.44068	7.91725	8.20755	7.8541
8.44063	8.72791	8.20307	6.87819
8.43896	8.68452	8.20118	7.41222
8.43777	8.63861	8.20098	6.48634
8.43568	8.68808	8.20098	6.48634
8.43531	8.83894	8.20005	7.47703
8.43297	7.8713	8.19738	8.50442
8.43126	9.00113	8.19554	7.88714
8.42537	8.31165	8.19422	7.96763
8.42366	8.55749	8.19402	8.30412
8.42204	8.43337	8.19387	9.26836
8.41931	8.54011	8.18663	7.64075
8.41931	8.25589	8.18258	7.85129
8.41857	8.03653	8.18142	7.29578
8.41715	8.80016	8.17762	8.3382
8.41171	8.50923	8.17607	8.35092
8.4082	8.64648	8.17587	7.88224
8.40803	8.24984	8.17526	8.62139
8.40673	8.30564	8.17341	7.72765
8.40422	8.2295	8.17329	7.72896
8.40155	7.54878	8.17293	8.01398
8.39785	7.92081	8.16882	7.67103
8.39611	8.74474	8.16829	7.9406
8.39585	8.56601	8.16655	8.00546
8.39376	8.2298	8.16516	6.90757
8.39376	8.43608	8.16471	7.38494
8.39356	8.96741	8.16321	8.00673
8.38475	8.24251	8.16239	8.15274
8.38251	8.4825	8.16201	8.05231
8.38236	8.5912	8.16088	7.70572
8.38167	7.33208	8.15935	7.98162
8.38007	8.02746	8.15721	7.36378
8.37964	7.96018	8.15716	7.50721
8.37871	8.57893	8.15347	7.34631
8.37775	8.28966	8.15122	8.02185
8.37611	8.35749	8.14971	7.96378
8.37288	7.55357	8.14939	8.06688
8.37031	7.72332	8.14866	7.65638
8.37012	8.47165	8.14866	9.02698
8.3679	8.81779	8.14866	7.50941
8.3661	8.41213	8.14817	8.75355
8.36284	8.42877	8.14729	7.92349
8.3585	8.59344	8.14468	7.67934
8.35764	8.44301	8.14214	8.00066
8.35702	8.54162	8.14146	7.35969
8.35592	8.41025	8.14134	7.85148
8.35421	8.97118	8.13689	7.73645
8.34842	8.33184	8.13491	8.21336
8.34802	8.42662	8.13437	7.57667
8.34749	8.59033	8.13331	8.05889
8.34697	8.02586	8.12925	8.07626
8.34299	8.91943	8.12571	9.47792
8.33887	7.53204	8.12569	8.3349
8.3335	8.48711	8.12559	7.64746
8.33105	8.83133	8.12278	8.0841
8.32754	8.56426	8.12183	7.73136
8.32583	8.27067	8.11832	8.73916
8.32519	8.66963	8.11641	8.87255
8.32248	8.57262	8.11605	7.77573
8.32247	8.53401	8.11393	8.69659
8.32154	8.76871	8.11284	8.1387
8.32109	8.60952	8.11254	7.76436
8.31432	7.86092	8.11225	7.57833
8.3126	8.86579	8.10795	7.60108
8.31048	8.4078	8.10304	7.34124
8.30714	8.30328	8.09898	7.13412
8.30643	8.21054	8.09768	7.70453
8.30551	7.82458	8.09501	7.47465
8.30367	7.58556	8.08845	7.09131
8.30349	8.60684	8.08557	7.36886
8.30317	8.62494	8.08474	8.24484
8.30177	8.24744	8.08392	7.73683
8.30133	8.41748	8.08176	8.05242
8.29971	8.13958	8.08103	7.28003
8.29841	7.76709	8.07747	8.21893
8.29773	8.15914	8.07715	6.79476
8.29698	8.63032	8.07505	8.2202
8.29571	7.28281	8.07016	8.46998
8.28996	7.78472	8.06829	7.80374
8.28845	8.16703	8.06822	7.94066
8.28514	8.43934	8.06661	8.33216
8.28425	8.10905	8.06329	8.29711
8.28229	9.1457	8.06269	7.20088
8.2815	8.13034	8.06052	8.16491
8.27661	8.58945	8.06037	7.68522
8.27429	8.08885	8.05864	8.36104
8.27269	8.58844	8.05801	7.6605
8.27261	8.79026	8.0566	8.28173
8.27181	8.37748	8.05613	8.25109
8.27026	6.86422	8.05613	7.79049
8.26977	7.56182	8.05554	7.48384
8.26771	8.71075	8.05545	8.31335
8.26761	8.05441	8.05253	7.52275
8.26544	8.4163	8.0439	7.91938
8.26186	8.86418	8.04087	7.49857
8.26037	7.91807	8.04027	7.55387
8.2601	8.00802	8.03987	9.45826
8.25932	8.61264	8.03919	7.60661
8.25858	8.17922	8.03819	7.19377
8.25514	8.53096	8.03652	7.75054
8.25393	8.69913	8.03535	8.2737
8.25311	9.10417	8.03487	7.268
8.24213	8.5336	8.03423	7.72155
8.23619	8.49182	8.03361	6.92398
8.23538	7.70781	8.03331	8.37915
8.23149	8.05227	8.03317	7.81419
8.2288	8.43688	8.03151	8.17456
8.22832	8.51252	8.03098	8.55791
8.22699	8.1569	8.03083	7.90569
8.22428	8.17083	8.02792	8.1321
8.22292	7.64393	8.02671	7.95687
8.22283	7.94331	8.02542	7.49676
8.22049	8.42394	8.02031	8.43722
8.21479	7.37643	8.01737	8.53913
8.21458	7.64587	8.01688	7.55461
8.21315	8.79705	8.01167	7.67483
8.20901	7.87866	8.01156	8.46991
8.2088	8.01974	8.00735	6.39849
8.20776	8.40105	8.00173	8.37714
8.20599	8.28139	7.99701	7.90729
8.2027	8.19777	7.99501	7.43865
8.20113	7.61309	7.99458	8.4445
8.19753	8.52296	7.99345	7.79526
8.19746	8.94962	7.99192	8.58716
8.19704	7.89175	7.99116	7.18395
8.19476	8.38886	7.99088	7.48781
8.19297	8.12514	7.9899	7.59986
8.18923	7.80969	7.98899	7.93972
8.18783	8.00945	7.98783	9.25525
8.18476	9.30614	7.98484	7.77836
8.18162	8.18772	7.98008	7.20046
8.18044	8.0843	7.97888	7.90507
8.17601	7.53627	7.97665	7.92877
8.17174	8.29058	7.97642	8.35293
8.1678	8.20721	7.9679	7.34376
8.16777	8.77928	7.96719	9.85456
8.16757	8.13244	7.96655	9.22376
8.1665	7.56982	7.96459	7.45514
8.16583	8.24024	7.96031	7.62495
8.16558	7.19845	7.96016	7.9915
8.16477	8.0228	7.95751	7.84814
8.16352	8.43752	7.95623	7.385
8.16305	7.30485	7.95548	7.63706
8.16071	7.83512	7.95416	8.99318
8.15829	8.08871	7.95284	7.58002
8.15802	7.91347	7.95233	8.39826
8.15524	7.37959	7.95025	8.73105
8.15333	8.18398	7.94913	7.69081
8.14998	5.68201	7.94876	7.61545
8.14944	8.40812	7.94854	7.10035
8.14858	8.39392	7.9485	7.08842
8.14846	6.8008	7.94833	7.87674
8.14246	6.91603	7.94732	7.68897
8.14245	7.33414	7.94199	7.63234
8.14127	7.98271	7.94107	8.00923
8.13632	8.51656	7.94042	8.02126
8.13521	8.62341	7.93695	7.72896
8.13205	8.25895	7.9344	6.77171
8.13146	7.5371	7.93312	6.74882
8.13121	7.66397	7.93271	7.5584
8.1297	8.57584	7.92837	7.03184
8.12786	8.24102	7.92807	7.49791
8.1271	7.27041	7.9257	9.83144
8.1249	8.43484	7.9243	7.86255
8.12485	8.27854	7.92396	7.24641
8.12165	8.6445	7.92364	7.2982
8.11882	8.49532	7.92273	9.13004
8.11773	8.54204	7.92063	7.16387
8.11523	7.91961	7.91851	7.31352
8.11466	8.22079	7.91749	7.3127
8.11352	8.27163	7.91668	7.32334
8.11194	7.72079	7.91399	6.64155
8.11047	7.90534	7.90623	7.833
8.1098	8.08108	7.90366	8.3705
8.1094	7.48382	7.9003	7.67943
8.10919	7.40527	7.89819	7.38235
8.10844	6.99206	7.89819	6.79346
8.10641	7.50726	7.89635	9.0218
8.10234	7.74088	7.89585	7.65733
8.10215	8.62768	7.89506	7.19499
8.10203	8.88548	7.89484	7.67304
8.09808	8.97479	7.89326	8.39491
8.09775	8.07414	7.89211	7.19807
8.09538	7.00349	7.89059	8.09652
8.0948	8.88561	7.88793	8.97447
8.09306	8.31003	7.88193	7.60014
8.09295	8.3479	7.88189	7.39455
8.09045	7.83547	7.8786	7.33732
8.08833	8.19269	7.87742	7.50814
8.08688	8.48489	7.87654	7.11572
8.08499	7.78477	7.87547	7.74929
8.08472	8.42553	7.87529	7.58461
8.08398	8.14398	7.87203	7.33488
8.07803	7.53101	7.87152	7.26594
8.07553	8.3915	7.86627	6.48907
8.07428	8.87685	7.8626	7.84933
8.07403	8.21824	7.86202	8.40679
8.0722	7.57558	7.86053	6.86361
8.07162	8.24896	7.85485	7.71806
8.06858	8.40572	7.85275	8.21155
8.06776	6.68713	7.85154	8.17326
8.06483	8.65185	7.84808	7.26866
8.06435	8.53935	7.84685	7.93208
8.06354	8.66143	7.84649	8.7286
8.06055	8.13269	7.84574	6.6837
8.05579	7.84928	7.83641	6.45653
8.0553	8.5192	7.83434	7.8509
8.05231	7.89902	7.83228	7.58539
8.05202	7.79472	7.8308	8.10528
8.04772	8.44688	7.82996	7.1859
8.04771	8.11732	7.82663	7.76737
8.04501	8.57974	7.82564	7.36958
8.03897	8.2391	7.82502	7.57102
8.03883	7.48049	7.8249	7.56219
8.03881	8.40311	7.82466	7.55492
8.0365	6.89102	7.82347	7.37223
8.03623	8.39064	7.82233	8.0452
8.03529	7.94878	7.82116	7.11207
8.03482	8.33583	7.82105	7.6211
8.03414	7.71198	7.81956	7.76168
8.03399	8.19957	7.81939	8.5867
8.03157	6.83955	7.81871	7.73624
8.03102	8.50365	7.81722	6.47065
8.02888	8.31023	7.81694	7.34746
8.02649	8.23507	7.81643	7.88744
8.02473	7.60539	7.81632	7.74716
8.02302	8.40317	7.81562	7.02026
8.01668	8.14634	7.81414	7.24194
8.01666	8.11641	7.81323	7.8383
8.01564	8.34836	7.81282	7.83611
8.01489	7.92165	7.81196	7.63171
8.01015	7.98645	7.81066	8.74742
8.00932	8.14264	7.80688	6.83841
8.00914	7.88944	7.80669	6.80206
8.00733	8.33754	7.80392	6.80577
8.0043	7.70596	7.8006	7.45464
8.0028	7.69591	7.79976	7.81839
8.00083	7.4671	7.79489	9.5986
7.99667	7.89768	7.79442	7.66104
7.99247	7.93056	7.79288	8.02024
7.99145	8.61625	7.79246	8.68346
7.99065	8.1581	7.79149	10.4168
7.9902	8.1598	7.7862	7.02311
7.98991	7.956	7.78437	7.36486
7.98791	8.22145	7.7821	6.76743
7.98383	7.43367	7.78195	7.48142
7.98174	8.59686	7.7793	7.6506
7.97991	7.34325	7.77564	7.00443
7.97795	8.44309	7.77549	7.1276
7.97438	7.86092	7.77529	7.64542
7.97357	8.03092	7.77424	7.2149
7.96963	6.77933	7.77397	7.7224
7.96899	7.89736	7.76979	7.27767
7.96792	8.36426	7.76968	7.75515
7.9658	8.72772	7.76867	7.20587
7.96494	8.6672	7.76856	8.84299
7.96475	8.49591	7.76571	7.41521
7.96436	8.36185	7.76394	7.57274
7.96307	7.87765	7.75916	7.10804
7.95805	7.97895	7.75598	7.86619
7.95768	7.82488	7.75453	6.97995
7.95617	8.64125	7.75261	7.77845
7.95344	8.40206	7.7466	7.7025
7.95284	7.36392	7.74477	7.3912
7.9507	7.13976	7.74474	7.15536
7.95068	8.41024	7.74448	7.32343
7.94905	8.92904	7.74378	7.84691
7.94856	7.61837	7.74308	6.09459
7.9454	8.49564	7.74228	6.78816
7.94476	7.29011	7.74178	6.5598
7.94332	7.96002	7.74097	7.24244
7.94277	7.93238	7.74088	6.66496
7.94206	9.40035	7.7403	6.46538
7.94167	8.20527	7.73636	7.33372
7.9404	7.67409	7.73376	7.29146
7.9385	8.18248	7.73299	7.47652
7.93573	7.06086	7.73191	8.42936
7.93568	7.60344	7.73039	7.53913
7.93495	6.70456	7.73026	8.69236
7.93477	8.01973	7.72883	8.03639
7.92979	6.92538	7.72869	7.99358
7.92882	8.20895	7.72733	7.47289
7.92574	8.25464	7.72726	6.86967
7.92491	7.30763	7.72549	7.86771
7.92313	7.53415	7.72356	6.85312
7.92273	7.69432	7.72278	6.85549
7.92232	7.68701	7.72263	7.4911
7.92049	7.36827	7.71841	8.20087
7.92009	7.6703	7.71806	7.71994
7.91556	7.15911	7.71578	7.33738
7.91413	8.06003	7.71473	8.50839
7.91411	8.10569	7.7123	8.22649
7.91387	7.7602	7.71218	6.45472
7.91023	7.73188	7.71138	6.70727
7.90915	9.10851	7.71003	9.57476
7.90811	7.95175	7.7098	7.78357
7.90805	8.22336	7.70522	7.46374
7.90729	8.03307	7.70263	7.50735
7.90647	7.3535	7.70113	7.55336
7.90579	8.2104	7.70021	6.87954
7.90129	7.51852	7.70014	7.04883
7.90111	7.21565	7.69887	7.64448
7.89994	7.12851	7.6981	7.78575
7.89974	8.13026	7.69759	7.4402
7.89895	8.28649	7.69604	9.74677
7.89861	7.43035	7.69446	6.57999
7.89365	7.44677	7.69377	7.94482
7.89358	6.93949	7.69279	6.60417
7.8928	8.11086	7.69088	7.67207
7.89261	7.83935	7.69058	7.08123
7.88716	7.84483	7.68988	8.18438
7.88228	8.64159	7.68958	7.65244
7.88205	7.97867	7.68706	7.33462
7.88128	8.03301	7.68227	7.1861
7.88124	8.2534	7.68079	7.25131
7.87958	7.43711	7.67995	7.49889
7.8784	7.96081	7.67967	0
7.87832	7.89442	7.67882	7.16226
7.87379	8.18774	7.67198	8.30705
7.87281	7.64447	7.67195	7.74562
7.86851	7.7938	7.67082	7.63873
7.86623	8.20881	7.67077	7.50006
7.86443	8.26012	7.66891	7.4766
7.86191	7.61532	7.66664	8.29362
7.8597	7.97602	7.66387	7.71857
7.85692	7.78198	7.66128	6.57011
7.85445	8.41692	7.66064	7.93052
7.85252	7.82914	7.65854	7.5767
7.85033	7.78939	7.65683	7.10056
7.84923	7.4088	7.65449	7.65561
7.8476	8.12389	7.6538	7.49388
7.84674	7.83632	7.6523	9.51179
7.84616	7.9007	7.65108	8.1971
7.84453	7.83436	7.65081	7.29737
7.84407	8.2016	7.6495	6.66666
7.8439	7.92656	7.64902	9.37452
7.84105	7.78558	7.64758	7.36816
7.83616	7.63873	7.64203	7.58782
7.83567	7.16332	7.64058	7.40803
7.8311	7.85657	7.63911	8.3037
7.82797	9.13517	7.63829	6.96675
7.82761	7.84894	7.63498	6.39008
7.82282	7.56396	7.63433	8.59768
7.82231	7.38655	7.63285	9.17798
7.82214	6.55424	7.63275	7.32361
7.82169	8.02198	7.63224	7.95466
7.82126	7.9921	7.62909	8.77693
7.82092	8.05811	7.62902	7.5313
7.81805	8.19297	7.62875	7.05474
7.81468	7.20548	7.62741	7.77028
7.81397	8.50024	7.62729	7.04858
7.81019	7.83128	7.62605	8.21595
7.80997	7.88354	7.625	6.45182
7.80984	5.19042	7.62349	7.16795
7.80609	8.03694	7.62034	9.79031
7.80282	8.58714	7.62034	7.82659
7.79999	7.31216	7.61851	6.93377
7.79489	8.19413	7.61807	9.30848
7.79305	6.45496	7.6178	7.57841
7.79296	6.03672	7.61233	7.70977
7.79158	8.13047	7.61041	6.9384
7.78834	7.52032	7.61029	7.51244
7.78738	7.62114	7.6096	7.41391
7.78716	6.93248	7.60703	6.95896
7.78716	7.45341	7.60684	9.21569
7.78625	8.17287	7.60642	7.4212
7.7847	7.8981	7.60568	6.73931
7.7842	7.18103	7.60038	7.37385
7.78407	8.13812	7.59684	8.78352
7.78346	7.65741	7.59534	7.39134
7.78287	7.10892	7.59403	7.04461
7.77922	7.99925	7.59106	7.26676
7.77799	7.06953	7.58981	7.04861
7.77786	7.30451	7.58701	8.34681
7.77775	8.25892	7.58481	7.22075
7.77169	7.77568	7.58466	7.44948
7.77116	7.51392	7.58366	6.85616
7.77081	8.1086	7.58336	6.39478
7.76878	7.74965	7.58158	7.38997
7.7669	7.98326	7.5774	7.87815
7.76458	7.85723	7.57514	6.7828
7.76335	7.51854	7.57471	8.70698
7.76248	7.78722	7.57231	7.01844
7.7596	7.91292	7.57153	7.23416
7.75918	7.81614	7.57125	7.65332
7.75811	7.52542	7.56737	9.01641
7.75749	7.93673	7.56519	7.40764
7.75464	8.37107	7.56021	7.29713
7.75431	8.36752	7.55906	7.43185
7.75255	7.69622	7.5572	0
7.75174	8.30035	7.55428	8.07139
7.7515	7.74908	7.55387	7.21584
7.75137	7.7491	7.55369	7.85665
7.75108	7.31644	7.55318	6.58791
7.74721	7.03287	7.55198	7.84827
7.74712	7.70124	7.55152	6.80624
7.74689	6.98772	7.55111	7.05673
7.74598	7.83471	7.54908	7.0227
7.74595	7.30782	7.54833	8.0143
7.74389	7.63481	7.54581	6.91488
7.7436	7.70726	7.54435	7.1244
7.74144	7.34043	7.5429	7.74389
7.74048	8.91339	7.54112	6.83466
7.73791	8.0333	7.53882	7.47268
7.7324	6.84991	7.53779	7.32862
7.7322	7.17498	7.53755	6.29137
7.73109	7.82313	7.53717	7.0433
7.73059	8.01787	7.53382	8.73673
7.72948	8.7367	7.5331	6.91676
7.72342	6.22771	7.53302	8.09202
7.72308	7.21405	7.53299	7.54538
7.71994	8.15726	7.53297	8.61612
7.7195	6.95195	7.53154	7.2854
7.71566	8.10588	7.53058	6.80137
7.71532	8.3959	7.52927	8.50568
7.71447	8.06117	7.52894	7.57079
7.71443	7.82871	7.52437	7.39621
7.71431	7.68096	7.52131	0
7.71312	7.59175	7.51974	8.13585
7.71308	8.20468	7.51956	7.55067
7.71301	7.96366	7.51699	7.55198
7.71209	7.89288	7.5137	6.39226
7.70881	7.1273	7.50565	7.5801
7.70619	8.01299	7.50526	6.98117
7.7048	7.50704	7.50489	7.74533
7.70427	7.6725	7.50393	7.181
7.7031	8.22448	7.50128	6.95478
7.6994	7.16897	7.4995	9.09388
7.69476	8.16895	7.49596	6.60496
7.69363	8.52994	7.49231	5.65335
7.69149	8.07703	7.49172	7.54357
7.69004	7.82279	7.48704	7.82822
7.68888	7.2628	7.48671	8.40041
7.68809	7.61956	7.48639	6.69924
7.68769	7.13044	7.48148	6.89028
7.68582	8.33935	7.47857	7.56184
7.68489	7.60565	7.47781	7.10021
7.68482	6.92878	7.47752	7.31222
7.68388	8.08626	7.47435	6.79822
7.68379	7.57565	7.47427	8.82305
7.68054	7.73095	7.47354	8.3801
7.68007	6.67005	7.47176	7.82222
7.67981	7.89756	7.47054	6.95582
7.67842	7.72891	7.46899	7.04479
7.67842	7.79593	7.46807	7.68643
7.67692	7.8046	7.46796	7.17679
7.67683	7.72352	7.46709	7.47592
7.67398	7.67425	7.46606	6.51286
7.67035	7.65764	7.46578	6.66064
7.66829	7.13507	7.46529	8.2008
7.66754	8.04184	7.4651	7.18573
7.66685	7.80431	7.46448	7.84069
7.66609	7.18279	7.46284	7.13313
7.66605	7.53879	7.46227	8.28779
7.66444	7.66864	7.45861	7.38563
7.6642	8.24656	7.45607	7.38416
7.6609	8.17589	7.45549	9.19387
7.65921	7.79074	7.45308	6.65678
7.65859	0	7.45077	7.58062
7.65814	7.24833	7.4494	7.71232
7.65795	6.13432	7.44901	7.3018
7.65595	8.22043	7.44645	7.28737
7.65566	7.62958	7.4451	7.10549
7.65487	7.34392	7.44239	6.58611
7.65363	8.50263	7.44148	7.53164
7.65347	7.2928	7.44112	6.71617
7.65222	7.5218	7.43899	7.15272
7.65198	7.17043	7.43857	6.97177
7.64969	7.7976	7.43555	6.68776
7.64906	8.74782	7.43374	8.16514
7.64904	7.81173	7.43221	7.28275
7.64897	7.09447	7.43221	8.27527
7.64842	6.44795	7.43176	6.93499
7.64602	6.77745	7.42775	7.55735
7.6453	7.70119	7.42749	6.87008
7.64196	7.85495	7.42713	6.96932
7.63986	7.70615	7.42445	7.67795
7.63563	8.14352	7.42324	6.35197
7.63546	7.6382	7.42002	6.71955
7.63418	7.67329	7.41993	6.29713
7.63355	7.41684	7.41743	7.47886
7.62702	7.57728	7.41523	6.61412
7.62525	7.35484	7.41428	6.78267
7.62337	8.13915	7.41388	6.27885
7.62232	8.25907	7.41306	7.19869
7.622	7.24577	7.41128	6.97896
7.62017	7.45191	7.40982	7.52654
7.62015	5.98618	7.40761	6.09459
7.61922	6.84605	7.40551	7.66076
7.61875	7.72528	7.40531	7.35008
7.61817	8.39492	7.40466	7.95553
7.61794	7.89383	7.40409	7.09887
7.61591	7.57175	7.40057	7.26119
7.61348	7.73385	7.3972	8.35613
7.61225	7.74858	7.39695	7.15603
7.60972	8.30776	7.39615	6.91313
7.60883	6.8173	7.39358	6.25877
7.60711	7.85888	7.39232	6.80933
7.60607	7.84182	7.39103	7.02215
7.60479	6.66096	7.3906	7.20841
7.60424	6.85798	7.38908	6.72165
7.60286	7.52714	7.38802	6.83069
7.6018	7.15393	7.38635	6.79753
7.60128	7.79526	7.38454	7.99347
7.59962	7.7312	7.38422	7.03537
7.59845	7.31617	7.38391	7.22519
7.5984	6.91758	7.38345	6.56412
7.59751	6.96417	7.38235	7.29192
7.59694	7.1275	7.38125	6.90805
7.59318	6.22516	7.38123	7.47433
7.59238	7.55532	7.38123	6.80275
7.59183	7.40907	7.37929	5.60753
7.59094	7.95465	7.37796	7.28494
7.59054	7.73786	7.37655	6.94533
7.59031	7.95809	7.37568	8.10629
7.58521	7.62115	7.37542	6.81698
7.58489	8.12793	7.37426	6.39295
7.58461	6.84002	7.37298	6.76955
7.58283	7.89344	7.36711	7.15937
7.58208	7.72663	7.36507	6.55862
7.58047	7.70482	7.363	6.40662
7.57927	8.06766	7.35972	6.48021
7.57786	8.09154	7.35899	8.0954
7.57768	7.2175	7.35793	7.37715
7.57655	7.18185	7.35694	7.39429
7.57516	7.61465	7.35688	8.08187
7.57271	8.08669	7.35655	6.63918
7.57208	7.94295	7.35097	7.25289
7.56806	7.82246	7.34855	7.4042
7.56798	7.36724	7.34184	7.23493
7.55901	8.45873	7.33813	7.4617
7.55709	7.92843	7.33735	5.09649
7.55551	7.60073	7.33697	7.353
7.55528	7.57601	7.33676	7.28074
7.55515	7.73944	7.33351	7.4222
7.55507	7.48369	7.33107	6.79671
7.55341	7.46726	7.33095	7.04374
7.55193	7.96826	7.33068	7.9899
7.55082	7.11793	7.32999	6.53362
7.54957	6.9205	7.32505	6.41414
7.54957	8.14727	7.32475	7.79989
7.54697	7.51973	7.32439	7.23681
7.54561	6.54241	7.32367	7.35913
7.54234	7.73517	7.32313	6.9164
7.54174	7.54713	7.3216	7.05994
7.53981	7.40529	7.31979	7.76485
7.53939	7.29264	7.31937	8.08098
7.53548	7.3675	7.31811	7.01462
7.53496	7.36551	7.31699	0
7.53091	7.45175	7.31331	7.21325
7.53089	7.67698	7.31213	7.27445
7.53055	7.24275	7.31204	6.71214
7.53006	7.2857	7.31164	8.3726
7.52912	7.92111	7.31086	6.43835
7.52904	7.84301	7.30946	6.94228
7.52834	7.44586	7.3091	7.45735
7.52789	7.84745	7.30794	7.83179
7.52656	7.4289	7.30782	7.30649
7.52437	6.18319	7.3053	6.45308
7.52299	7.03999	7.30503	7.12429
7.52259	7.45261	7.30466	6.77562
7.52034	7.17418	7.30378	6.81928
7.51895	7.57784	7.30086	6.9001
7.51825	7.83756	7.30079	7.17596
7.51801	8.08261	7.30018	6.66874
7.51793	7.2247	7.30006	6.60021
7.51741	7.74325	7.2975	6.77812
7.51481	7.955	7.29379	7.04988
7.51441	6.95942	7.28768	6.68552
7.51265	7.68694	7.28599	6.98178
7.51233	7.70729	7.28583	6.86748
7.50832	7.92509	7.28454	6.87275
7.50594	7.52237	7.27984	6.77342
7.50528	7.90564	7.27913	7.80592
7.50502	7.02217	7.27811	7.053
7.50364	8.04095	7.27789	7.79948
7.50308	7.388	7.27662	7.33608
7.50295	7.7846	7.2764	9.12054
7.50186	8.51585	7.27345	6.58891
7.50104	8.77453	7.27209	7.54295
7.50014	6.77719	7.27199	7.03401
7.49814	7.69406	7.26938	7.32814
7.49641	5.08502	7.26928	7.07168
7.49356	7.56733	7.26735	6.79147
7.49332	7.52262	7.26454	6.99069
7.49303	7.46844	7.26307	7.56283
7.49281	7.98843	7.2615	7.42447
7.49276	7.86876	7.26056	7.05474
7.48963	6.76045	7.25968	7.06437
7.48947	7.18031	7.25955	6.71932
7.48773	6.87912	7.25893	6.63396
7.4876	6.94354	7.25836	6.51743
7.48655	6.7496	7.2582	6.97285
7.48567	7.72368	7.2561	6.58125
7.48411	7.40563	7.25452	7.08562
7.48392	7.65875	7.25147	7.31575
7.48355	6.8577	7.24986	7.4481
7.48339	7.70084	7.24847	7.59751
7.4832	7.48049	7.24752	8.27622
7.47795	6.2817	7.2465	6.82697
7.47319	6.92801	7.24355	6.71168
7.47306	6.94843	7.24279	6.74299
7.46956	7.41929	7.24257	6.8113
7.4688	7.52297	7.2419	6.40116
7.46736	7.74224	7.23879	7.81102
7.46573	7.65596	7.23493	7.23285
7.46551	7.41312	7.2341	6.75038
7.46461	7.42631	7.23081	7.01577
7.4626	7.48782	7.22943	7.19581
7.46219	7.95977	7.22904	6.17313
7.45839	7.54624	7.22599	6.46129
7.45823	7.86089	7.224	7.02927
7.4582	7.91968	7.22288	5.79294
7.45809	6.54346	7.22249	6.93326
7.45724	7.77855	7.22104	6.64203
7.45516	7.61892	7.22078	6.76642
7.45489	6.82136	7.21613	7.04461
7.45371	7.83695	7.21539	7.64962
7.45341	7.98274	7.21529	8.36237
7.45223	6.96651	7.20828	8.05915
7.45143	7.91648	7.20698	6.37573
7.45113	7.51371	7.20695	6.25506
7.44882	8.02367	7.20574	7.14051
7.44695	7.49969	7.20519	6.6358
7.44667	7.35872	7.20496	7.06429
7.44664	7.95466	7.20232	7.28704
7.44524	7.40463	7.19797	6.21425
7.44402	6.66977	7.19617	7.18527
7.44341	7.00225	7.19449	7.86621
7.4425	6.70404	7.19298	7.09937
7.44184	7.49348	7.19242	7.13911
7.43973	7.62141	7.19091	5.89425
7.43973	7.34769	7.19032	6.51196
7.43435	7.79007	7.18982	6.42296
7.43126	7.97095	7.1893	6.23151
7.42959	6.8636	7.18864	6.65793
7.42794	6.2998	7.18847	7.83291
7.42668	7.29359	7.18778	7.02621
7.42652	7.32589	7.1863	7.94848
7.4264	7.89154	7.18623	6.87221
7.4261	7.16357	7.18441	8.30711
7.42361	7.49396	7.1823	6.37863
7.42274	7.71486	7.18137	7.2356
7.42198	7.49576	7.181	6.47146
7.42192	7.18244	7.17941	7.52296
7.42111	7.1552	7.17798	7.84134
7.41518	7.3541	7.17772	8.04456
7.41484	4.91982	7.17552	8.80446
7.41481	7.3287	7.17509	7.12571
7.41442	6.72308	7.17419	7.69975
7.41366	6.36247	7.17393	6.94817
7.41304	7.84909	7.17393	6.55336
7.41165	7.49905	7.17326	6.29297
7.41162	7.88915	7.17269	6.86224
7.41154	7.56081	7.17143	7.34003
7.41126	7.71498	7.17023	6.76867
7.40931	7.51596	7.16799	6.3311
7.40494	7.16972	7.16775	7.01499
7.40384	7.49143	7.16769	8.54396
7.40367	7.87307	7.16588	6.52304
7.40185	7.31587	7.16524	7.63554
7.40139	7.22952	7.16511	6.214
7.40133	7.20904	7.16373	7.64313
7.40114	7.4583	7.1636	6.68332
7.398	7.41168	7.16202	6.33902
7.3976	7.01987	7.16051	6.60417
7.39609	7.16905	7.16038	6.82218
7.39606	7.28612	7.1597	7.39586
7.39561	7.43598	7.15893	6.59126
7.39512	7.34456	7.15879	7.75964
7.38917	7.43854	7.15711	6.63962
7.38762	7.71196	7.15532	6.3364
7.38638	6.76072	7.15421	6.72969
7.38529	8.4261	7.15401	7.14183
7.38517	6.58158	7.14998	8.84927
7.38382	7.51916	7.14866	6.57788
7.38298	7.95311	7.14788	6.05615
7.38111	6.70836	7.1453	7.26341
7.38111	7.32019	7.14235	6.90356
7.37837	7.70359	7.14173	6.79489
7.37808	7.46222	7.14153	6.13757
7.37678	7.89198	7.13999	7.74895
7.37631	7.97988	7.13617	6.64164
7.37504	6.29563	7.13573	7.88378
7.37101	7.70361	7.13542	6.57137
7.36979	7.5868	7.13402	8.22471
7.36906	7.63996	7.13079	6.41943
7.36871	6.2644	7.13028	6.70644
7.36696	7.49753	7.13021	6.53294
7.36673	7.7097	7.12822	7.14476
7.36632	7.51696	7.12756	6.52079
7.36504	7.05485	7.12464	7.11399
7.3646	7.80721	7.12422	6.34867
7.3634	7.72504	7.1226	6.42319
7.36308	7.45434	7.12209	7.09736
7.36145	7.49396	7.12146	7.22336
7.36031	6.93032	7.12026	5.92687
7.35946	6.84609	7.11956	7.44799
7.35814	7.91268	7.11686	7.06286
7.35726	8.09981	7.11569	7.59639
7.35159	7.44956	7.11267	7.20425
7.35141	7.21847	7.11121	7.44896
7.35132	7.15661	7.11061	7.13576
7.35035	7.6204	7.11027	7.29297
7.3495	8.66188	7.10999	6.84896
7.34947	7.57171	7.10671	7.48451
7.34899	7.43273	7.10329	6.70146
7.34899	6.52262	7.10297	6.57259
7.34864	7.10643	7.10108	6.88113
7.34725	7.03944	7.09891	6.69891
7.34282	7.88266	7.0955	6.03181
7.34199	7.76452	7.09547	7.3735
7.34163	7.99642	7.09508	6.27482
7.34116	7.92398	7.09508	7.38566
7.33813	6.57739	7.09424	5.67487
7.33605	7.5779	7.09325	7.08495
7.33581	7.32894	7.09163	5.64347
7.33524	7.16576	7.09142	8.02202
7.33262	6.90971	7.08831	6.38359
7.33241	7.59701	7.08817	6.25128
7.33241	7.32432	7.08767	6.30177
7.33235	6.89011	7.08598	6.69748
7.33232	7.67668	7.0847	7.08905
7.3322	6.86251	7.08336	8.08958
7.33035	6.92573	7.08311	6.52857
7.33014	7.35462	7.08151	6.81228
7.32838	7.29916	7.08034	6.63759
7.3279	7.39579	7.07842	7.02277
7.32718	7.28103	7.07803	6.94911
7.32706	7.46642	7.07796	6.81481
7.32493	7.68671	7.07778	7.70642
7.3249	7.70814	7.07682	8.57551
7.32487	7.62408	7.07625	7.00105
7.32379	6.76587	7.07411	6.34914
7.32358	7.17295	7.07153	6.87123
7.32271	7.45113	7.0701	7.55845
7.32211	6.7148	7.06957	8.26289
7.32142	5.77847	7.06573	7.49596
7.32	6.86341	7.06573	7.5122
7.31958	7.51483	7.0634	8.69749
7.31916	7.41534	7.06098	6.14575
7.31753	7.4952	7.0598	6.64899
7.31699	7.05474	7.05846	6.44736
7.31584	7.14601	7.05658	6.89841
7.31306	7.13945	7.05097	5.6345
7.31213	7.36413	7.04938	6.83289
7.31173	7.74251	7.04861	6.59001
7.31052	7.08542	7.04636	6.01985
7.30931	8.0407	7.04359	6.46282
7.30685	6.79341	7.04315	10.6659
7.30564	6.57875	7.04257	6.90653
7.30494	7.21786	7.03804	5.99481
7.30469	7.34724	7.03768	6.44907
7.30442	8.33431	7.0357	6.70704
7.30214	7.28951	7.035	6.10476
7.3004	6.71122	7.03478	6.6095
7.29841	7.07687	7.03474	7.87924
7.29649	6.91166	7.0307	6.61545
7.29572	7.7028	7.02791	6.539
7.29435	8.00962	7.02783	6.86818
7.28974	6.21456	7.02562	5.94439
7.28654	6.95731	7.02429	7.01621
7.28442	7.54597	7.02418	6.42414
7.28327	6.90075	7.02326	6.60323
7.2821	6.7706	7.02285	6.82362
7.28201	7.68392	7.02185	6.65406
7.27984	8.59078	7.02052	6.38347
7.27929	7.7985	7.02037	7.3613
7.27857	7.68536	7.01885	6.22901
7.27808	6.69829	7.01807	6.83437
7.27659	7.28499	7.01685	9.19174
7.27659	7.38487	7.01685	6.98652
7.27634	7.81567	7.01659	6.69469
7.27634	7.28091	7.01499	6.47644
7.27535	6.74177	7.01436	7.57395
7.27479	7.16113	7.01365	6.37028
7.27467	7.44072	7.01018	7.25977
7.27255	7.45598	7.00947	6.49655
7.27252	6.08364	7.0057	6.7081
7.27034	7.23381	7.00547	5.19627
7.27016	7.14728	7.00285	7.09473
7.27	6.79273	7.00255	7.00723
7.26872	7.50086	7.00236	6.13415
7.26504	8.0906	7.00229	6.89934
7.26491	6.46168	7.00214	6.37405
7.26457	7.39159	7.00139	7.44051
7.26438	8.70623	6.99966	7.56212
7.2626	7.71266	6.99947	6.43518
7.26084	7.32391	6.99917	6.19463
7.26025	7.44793	6.99917	7.88217
7.25955	7.4117	6.99872	6.74425
7.2593	8.17751	6.99567	6.4567
7.25868	7.74022	6.99077	6.28324
7.25852	7.12337	6.98971	6.42162
7.25739	7.25847	6.98637	7.24932
7.2567	7.24391	6.98637	7.26018
7.25648	7.38336	6.98626	6.40185
7.25644	6.84599	6.98486	6.14187
7.25607	8.0673	6.98482	6.23981
7.25456	6.92035	6.98474	8.16456
7.25232	6.36392	6.98444	7.23381
7.25175	6.83627	6.982	6.55525
7.25005	7.42951	6.98147	6.35779
7.24878	7.34476	6.98037	7.26018
7.24853	7.09919	6.97949	6.62034
7.24837	7.3229	6.97934	7.12236
7.24676	7.52701	6.97888	6.39917
7.24669	7.01951	6.97873	7.38914
7.2466	7.98466	6.97675	7.28018
7.24641	7.62093	6.97613	6.49362
7.24615	7.54235	6.97415	7.25364
7.24336	6.83734	6.973	6.37469
7.24311	7.54876	6.97288	7.12405
7.24244	7.29655	6.96901	6.74102
7.24216	7.29168	6.96821	6.85657
7.24019	7.44628	6.96732	6.12866
7.23856	7.12337	6.96409	6.33283
7.23831	7.2814	6.96382	6.59748
7.23815	7.05772	6.96232	6.6736
7.2377	7.48832	6.96162	7.69715
7.23764	7.32746	6.9602	6.93385
7.23688	7.1932	6.95826	6.37359
7.23675	6.64411	6.95675	7.17149
7.2363	7.52529	6.95675	7.20486
7.23617	7.08757	6.95606	7.43777
7.23304	7.18948	6.95497	7.01268
7.23231	7.72438	6.95474	6.26272
7.23225	7.25231	6.95455	6.34199
7.23077	6.88445	6.95237	6.2412
7.23074	7.00977	6.95059	6.76942
7.23007	7.65755	6.94992	6.4112
7.22891	7.31933	6.94992	6.28225
7.22747	7.18698	6.94981	6.21878
7.22603	7.23946	6.94809	6.67082
7.22554	7.36962	6.94548	6.87582
7.22172	7.68869	6.94517	6.71209
7.22094	7.06512	6.94294	6.58651
7.21991	7.99602	6.94201	6.15137
7.21917	4.63227	6.94048	6.17086
7.21843	7.22641	6.93978	6.46352
7.21597	7.53984	6.93566	7.58128
7.21471	7.73225	6.93542	8.42278
7.21315	7.94477	6.93471	7.01874
7.21302	7.39189	6.93231	7.08353
7.21225	6.69519	6.9309	8.47841
7.21218	6.62461	6.92908	6.08548
7.2076	6.16481	6.9273	9.6392
7.20157	6.67342	6.92726	6.31433
7.20075	7.18125	6.92632	5.66211
7.19905	6.99944	6.92612	6.5157
7.19787	7.06496	6.92525	6.39581
7.1961	6.8346	6.92374	5.89926
7.19417	7.57966	6.92144	6.22818
7.19196	7.71249	6.91998	7.09311
7.19127	6.89333	6.91918	7.20529
7.18982	5.79273	6.91441	7.27311
7.1891	6.94696	6.91261	6.92315
7.18795	6.89136	6.90937	6.96644
7.18791	7.13845	6.90921	5.92774
7.18742	7.08897	6.90893	6.93373
7.18715	7.11374	6.90577	8.39293
7.18623	6.9194	6.90553	7.52948
7.1854	7.07074	6.90537	5.72301
7.1853	6.94796	6.90412	6.30299
7.18488	6.7787	6.90392	5.19797
7.18431	6.29857	6.90364	7.14473
7.18382	7.37419	6.90215	6.1983
7.18339	7.34458	6.90179	6.85885
7.18282	7.2949	6.90175	6.58721
7.18259	7.36929	6.89893	5.6013
7.17968	7.17235	6.89861	6.25783
7.17898	7.12521	6.89849	6.79238
7.17802	7.80085	6.89817	6.22831
7.17599	6.28614	6.89809	6.05716
7.17526	7.58414	6.89659	5.80959
7.17376	7.25833	6.89631	6.83361
7.17373	6.79909	6.89567	6.37492
7.17323	7.87635	6.89538	6.69284
7.17306	6.63307	6.89518	5.93719
7.17126	7.6044	6.89462	5.82977
7.16966	7.72838	6.89397	6.66571
7.16926	6.95934	6.88988	6.64232
7.16922	7.7184	6.88951	5.62371
7.16772	7.50811	6.88943	5.72037
7.16641	6.66174	6.88736	5.89118
7.16631	7.16917	6.88627	7.83723
7.16605	7.65828	6.88513	5.70653
7.16558	8.00658	6.88391	6.30335
7.16554	7.15634	6.88289	6.71287
7.16464	7.07452	6.88236	6.3545
7.16454	7.25965	6.88199	6.94048
7.16108	7.03834	6.88089	8.06985
7.16011	6.8289	6.87889	6.62707
7.1597	8.05821	6.87823	6.31064
7.15782	7.00624	6.87431	4.66429
7.15519	7.17809	6.87422	6.92545
7.15266	5.56445	6.87398	6.30275
7.15205	7.65439	6.87307	8.97947
7.14876	7.23883	6.87016	6.35562
7.14832	7.13072	6.86958	6.54514
7.14832	7.81243	6.86781	6.89639
7.14737	7.41811	6.86555	6.19219
7.14714	6.76265	6.8639	5.73832
7.14608	7.18827	6.86348	7.08771
7.1453	6.78575	6.86344	6.97235
7.14496	7.83673	6.8634	6.45011
7.14473	7.04944	6.86055	6.63319
7.14303	7.62137	6.85964	6.39974
7.14296	7.6312	6.85939	8.89272
7.14292	6.63354	6.85931	7.46752
7.14241	7.7707	6.85736	6.36982
7.14139	6.79159	6.85495	7.06098
7.13993	6.60755	6.85487	6.59768
7.13986	7.51385	6.85279	6.70791
7.13819	6.92944	6.84883	6.42828
7.13607	7.05748	6.84854	5.98815
7.13439	6.66228	6.848	6.96517
7.13367	7.04018	6.84787	6.4895
7.13275	6.81308	6.84741	6.9364
7.13203	7.28121	6.84549	6.69205
7.13148	7.2493	6.84444	6.14473
7.13103	6.62804	6.84415	8.58739
7.13045	5.69404	6.84264	7.61934
7.12918	6.39947	6.84155	6.56402
7.12877	7.10486	6.84113	6.62892
7.12691	6.24897	6.84038	7.06325
7.12657	7.12453	6.83975	6.06422
7.1255	7.41335	6.83891	6.96455
7.12543	7.29604	6.83849	7.31028
7.12485	7.91406	6.83735	5.87332
7.12457	6.97278	6.83668	6.25783
7.12247	7.15302	6.8363	6.83677
7.12008	6.86394	6.83542	6.69544
7.11949	6.84527	6.83529	7.01454
7.11915	7.33116	6.83521	7.85456
7.11904	7.03439	6.83458	5.8413
7.11891	7.8985	6.83365	6.30177
7.11388	7.38468	6.83243	6.765
7.11346	6.82072	6.83099	6.3512
7.11312	6.55773	6.8301	6.93617
7.11263	6.76746	6.82879	7.21736
7.11169	7.13332	6.82617	6.46183
7.11159	7.89709	6.8257	6.59589
7.11103	7.04415	6.82201	6.7366
7.11023	7.00579	6.82197	5.90753
7.10751	6.99316	6.82077	7.42858
7.10647	7.14042	6.8192	7.85686
7.10434	7.37452	6.81894	5.97047
7.10318	7.57344	6.8157	6.91548
7.10287	6.71589	6.81536	6.5361
7.10266	7.63988	6.81408	7.17206
7.10252	6.98931	6.81378	6.98413
7.10115	5.71987	6.81357	6.27121
7.09863	7.39247	6.81284	5.56905
7.09849	7.35696	6.81237	6.27009
7.09715	7.06275	6.81156	6.29131
7.09543	7.51975	6.81134	5.12763
7.09413	6.3478	6.80881	6.9612
7.09339	7.44383	6.80873	6.70058
7.09117	7.77243	6.80817	6.80025
7.0893	6.49578	6.80808	6.76673
7.0893	6.36562	6.80516	6.0852
7.08849	7.12091	6.80499	7.38603
7.0847	6.94468	6.80305	6.23573
7.08275	7.90868	6.79999	5.93216
7.08155	7.05441	6.79891	5.5507
7.07913	6.84599	6.79857	0
7.07909	6.69119	6.79848	6.53341
7.07817	7.21437	6.79775	6.58346
7.07632	7.03067	6.79719	6.65645
7.07582	6.63963	6.79671	7.10563
7.07568	6.49374	6.79507	5.32217
7.07396	6.45162	6.79489	6.43196
7.07396	7.69098	6.79077	7.07057
7.07361	6.77116	6.78969	6.49239
7.07171	6.07601	6.7879	6.17845
7.07153	7.21191	6.78699	6.47698
7.0705	6.6376	6.78642	6.549
7.07017	6.45549	6.78525	8.3697
7.06985	6.39716	6.78503	9.18872
7.06949	7.02616	6.78271	6.30737
7.06856	6.91331	6.78153	6.47021
7.06853	7.34292	6.78088	7.02879
7.06648	6.10329	6.7804	6.04665
7.06422	7.64043	6.77917	6.60713
7.06332	7.18708	6.7786	6.16558
7.06329	6.93384	6.77742	6.22632
7.06318	7.24465	6.77448	7.17253
7.06264	6.30661	6.77408	6.79606
7.06131	5.82515	6.76951	6.20105
7.05846	7.05154	6.76907	6.95853
7.05774	7.32526	6.76598	6.67101
7.05756	6.66637	6.76593	6.08654
7.05655	6.38772	6.76545	6.40673
7.05608	7.31338	6.76461	6.81775
7.05514	5.09233	6.76275	6.61221
7.05329	7.36829	6.76266	6.6017
7.05202	6.76643	6.76222	6.6093
7.05184	6.93269	6.76146	6.3914
7.05166	6.85935	6.76018	7.50428
7.04996	6.69558	6.75982	3.87152
7.04949	7.18718	6.75916	6.96605
7.04905	6.89251	6.75765	6.63749
7.04883	7.71872	6.75751	6.82371
7.04691	6.88243	6.75685	7.17143
7.0464	6.72795	6.75636	6.27171
7.04611	6.90533	6.75007	7.96351
7.04534	6.9537	6.74962	6.79762
7.04447	6.07184	6.74743	6.11562
7.04312	6.89588	6.74667	6.38393
7.04283	6.89736	6.7421	6.09325
7.04235	6.88078	6.74147	6.45746
7.04166	7.42011	6.74066	6.32361
7.04049	6.47293	6.74012	5.86138
7.04038	8.0231	6.73926	6.91831
7.04027	7.36516	6.73692	6.72438
7.04027	6.17687	6.7357	8.34933
7.03998	7.18646	6.73408	7.17229
7.03991	6.99243	6.73381	6.08293
7.03972	7.50678	6.73263	8.64851
7.03768	7.68247	6.73209	6.40877
7.03753	7.04021	6.73186	6.7576
7.03518	6.65173	6.73182	7.34003
7.03456	6.62011	6.73168	6.51559
7.03434	7.1573	6.73145	7.4704
7.03401	7.07596	6.72792	6.84866
7.03339	7.03144	6.7252	6.48838
7.03148	6.9743	6.72451	6.4766
7.03137	6.24835	6.72292	5.79848
7.02555	6.74342	6.72197	6.17286
7.02495	6.96844	6.7201	7.28151
7.02488	7.23695	6.71996	6.32607
7.02366	7.1534	6.71959	5.8806
7.02362	7.1849	6.71841	6.765
7.02118	7.13481	6.71786	5.62371
7.02033	7.12083	6.71736	6.51302
7.01981	6.67391	6.71621	6.47287
7.01889	7.02909	6.71612	5.75507
7.01885	7.56813	6.71603	6.23106
7.01866	7.62059	6.71521	7.04078
7.01744	7.94452	6.71516	5.15933
7.01532	6.47909	6.71512	6.97441
7.01502	7.02026	6.71429	8.61563
7.01495	7.0356	6.71292	7.32781
7.01242	7.36637	6.71278	8.13819
7.01182	6.91988	6.70869	6.80869
7.01138	7.43227	6.70538	7.17103
7.00764	5.17183	6.7046	7.99533
7.00615	6.78813	6.70349	6.72828
7.00596	7.01441	6.70312	5.88419
7.00413	6.96895	6.7028	6.25776
7.00394	7.13065	6.70243	6.93066
7.00282	7.73027	6.70187	6.16544
7.00146	6.8484	6.6997	6.30682
7.00086	5.92238	6.6991	7.21668
6.99883	7.30645	6.69762	5.40543
6.99793	7.37905	6.6972	6.80094
6.99748	6.75315	6.69548	7.55108
6.99661	7.15598	6.69539	7.16909
6.99639	7.2416	6.69456	6.10231
6.99624	6.68001	6.69418	6.81519
6.99522	6.6143	6.69386	6.07096
6.99152	7.0294	6.69339	5.73597
6.98899	7.14886	6.69191	6.3683
6.98793	6.9958	6.69177	7.11617
6.98728	6.90138	6.69	6.32888
6.98694	6.71655	6.68986	6.5178
6.9866	6.83109	6.68813	6.45055
6.98652	7.36006	6.68771	9.51584
6.98645	7.13201	6.68743	8.00137
6.98592	7.01678	6.68468	6.27016
6.98573	6.52258	6.68267	7.16464
6.98565	7.09935	6.68262	7.36034
6.98356	7.28566	6.68192	5.35579
6.98337	6.894	6.68187	5.41165
6.9814	7.05899	6.68164	6.35814
6.98121	6.99983	6.68098	6.39929
6.98063	6.89473	6.68084	5.5744
6.97877	7.56541	6.67817	5.774
6.97797	7.16116	6.6776	6.11776
6.97774	6.50124	6.67694	7.13155
6.97579	7.49221	6.67638	6.19902
6.97575	6.10114	6.67567	6.67487
6.97239	6.32966	6.67516	5.94087
6.97013	7.29398	6.67294	5.94079
6.96794	7.07125	6.6729	7.35544
6.9664	7.01145	6.67106	5.42984
6.96617	6.95161	6.67054	5.63788
6.96401	7.1333	6.6704	6.05694
6.96336	7.21133	6.67007	6.68136
6.96259	6.62399	6.66709	5.3922
6.96135	7.44216	6.66633	5.96555
6.96135	7.27901	6.66609	7.31904
6.96058	6.86012	6.66609	6.97369
6.95873	6.93805	6.66562	6.92493
6.95795	6.26786	6.6651	5.2193
6.95745	7.05045	6.66268	5.84908
6.9561	6.41223	6.66216	8.04452
6.95536	6.75097	6.66211	7.02233
6.95373	7.11468	6.65988	6.45368
6.95245	7.70226	6.65864	7.21364
6.95031	7.25058	6.65826	6.12736
6.95012	6.34789	6.65783	7.67539
6.94907	6.24816	6.65688	6.11943
6.94845	7.50762	6.65535	6.29982
6.94841	8.16792	6.65397	6.08895
6.94774	8.23466	6.65172	6.56356
6.94735	6.78692	6.65062	6.47476
6.94591	5.92926	6.64947	5.91169
6.94505	6.02142	6.64923	6.14296
6.94287	0	6.64885	6.31234
6.9415	7.1458	6.64861	7.49183
6.9395	6.25323	6.64818	5.95768
6.93919	7.15886	6.64746	7.70116
6.93907	7.16199	6.64736	6.45976
6.93836	7.49869	6.64722	5.76164
6.93762	6.656	6.64703	6.58896
6.9364	7.86423	6.64573	6.73191
6.9364	7.13986	6.64525	7.66268
6.93621	6.41257	6.64458	6.56499
6.93617	6.93236	6.64395	7.33655
6.9342	6.04838	6.64309	6.22888
6.93404	6.9757	6.64246	5.40224
6.93298	6.8182	6.64241	6.58636
6.93196	7.12073	6.64232	7.94302
6.93153	7.62684	6.64193	7.42279
6.93133	7.15762	6.64087	5.91185
6.92928	7.67389	6.64049	6.53128
6.92817	7.15378	6.64029	6.50096
6.92695	6.4746	6.63938	6.48618
6.92636	7.01288	6.6386	6.2747
6.9258	5.53216	6.63754	5.10126
6.9239	5.98738	6.63658	5.74658
6.9237	6.4661	6.63648	6.26241
6.92267	7.27251	6.63571	7.07589
6.92236	6.30159	6.63358	6.41645
6.92212	6.95501	6.63338	9.05008
6.92164	6.89818	6.63081	5.58306
6.92105	6.43033	6.63076	7.0138
6.92105	7.11959	6.63018	8.58312
6.9199	6.92831	6.6295	2.07838
6.91652	6.73978	6.62892	6.73818
6.91616	7.14822	6.62717	5.79268
6.91437	7.36765	6.62595	7.04872
6.91409	6.82228	6.62454	5.68893
6.91253	6.97891	6.62161	5.88614
6.91065	5.94234	6.62117	5.73164
6.90925	6.6094	6.62103	5.25033
6.90921	7.25241	6.62054	6.19279
6.90905	6.783	6.62024	6.05159
6.90705	7.13437	6.61652	6.74057
6.90223	6.83267	6.61594	7.34849
6.90175	7.02511	6.61378	0
6.90099	7.16611	6.61363	6.71067
6.90038	7.15261	6.6094	7.36833
6.89869	6.75292	6.6094	7.0853
6.89776	6.72113	6.60298	6.29468
6.89744	7.29838	6.59838	6.44824
6.89716	6.76693	6.59738	5.4911
6.89676	7.40291	6.59723	6.01488
6.8932	7.49967	6.59634	6.36673
6.8928	6.33159	6.59131	6.43596
6.89251	6.80465	6.58926	5.9627
6.88955	7.19697	6.58911	6.36626
6.88907	7.04338	6.58851	5.49004
6.88826	6.68513	6.58671	6.7376
6.88797	4.37365	6.58621	7.52633
6.88789	6.95818	6.58591	5.76173
6.88704	7.11033	6.58461	7.0546
6.88671	6.88661	6.58456	5.92632
6.88663	6.6355	6.58336	6.63246
6.88663	6.95728	6.58321	5.69219
6.88553	7.10601	6.58251	7.45741
6.88541	6.53807	6.58175	6.57561
6.88134	6.74524	6.5816	5.73688
6.88015	7.39193	6.57894	7.69093
6.87995	6.90857	6.57511	4.64501
6.87877	7.0945	6.574	5.58004
6.87795	7.24743	6.57228	5.95853
6.87717	6.77479	6.56965	6.48789
6.87439	6.25503	6.56864	6.14812
6.87377	5.74692	6.56626	7.42816
6.87303	7.24992	6.56626	6.80607
6.87262	4.99435	6.5659	6.1486
6.87242	6.84021	6.5657	6.13641
6.86921	7.03483	6.56555	5.99503
6.86798	6.94372	6.56555	5.76412
6.86691	6.61941	6.56117	6.54143
6.86563	7.33307	6.56026	6.11333
6.86547	6.06237	6.55954	6.28633
6.86538	6.71205	6.55822	6.54967
6.86485	7.24847	6.55397	8.6205
6.86237	6.52595	6.55367	6.61706
6.86237	6.93802	6.55305	7.30445
6.86134	6.70791	6.55295	5.77356
6.86092	6.8715	6.5508	5.07995
6.85997	6.1878	6.55003	6.40996
6.8579	7.39034	6.54941	6.87901
6.85682	6.2666	6.5489	0.102098
6.85462	7.30636	6.547	5.32529
6.85412	7.08433	6.54561	6.99194
6.85142	6.12975	6.54458	5.09719
6.85017	6.70584	6.54236	6.74497
6.84987	6.68447	6.54138	7.56856
6.84925	7.14119	6.54055	6.14948
6.84812	6.51136	6.53895	6.63251
6.84812	6.83365	6.5388	6.75636
6.84762	6.30428	6.53833	6.76456
6.84683	7.41333	6.53605	6.3555
6.8457	6.85487	6.53325	6.96763
6.84285	6.11634	6.53247	5.50642
6.84076	8.12752	6.53065	6.47573
6.84017	6.59529	6.5306	4.99835
6.84009	7.40312	6.53024	6.04067
6.83996	6.49073	6.52935	6.35685
6.83908	7.42782	6.52842	6.14037
6.83878	7.1703	6.52836	6.91001
6.83794	6.81304	6.52831	7.07125
6.8363	6.72741	6.52795	6.50827
6.83622	7.23788	6.52669	7.20016
6.83563	6.7389	6.52649	8.77411
6.83365	6.61523	6.52596	6.32421
6.83348	6.94539	6.52497	5.29634
6.8331	7.07484	6.52262	7.61768
6.83297	7.25701	6.52246	8.12354
6.83289	6.85306	6.52199	6.15617
6.83272	6.87098	6.52199	6.99891
6.83264	7.36534	6.52047	5.40916
6.82871	6.67299	6.52027	6.12053
6.82769	7.06727	6.52011	6.25732
6.82574	6.04947	6.51964	5.9817
6.82532	6.7702	6.51922	4.52293
6.82481	6.90821	6.51806	6.22477
6.82468	6.7085	6.51796	6.0825
6.82375	6.84536	6.51575	6.26903
6.82366	7.11523	6.51439	5.91942
6.82366	7.8389	6.51017	4.66372
6.82324	5.66235	6.50906	6.25159
6.81967	7.07887	6.5061	6.35256
6.81715	6.79714	6.50451	6.51033
6.81314	6.66892	6.50308	6.17752
6.81121	7.1709	6.50298	5.84482
6.81121	6.50851	6.50287	6.17898
6.80967	7.17772	6.50255	6.86402
6.808	6.21553	6.49942	6.08023
6.80744	7.3837	6.49884	6.31397
6.8065	6.21203	6.49884	5.91672
6.80594	6.03656	6.49687	8.07293
6.80516	5.72806	6.49655	7.08789
6.80189	6.3493	6.49596	8.64985
6.80159	7.08369	6.4949	6.10441
6.80068	7.01645	6.49265	5.6822
6.80017	6.32602	6.49249	6.23464
6.79831	6.6591	6.49249	7.02754
6.79779	7.35167	6.49223	5.9237
6.79714	6.81804	6.49105	6.53585
6.79706	7.29409	6.49084	5.49249
6.79641	6.9414	6.49046	5.92037
6.79584	6.45253	6.49046	6.64159
6.79546	6.23969	6.49046	6.7811
6.79528	7.01895	6.48848	6.25121
6.79489	6.99164	6.48779	7.79262
6.79446	7.11684	6.48741	5.11242
6.79338	5.85499	6.48537	5.82824
6.79251	6.82582	6.48527	6.01108
6.79121	7.14512	6.48478	8.72276
6.78882	5.68461	6.48166	5.97629
6.7879	7.45769	6.4807	5.85939
6.78694	5.63988	6.47978	7.58476
6.78599	7.13106	6.47908	5.3898
6.78551	6.92704	6.4787	6.78916
6.7852	6.72591	6.47816	5.65277
6.78446	8.24984	6.47762	7.40789
6.78381	6.50434	6.47714	5.82807
6.78354	6.77942	6.47233	6.03614
6.78031	6.93761	6.47102	6.63459
6.77961	6.62936	6.47054	8.08591
6.7786	6.48446	6.4688	5.53957
6.7786	5.198	6.46782	4.31615
6.77803	6.55877	6.46744	5.68547
6.77738	7.23254	6.46614	7.45426
6.77615	6.94699	6.46592	4.39552
6.77523	6.06829	6.46385	6.15502
6.77518	6.41929	6.46374	5.69525
6.77364	5.34634	6.46123	7.04552
6.77356	6.02048	6.46107	6.57041
6.77127	5.49498	6.46058	8.3226
6.77048	6.07671	6.45872	8.16231
6.77008	6.25267	6.4585	6.31222
6.76929	6.66615	6.4579	5.3697
6.76752	7.41549	6.45642	7.04716
6.76668	6.74806	6.45215	5.43929
6.7662	6.77386	6.45204	5.05803
6.76332	7.13458	6.4505	5.66666
6.76323	7.28019	6.44896	6.06322
6.76266	7.60716	6.44846	8.57007
6.76235	6.14787	6.44807	5.94291
6.76222	7.80113	6.44559	5.9447
6.76213	5.81372	6.44416	6.03085
6.7616	6.69498	6.44361	6.51038
6.75662	7.14822	6.44333	6.67741
6.75604	7.51749	6.44316	6.34849
6.75431	7.11465	6.44156	5.92172
6.75391	6.22709	6.44084	6.07888
6.75355	6.99345	6.44062	5.75034
6.75333	7.726	6.44045	5.88101
6.7515	6.91151	6.43907	5.63382
6.75145	6.59552	6.43585	5.7886
6.74882	6.72765	6.43263	7.30937
6.74385	7.22272	6.43201	5.91129
6.74178	7.54286	6.43012	5.70957
6.74165	6.7496	6.4295	5.98573
6.74138	6.61996	6.42761	6.42223
6.7412	7.22035	6.42727	6.04279
6.74016	6.67246	6.42643	5.82612
6.73913	5.80542	6.42643	6.47962
6.73845	6.86422	6.42632	6.54545
6.73791	6.90159	6.42341	6.39678
6.73787	7.74853	6.42201	6.24209
6.73633	6.73576	6.42117	6.2661
6.73322	6.60107	6.42077	6.17506
6.7324	7.18393	6.41999	6.30463
6.73204	6.00568	6.41948	6.27009
6.732	6.49881	6.41903	5.05817
6.73109	6.31492	6.41825	6.01948
6.73014	6.46769	6.4174	6.52152
6.72969	6.75652	6.41588	6.64015
6.72865	6.78901	6.41476	4.28491
6.72792	6.439	6.41425	6.26579
6.72733	6.57122	6.41368	5.9241
6.72665	6.27324	6.41318	6.28108
6.72556	7.26969	6.41306	5.8802
6.72488	6.87203	6.41306	6.44339
6.72342	7.2293	6.41188	6.21536
6.72288	6.82241	6.40497	5.43885
6.72165	7.14047	6.40446	5.80228
6.72155	6.77245	6.40304	6.57924
6.7201	6.55585	6.40213	8.45279
6.7195	6.94828	6.40202	9.09041
6.71868	6.97373	6.40179	6.17871
6.7185	6.99288	6.40054	5.615
6.71585	6.74177	6.40042	7.67316
6.71365	6.18066	6.39963	6.55408
6.71227	6.29682	6.39843	6.82634
6.71035	5.98647	6.39775	5.66959
6.7092	6.45939	6.39757	6.03731
6.70883	6.69478	6.39712	6.09142
6.70879	6.33499	6.39689	5.78101
6.70879	5.81858	6.39592	6.55704
6.70846	6.13026	6.39472	5.31082
6.70524	8.32646	6.39409	5.72683
6.70469	6.83321	6.39083	9.03442
6.70455	6.43263	6.3906	5.76553
6.7045	6.66395	6.39037	4.78049
6.70247	5.61309	6.38991	8.17263
6.69924	6.39463	6.38894	6.09958
6.69905	6.79769	6.38882	6.79891
6.69891	7.70402	6.38848	4.85997
6.69868	6.39451	6.38807	6.01555
6.69864	6.69143	6.38681	6.30652
6.69738	7.09943	6.3867	5.51633
6.69701	6.69936	6.38555	6.4319
6.69483	6.41397	6.38526	5.96471
6.69377	7.01898	6.38503	5.95
6.69163	7.06024	6.38434	5.58686
6.6913	0	6.38128	5.74515
6.69121	5.19987	6.38099	5.72756
6.6906	6.65843	6.38053	6.61902
6.69014	6.3546	6.38001	5.90513
6.68795	7.03384	6.37967	5.81275
6.68757	7.30561	6.37967	6.67657
6.68664	5.74234	6.37822	6.17991
6.68631	6.32107	6.37805	5.02089
6.68585	6.48063	6.37683	6.44907
6.68098	6.35067	6.37597	5.97338
6.68084	6.70148	6.37585	5.77426
6.68009	6.61486	6.37544	5.75596
6.67906	7.03064	6.37516	5.07696
6.67746	7.06175	6.37336	5.98656
6.67723	7.62604	6.37295	7.01603
6.67657	6.87301	6.37243	6.08229
6.67596	6.07409	6.37237	6.41306
6.67591	5.13658	6.37237	6.79576
6.67525	6.95379	6.37127	5.90392
6.67502	7.0989	6.37121	5.08775
6.67351	6.77607	6.37051	6.39048
6.67346	6.29177	6.36935	6.99364
6.672	6.75772	6.36801	5.64511
6.67195	6.91818	6.36772	6.42089
6.67191	5.88344	6.3672	5.69534
6.66865	6.73322	6.36685	6.03848
6.66803	5.53247	6.36521	6.1563
6.66695	6.41342	6.36504	5.13682
6.66647	6.5051	6.3634	5.68846
6.66633	6.07076	6.36136	7.15708
6.66614	6.3644	6.36054	6.442
6.66609	6.25077	6.35966	6.45017
6.6641	6.41912	6.35943	5.39163
6.66306	6.65746	6.35814	5.62809
6.66244	5.70612	6.35743	6.62795
6.66116	6.42689	6.35585	7.60938
6.65992	7.26268	6.35544	7.35688
6.65931	6.67624	6.35291	5.84315
6.65854	6.48563	6.35162	7.03958
6.6575	6.53224	6.35156	8.8749
6.65645	5.9952	6.3512	6.3039
6.65626	6.50204	6.34826	6.11998
6.65616	6.90316	6.34802	5.32876
6.65316	6.50569	6.34678	5.95427
6.65311	6.65098	6.3453	6.27619
6.65292	5.98948	6.34388	6.89186
6.65234	6.83901	6.34252	6.91882
6.6522	6.65596	6.3424	8.11565
6.65206	5.74658	6.34228	7.57059
6.65182	6.5727	6.34228	6.0635
6.6489	6.91364	6.34175	6.70658
6.644	6.8728	6.34163	6.24653
6.64366	6.63681	6.34145	5.88712
6.64313	4.62585	6.34127	6.13031
6.64265	6.51076	6.34116	6.64212
6.64212	5.66434	6.34098	5.96725
6.64145	6.85421	6.33854	6.78127
6.64034	7.05959	6.33694	5.87168
6.63764	6.32265	6.33664	6.83107
6.63517	5.79824	6.33587	6.09522
6.63469	6.62198	6.33438	8.52585
6.63469	6.66966	6.33366	6.39186
6.63377	6.95309	6.33324	5.47876
6.63348	6.72567	6.33324	6.49319
6.63309	6.94131	6.33199	5.6836
6.6328	6.37513	6.33157	5.23151
6.63169	6.46976	6.33056	6.22304
6.63062	7.02987	6.32996	6.59718
6.63028	6.54786	6.32984	6.62795
6.63018	6.17423	6.32948	7.24228
6.62936	6.54724	6.32739	5.72828
6.62727	7.23582	6.32577	5.96609
6.62707	6.37291	6.32541	6.13395
6.62366	6.97169	6.32529	6.20327
6.62332	7.01469	6.32493	6.33014
6.62293	7.24703	6.32481	6.46314
6.62283	6.47865	6.32469	6.69734
6.62254	6.77864	6.32463	6.19777
6.62234	6.37721	6.32373	6.59703
6.62191	6.17687	6.32223	6.58261
6.62191	6.70684	6.32223	5.74353
6.62156	7.104	6.32211	7.93991
6.62132	5.47832	6.32145	6.49127
6.62108	7.10426	6.32036	5.362
6.61966	3.96093	6.31886	5.49974
6.61956	7.1485	6.31735	6.28405
6.61883	5.89627	6.31717	6.41222
6.61809	7.02201	6.31615	8.19372
6.61706	6.48603	6.31603	6.214
6.61599	7.3033	6.31445	6.40264
6.61594	6.53372	6.31264	5.4183
6.61579	6.61644	6.31143	6.18177
6.61569	6.7269	6.30979	7.32984
6.61535	6.04013	6.30949	5.04687
6.6151	6.7364	6.30573	7.03515
6.61358	5.93628	6.30244	5.58646
6.61284	7.3563	6.30238	8.3583
6.61225	6.63085	6.3022	5.54453
6.61137	7.13168	6.29994	5.73877
6.61053	7.15874	6.29921	5.68454
6.6092	7.07561	6.29902	5.8824
6.60906	7.10342	6.29878	5.24881
6.60851	6.8051	6.2986	6.0617
6.60718	6.75612	6.29646	5.5741
6.60432	7.17749	6.29401	6.10504
6.60373	7.1468	6.2937	7.87911
6.60269	5.78542	6.29321	6.19476
6.60194	5.65299	6.29272	6.20359
6.601	6.69971	6.29254	5.5741
6.60036	6.33405	6.29045	5.82511
6.59669	5.9806	6.29039	5.35755
6.59624	6.76391	6.28934	6.10014
6.59529	6.69961	6.28897	5.65487
6.59515	5.93546	6.28417	6.90769
6.59495	5.78947	6.28343	6.64698
6.59485	6.64591	6.28306	6.14737
6.5946	7.07436	6.28195	6.15333
6.5943	7.3531	6.2817	6.71104
6.5939	7.24244	6.28102	6.38962
6.59031	6.49402	6.28028	5.98459
6.58971	5.98579	6.27687	6.10357
6.58891	7.08343	6.27656	6.07909
6.58796	6.43958	6.27476	8.02118
6.58496	6.09719	6.2742	8.06233
6.58431	6.44095	6.27345	6.05268
6.58421	6.3478	6.27252	6.27482
6.58231	6.23759	6.27196	5.80331
6.5809	6.57361	6.27121	5.46771
6.58075	6.47435	6.26934	5.7627
6.5803	6.68071	6.26885	5.72329
6.57994	5.88417	6.26878	5.82366
6.57708	7.07927	6.26522	6.02717
6.57682	6.56617	6.26479	6.33259
6.57637	7.07505	6.26303	4.86526
6.57506	6.29811	6.26209	6.08414
6.57324	6.53726	6.26197	6.23961
6.57233	6.46369	6.25984	5.86179
6.57051	6.765	6.2572	5.63711
6.5696	6.79386	6.25682	5.80297
6.5693	6.47444	6.25638	5.33902
6.56646	6.55474	6.25632	6.08548
6.56367	6.46193	6.25594	6.99868
6.5624	6.09787	6.25588	6.09121
6.56209	5.90863	6.25575	5.90681
6.56184	6.26665	6.2555	6.10042
6.5599	6.31488	6.25531	6.22168
6.55878	6.29866	6.25437	6.16088
6.55862	5.89996	6.25393	5.29315
6.55832	6.49985	6.25241	5.37249
6.55786	6.88515	6.25128	6.93985
6.55776	7.13638	6.24907	6.22052
6.55755	6.1374	6.24843	6.22072
6.55607	6.97013	6.24805	5.97476
6.55566	6.1354	6.24691	5.40565
6.55515	6.56026	6.24577	5.44526
6.55433	7.06628	6.24565	6.48822
6.5528	5.96191	6.24558	3.93263
6.55244	6.2571	6.24444	5.9218
6.55239	6.65406	6.24419	5.6642
6.55218	6.50462	6.244	6.04221
6.55146	6.5392	6.24254	5.80349
6.551	6.50192	6.24057	5.98974
6.55044	6.55052	6.24057	6.80971
6.55044	5.78633	6.24025	6.46298
6.55013	6.59585	6.24025	8.32493
6.5488	6.30948	6.24012	5.7977
6.54869	7.03419	6.24006	6.76142
6.54633	6.01831	6.23949	5.81941
6.5453	6.06264	6.23936	5.27451
6.54494	6.43359	6.23872	5.71754
6.54272	7.17078	6.23828	5.45998
6.54262	5.96451	6.23815	5.5509
6.54246	6.22067	6.2379	5.67044
6.54205	7.25567	6.23554	8.11025
6.542	6.92318	6.23547	6.22766
6.54061	6.7486	6.23439	6.25424
6.5404	6.25328	6.23413	6.02577
6.54014	7.10557	6.234	6.34436
6.53952	6.67553	6.23324	8.37549
6.53916	6.72816	6.23285	7.07318
6.53838	6.53636	6.23106	7.69933
6.53833	6.95623	6.23093	4.88183
6.53771	6.62044	6.23016	4.88509
6.53761	6.60995	6.22869	6.20555
6.53455	6.6108	6.2285	5.12433
6.5345	6.91922	6.22728	6.03746
6.5345	7.03606	6.22696	7.57347
6.53413	6.90791	6.22689	4.87283
6.53377	5.76997	6.22651	5.74891
6.5331	5.6575	6.22554	5.60219
6.53201	7.15919	6.22432	5.75025
[truncated: 53,825 more rows]
[truncated: 8 more columns]

## Sheet: Fig 7c
c
	ensembl_gene_id	baseMean	log2FoldChange	lfcSE	stat	pvalue	padj	external_gene_name	description
10030	ENSMUSG00000039114	21.3166	7.30464	2.58566	2.82506	0.00472724	0.0312651	Nrn1	neuritin 1 [Source:MGI Symbol;Acc:MGI:1915654]
718	ENSMUSG00000005054	20.6199	7.25662	2.45674	2.95376	0.00313925	0.0236521	Cstb	cystatin B [Source:MGI Symbol;Acc:MGI:109514]
2846	ENSMUSG00000021609	13.2375	6.61368	1.36387	4.84921	1.24e-06	4.72e-05	Slc6a3	solute carrier family 6 (neurotransmitter transporter, dopamine), member 3 [Source:MGI Symbol;Acc:MGI:94862]
12014	ENSMUSG00000047139	11.4704	6.41056	3.90937	1.63979	0.101048	0.251878	Cd24a	CD24a antigen [Source:MGI Symbol;Acc:MGI:88323]
18975	ENSMUSG00000097543	10.8217	6.32716	1.34242	4.71326	2.44e-06	8.38e-05	Gm805	predicted gene 805 [Source:MGI Symbol;Acc:MGI:2685651]
3088	ENSMUSG00000022098	7.91972	5.87595	2.60322	2.25719	0.0239962	0.0972573	Bmp1	bone morphogenetic protein 1 [Source:MGI Symbol;Acc:MGI:88176]
17619	ENSMUSG00000087020	7.88163	5.8652	1.4338	4.09067	4.3e-05	0.000857865	Gm16283	predicted gene 16283 [Source:MGI Symbol;Acc:MGI:3826591]
12512	ENSMUSG00000049775	30.806	5.86078	2.20642	2.65624	0.00790162	0.0452853	Tmsb4x	thymosin, beta 4, X chromosome [Source:MGI Symbol;Acc:MGI:99510]
7071	ENSMUSG00000030781	7.68754	5.82831	1.51048	3.85858	0.00011405	0.00194637	Slc5a2	solute carrier family 5 (sodium/glucose cotransporter), member 2 [Source:MGI Symbol;Acc:MGI:2181411]
15720	ENSMUSG00000073987	7.58779	5.81409	2.45759	2.36576	0.0179929	0.0802578	Ggh	gamma-glutamyl hydrolase [Source:MGI Symbol;Acc:MGI:1329035]
6421	ENSMUSG00000029371	7.58261	5.81333	3.91071	1.48651	0.137143	0.305709	Cxcl5	chemokine (C-X-C motif) ligand 5 [Source:MGI Symbol;Acc:MGI:1096868]
7345	ENSMUSG00000031397	52.9138	5.75806	0.800023	7.19737	6.14e-13	1.98e-10	Tktl1	transketolase-like 1 [Source:MGI Symbol;Acc:MGI:1933244]
15855	ENSMUSG00000074604	7.06975	5.71233	3.911	1.46058	0.14413	0.316641	Mgst2	microsomal glutathione S-transferase 2 [Source:MGI Symbol;Acc:MGI:2448481]
1498	ENSMUSG00000016179	7.05283	5.70468	1.55402	3.67091	0.000241686	0.00355542	Camk1g	calcium/calmodulin-dependent protein kinase I gamma [Source:MGI Symbol;Acc:MGI:2388073]
9953	ENSMUSG00000038880	6.79332	5.65202	1.48894	3.796	0.00014705	0.00239211	Mrps34	mitochondrial ribosomal protein S34 [Source:MGI Symbol;Acc:MGI:1930188]
11926	ENSMUSG00000046691	6.71693	5.63742	1.56351	3.60562	0.00031141	0.00431737	Chtf8	CTF8, chromosome transmission fidelity factor 8 [Source:MGI Symbol;Acc:MGI:2443370]
2083	ENSMUSG00000020150	6.4765	5.58329	1.5635	3.57103	0.000355585	0.00478737	Gamt	guanidinoacetate methyltransferase [Source:MGI Symbol;Acc:MGI:1098221]
13028	ENSMUSG00000052837	6.33098	5.55281	2.62076	2.11878	0.0341092	0.124401	Junb	jun B proto-oncogene [Source:MGI Symbol;Acc:MGI:96647]
2379	ENSMUSG00000020681	6.07574	5.49368	3.91169	1.40443	0.160192	0.33866	Ace	angiotensin I converting enzyme (peptidyl-dipeptidase A) 1 [Source:MGI Symbol;Acc:MGI:87874]
21431	ENSMUSG00000110373	5.85929	5.44133	3.91187	1.39098	0.164232	0.344488	Gm42303	predicted gene, 42303 [Source:MGI Symbol;Acc:MGI:5625188]
1118	ENSMUSG00000009630	5.62832	5.38178	1.6732	3.21647	0.00129779	0.0122932	Ppp2cb	protein phosphatase 2 (formerly 2A), catalytic subunit, beta isoform [Source:MGI Symbol;Acc:MGI:1321161]
18645	ENSMUSG00000096045	5.4061	5.32517	3.9123	1.36113	0.173471	0.357795	Gm21698	predicted gene, 21698 [Source:MGI Symbol;Acc:MGI:5435053]
9813	ENSMUSG00000038521	5.39974	5.32348	3.91231	1.3607	0.173609	0.357854	C1s1	complement component 1, s subcomponent 1 [Source:MGI Symbol;Acc:MGI:1355312]
5796	ENSMUSG00000028223	10.1715	5.24973	2.23991	2.34372	0.0190923	0.0831969	Decr1	2,4-dienoyl CoA reductase 1, mitochondrial [Source:MGI Symbol;Acc:MGI:1914710]
14116	ENSMUSG00000060093	5.11944	5.24481	1.51506	3.46179	0.000536602	0.0064261	H4c1	H4 clustered histone 1 [Source:MGI Symbol;Acc:MGI:2448419]
4592	ENSMUSG00000025780	5.04175	5.22452	3.9127	1.33527	0.181787	0.367606	Itih5	inter-alpha (globulin) inhibitor H5 [Source:MGI Symbol;Acc:MGI:1925751]
8642	ENSMUSG00000034765	5.05298	5.22279	1.59221	3.28022	0.00103727	0.0104433	Dusp5	dual specificity phosphatase 5 [Source:MGI Symbol;Acc:MGI:2685183]
12842	ENSMUSG00000051627	79.5782	5.20137	0.569834	9.12787	6.99e-20	1.15e-16	H1f4	H1.4 linker histone, cluster member [Source:MGI Symbol;Acc:MGI:1931527]
11962	ENSMUSG00000046854	4.85444	5.1644	1.63237	3.16374	0.00155755	0.0141237	Pip5kl1	phosphatidylinositol-4-phosphate 5-kinase-like 1 [Source:MGI Symbol;Acc:MGI:2448520]
8278	ENSMUSG00000033578	4.83166	5.16308	3.91296	1.31948	0.187008	0.374215	Tmem35a	transmembrane protein 35A [Source:MGI Symbol;Acc:MGI:1914814]
11947	ENSMUSG00000046785	4.81834	5.15795	1.81106	2.84803	0.00439908	0.0297495	Epm2aip1	EPM2A (laforin) interacting protein 1 [Source:MGI Symbol;Acc:MGI:1925031]
10070	ENSMUSG00000039208	4.79168	5.15018	1.75306	2.93783	0.00330521	0.0244625	Metrnl	meteorin, glial cell differentiation regulator-like [Source:MGI Symbol;Acc:MGI:2384806]
17783	ENSMUSG00000087579	4.71391	5.12734	1.52529	3.36154	0.000775081	0.00829073	Hectd2os	Hectd2, opposite strand [Source:MGI Symbol;Acc:MGI:1919243]
1145	ENSMUSG00000010048	4.70445	5.12151	1.54063	3.3243	0.000886422	0.00923513	Ifrd2	interferon-related developmental regulator 2 [Source:MGI Symbol;Acc:MGI:1316708]
13201	ENSMUSG00000053916	9.17035	5.07922	1.39498	3.64107	0.000271507	0.00388104	Nanp	N-acetylneuraminic acid phosphatase [Source:MGI Symbol;Acc:MGI:1914561]
100	ENSMUSG00000000708	4.53525	5.07122	1.73362	2.92522	0.00344213	0.025223	Kat2b	K(lysine) acetyltransferase 2B [Source:MGI Symbol;Acc:MGI:1343094]
1414	ENSMUSG00000015396	4.36575	5.01678	3.91362	1.28188	0.199886	0.391163	Cd83	CD83 antigen [Source:MGI Symbol;Acc:MGI:1328316]
9429	ENSMUSG00000037440	4.36575	5.01678	3.91362	1.28188	0.199886	0.391163	Vnn1	vanin 1 [Source:MGI Symbol;Acc:MGI:108395]
16820	ENSMUSG00000083282	4.36515	5.01514	1.7962	2.79209	0.00523695	0.0336759	Ctsf	cathepsin F [Source:MGI Symbol;Acc:MGI:1861434]
1865	ENSMUSG00000019577	4.35242	5.0124	3.91364	1.28075	0.200282	0.391704	Pdk4	pyruvate dehydrogenase kinase, isoenzyme 4 [Source:MGI Symbol;Acc:MGI:1351481]
14678	ENSMUSG00000064179	4.35063	5.00991	1.64866	3.03878	0.00237537	0.0192055	Tnnt1	troponin T1, skeletal, slow [Source:MGI Symbol;Acc:MGI:1333868]
16837	ENSMUSG00000083380	4.33552	5.00461	1.56606	3.19567	0.00139508	0.01297	Ndufb4c	NADH:ubiquinone oxidoreductase subunit B4C [Source:MGI Symbol;Acc:MGI:3781422]
1043	ENSMUSG00000008384	4.30119	4.99221	1.70819	2.92251	0.00347224	0.0253347	Sertad1	SERTA domain containing 1 [Source:MGI Symbol;Acc:MGI:1913438]
13434	ENSMUSG00000055407	4.26578	4.97977	1.57712	3.15751	0.00159122	0.0143161	Map6	microtubule-associated protein 6 [Source:MGI Symbol;Acc:MGI:1201690]
5283	ENSMUSG00000027199	4.25086	4.9783	3.91381	1.27198	0.203379	0.395306	Gatm	glycine amidinotransferase (L-arginine:glycine amidinotransferase) [Source:MGI Symbol;Acc:MGI:1914342]
6738	ENSMUSG00000030074	4.25026	4.97663	1.80229	2.76129	0.00575735	0.0361949	Gxylt2	glucoside xylosyltransferase 2 [Source:MGI Symbol;Acc:MGI:2682940]
5785	ENSMUSG00000028195	8.545	4.97106	2.36193	2.10466	0.0353209	0.126884	Ccn1	cellular communication network factor 1 [Source:MGI Symbol;Acc:MGI:88613]
18425	ENSMUSG00000094311	4.19236	4.95256	1.75479	2.82231	0.0047679	0.0314396	Rfpl4b	ret finger protein-like 4B [Source:MGI Symbol;Acc:MGI:2684908]
16137	ENSMUSG00000078440	8.45318	4.94999	1.47448	3.35712	0.000787601	0.00839071	Dohh	deoxyhypusine hydroxylase/monooxygenase [Source:MGI Symbol;Acc:MGI:1915964]
20220	ENSMUSG00000104824	4.15507	4.94535	3.91397	1.26351	0.206405	0.398599	Gm21663	predicted gene, 21663 [Source:MGI Symbol;Acc:MGI:5435018]
7961	ENSMUSG00000032531	4.1487	4.94316	3.91398	1.26295	0.206607	0.398825	Amotl2	angiomotin-like 2 [Source:MGI Symbol;Acc:MGI:1929286]
12461	ENSMUSG00000049538	4.13597	4.93876	3.914	1.26182	0.207014	0.399086	Adamts16	a disintegrin-like and metallopeptidase (reprolysin type) with thrombospondin type 1 motif, 16 [Source:MGI Symbol;Acc:MGI:2429637]
3579	ENSMUSG00000023034	4.12264	4.93414	3.91403	1.26063	0.207442	0.399387	Nr4a1	nuclear receptor subfamily 4, group A, member 1 [Source:MGI Symbol;Acc:MGI:1352454]
21935	ENSMUSG00000112781	4.12293	4.93389	3.88626	1.26957	0.204237	0.396507	Gm9046	predicted gene 9046 [Source:MGI Symbol;Acc:MGI:3647143]
10782	ENSMUSG00000041482	16.3908	4.93376	2.06635	2.38767	0.0169558	0.0769822	Piezo2	piezo-type mechanosensitive ion channel component 2 [Source:MGI Symbol;Acc:MGI:1918781]
5454	ENSMUSG00000027518	8.19481	4.9278	1.42845	3.44976	0.00056108	0.00659382	1700021F07Rik	RIKEN cDNA 1700021F07 gene [Source:MGI Symbol;Acc:MGI:1919471]
18683	ENSMUSG00000096323	4.05112	4.90551	1.65021	2.97265	0.00295238	0.0225672	Gm20767	predicted gene, 20767 [Source:MGI Symbol;Acc:MGI:5434123]
8697	ENSMUSG00000034926	14.2364	4.87025	1.19131	4.08816	4.35e-05	0.000865743	Dhcr24	24-dehydrocholesterol reductase [Source:MGI Symbol;Acc:MGI:1922004]
12974	ENSMUSG00000052534	7.84825	4.86822	3.13025	1.55522	0.119894	0.281248	Pbx1	pre B cell leukemia homeobox 1 [Source:MGI Symbol;Acc:MGI:97495]
5682	ENSMUSG00000028015	3.93106	4.863	1.75642	2.76871	0.00562795	0.0355788	Ctso	cathepsin O [Source:MGI Symbol;Acc:MGI:2139628]
10339	ENSMUSG00000040026	3.90619	4.85629	3.91443	1.24061	0.214749	0.408753	Saa3	serum amyloid A 3 [Source:MGI Symbol;Acc:MGI:98223]
7527	ENSMUSG00000031765	195.966	4.85319	0.881584	5.50508	3.69e-08	2.68e-06	Mt1	metallothionein 1 [Source:MGI Symbol;Acc:MGI:97171]
5761	ENSMUSG00000028150	7.82531	4.84223	1.43375	3.37733	0.000731934	0.0079587	Rorc	RAR-related orphan receptor gamma [Source:MGI Symbol;Acc:MGI:104856]
21579	ENSMUSG00000111066	3.82902	4.82693	1.59295	3.03019	0.002444	0.0195476	Gm30313	predicted gene, 30313 [Source:MGI Symbol;Acc:MGI:5589472]
14848	ENSMUSG00000066800	3.77798	4.80817	3.91469	1.22824	0.219357	0.414362	Rnasel	ribonuclease L (2', 5'-oligoisoadenylate synthetase-dependent) [Source:MGI Symbol;Acc:MGI:1098272]
1999	ENSMUSG00000019997	7.62089	4.80716	3.91084	1.22919	0.219001	0.413925	Ccn2	cellular communication network factor 2 [Source:MGI Symbol;Acc:MGI:95537]
10806	ENSMUSG00000041598	3.76625	4.8013	1.62509	2.95448	0.00313193	0.0236208	Cdc42ep4	CDC42 effector protein (Rho GTPase binding) 4 [Source:MGI Symbol;Acc:MGI:1929760]
18567	ENSMUSG00000095409	3.75531	4.79774	1.62101	2.95972	0.00307919	0.0232895	Gm13043	predicted gene 13043 [Source:MGI Symbol;Acc:MGI:3649500]
1434	ENSMUSG00000015599	3.72317	4.78285	1.69412	2.82321	0.00475457	0.0314301	Ttbk1	tau tubulin kinase 1 [Source:MGI Symbol;Acc:MGI:2147036]
4587	ENSMUSG00000025764	7.41815	4.7827	1.49099	3.20774	0.00133783	0.0125532	Jade1	jade family PHD finger 1 [Source:MGI Symbol;Acc:MGI:1925835]
9958	ENSMUSG00000038894	7.47239	4.7768	1.66007	2.87746	0.00400886	0.02791	Irs2	insulin receptor substrate 2 [Source:MGI Symbol;Acc:MGI:109334]
9207	ENSMUSG00000036800	3.68688	4.77333	1.66227	2.87157	0.00408432	0.0282568	Fam135b	family with sequence similarity 135, member B [Source:MGI Symbol;Acc:MGI:1917613]
10815	ENSMUSG00000041625	3.69254	4.77159	1.6371	2.91466	0.00356075	0.0257145	Ggact	gamma-glutamylamine cyclotransferase [Source:MGI Symbol;Acc:MGI:2385008]
3846	ENSMUSG00000024177	3.67642	4.76881	3.91491	1.21812	0.22318	0.41889	Nme4	NME/NM23 nucleoside diphosphate kinase 4 [Source:MGI Symbol;Acc:MGI:1931148]
15299	ENSMUSG00000070902	3.61882	4.7458	3.9045	1.21547	0.224187	0.420303	Zfp352	zinc finger protein 352 [Source:MGI Symbol;Acc:MGI:2387418]
11130	ENSMUSG00000042655	3.61376	4.74323	1.6189	2.92991	0.00339063	0.0249458	Shisal2b	shisa like 2B [Source:MGI Symbol;Acc:MGI:1925053]
11824	ENSMUSG00000046167	12.9705	4.73041	1.19482	3.9591	7.52e-05	0.00136814	Gldn	gliomedin [Source:MGI Symbol;Acc:MGI:2388361]
597	ENSMUSG00000004035	3.53487	4.71225	3.91523	1.20357	0.228756	0.42621	Gstm7	glutathione S-transferase, mu 7 [Source:MGI Symbol;Acc:MGI:1915562]
7205	ENSMUSG00000031111	3.51928	4.70788	1.74504	2.69787	0.0069785	0.0414106	Igsf1	immunoglobulin superfamily, member 1 [Source:MGI Symbol;Acc:MGI:2147913]
810	ENSMUSG00000005803	3.52672	4.7075	1.69211	2.78203	0.00540201	0.0345024	Sqor	sulfide quinone oxidoreductase [Source:MGI Symbol;Acc:MGI:1929899]
11410	ENSMUSG00000044080	7.03708	4.70605	1.66761	2.82204	0.0047719	0.0314503	S100a1	S100 calcium binding protein A1 [Source:MGI Symbol;Acc:MGI:1338917]
11266	ENSMUSG00000043319	3.52065	4.70104	1.69947	2.76618	0.0056717	0.0357889	Cox8c	cytochrome c oxidase subunit 8C [Source:MGI Symbol;Acc:MGI:1922733]
22487	ENSMUSG00000114943	3.42635	4.66605	1.85761	2.51186	0.0120098	0.0609056	Gm8947	predicted gene 8947 [Source:MGI Symbol;Acc:MGI:3648958]
12066	ENSMUSG00000047423	3.42486	4.66122	1.77714	2.62287	0.00871921	0.048681	AI837181	expressed sequence AI837181 [Source:MGI Symbol;Acc:MGI:2147598]
312	ENSMUSG00000002028	6.89735	4.65651	1.60214	2.90643	0.0036558	0.0261261	Kmt2a	lysine (K)-specific methyltransferase 2A [Source:MGI Symbol;Acc:MGI:96995]
3794	ENSMUSG00000024079	3.38089	4.64334	1.69935	2.73242	0.00628712	0.0384113	Eif2ak2	eukaryotic translation initiation factor 2-alpha kinase 2 [Source:MGI Symbol;Acc:MGI:1353449]
7525	ENSMUSG00000031760	6.73239	4.64137	3.22483	1.43926	0.150077	0.325271	Mt3	metallothionein 3 [Source:MGI Symbol;Acc:MGI:97173]
15236	ENSMUSG00000070529	6.79002	4.63412	3.07481	1.50712	0.131779	0.298739	Wfdc10	WAP four-disulfide core domain 10 [Source:MGI Symbol;Acc:MGI:3616889]
7276	ENSMUSG00000031273	3.33812	4.62949	3.91573	1.18228	0.237095	0.435607	Col4a6	collagen, type IV, alpha 6 [Source:MGI Symbol;Acc:MGI:2152695]
7649	ENSMUSG00000031969	3.3242	4.62176	1.80094	2.5663	0.010279	0.0546654	Acad8	acyl-Coenzyme A dehydrogenase family, member 8 [Source:MGI Symbol;Acc:MGI:1914198]
7526	ENSMUSG00000031762	6.78259	4.62089	1.51467	3.05075	0.00228272	0.018641	Mt2	metallothionein 2 [Source:MGI Symbol;Acc:MGI:97172]
17999	ENSMUSG00000090394	3.3051	4.61528	3.91582	1.17862	0.238548	0.437426	4930523C07Rik	RIKEN cDNA 4930523C07 gene [Source:MGI Symbol;Acc:MGI:1914897]
5632	ENSMUSG00000027896	6.72053	4.60701	1.43494	3.2106	0.00132457	0.0124553	Slc16a4	solute carrier family 16 (monocarboxylic acid transporters), member 4 [Source:MGI Symbol;Acc:MGI:2385183]
22778	ENSMUSG00000116643	3.28183	4.60381	1.65321	2.78477	0.00535661	0.0342787	Gm30162	predicted gene, 30162 [Source:MGI Symbol;Acc:MGI:5589321]
12928	ENSMUSG00000052253	3.28629	4.60235	1.77735	2.58944	0.00961324	0.0519807	Zfp622	zinc finger protein 622 [Source:MGI Symbol;Acc:MGI:1289282]
15389	ENSMUSG00000071547	3.26143	4.59576	3.90554	1.17673	0.239303	0.438264	Nt5dc2	5'-nucleotidase domain containing 2 [Source:MGI Symbol;Acc:MGI:1917271]
2459	ENSMUSG00000020826	3.21687	4.57613	3.91607	1.16855	0.242584	0.441521	Nos2	nitric oxide synthase 2, inducible [Source:MGI Symbol;Acc:MGI:97361]
7534	ENSMUSG00000031778	3.21687	4.57613	3.91607	1.16855	0.242584	0.441521	Cx3cl1	chemokine (C-X3-C motif) ligand 1 [Source:MGI Symbol;Acc:MGI:1097153]
17976	ENSMUSG00000090257	3.21687	4.57613	3.91607	1.16855	0.242584	0.441521	Gm4524	predicted gene 4524 [Source:MGI Symbol;Acc:MGI:3782709]
17160	ENSMUSG00000085396	3.20931	4.57099	1.81113	2.52383	0.0116083	0.0596244	Firre	functional intergenic repeating RNA element [Source:MGI Symbol;Acc:MGI:2147989]
8352	ENSMUSG00000033863	6.44536	4.55577	3.05549	1.49101	0.135958	0.303939	Klf9	Kruppel-like factor 9 [Source:MGI Symbol;Acc:MGI:1333856]
7280	ENSMUSG00000031284	15.8643	4.54506	1.95373	2.32635	0.0200001	0.0858511	Pak3	p21 (RAC1) activated kinase 3 [Source:MGI Symbol;Acc:MGI:1339656]
16162	ENSMUSG00000078537	3.14594	4.54025	1.80033	2.5219	0.0116724	0.0598608	B020031M17Rik	RIKEN cDNA B020031M17 gene [Source:MGI Symbol;Acc:MGI:3588226]
1594	ENSMUSG00000017466	3.10834	4.52658	3.9164	1.1558	0.247762	0.447679	Timp2	tissue inhibitor of metalloproteinase 2 [Source:MGI Symbol;Acc:MGI:98753]
11481	ENSMUSG00000044393	3.10198	4.52365	3.91642	1.15505	0.24807	0.448051	Dsg2	desmoglein 2 [Source:MGI Symbol;Acc:MGI:1196466]
3189	ENSMUSG00000022297	3.10138	4.52168	1.88832	2.39455	0.0166409	0.0760097	Fzd6	frizzled class receptor 6 [Source:MGI Symbol;Acc:MGI:108474]
20660	ENSMUSG00000106990	6.29518	4.52109	1.43954	3.14064	0.00168578	0.0149985	Gm42547	predicted gene 42547 [Source:MGI Symbol;Acc:MGI:5662684]
4132	ENSMUSG00000024782	9.73506	4.5201	2.20942	2.04583	0.0407728	0.139183	Ak3	adenylate kinase 3 [Source:MGI Symbol;Acc:MGI:1860835]
9383	ENSMUSG00000037315	3.09442	4.51837	1.82214	2.47971	0.013149	0.0652074	Jade3	jade family PHD finger 3 [Source:MGI Symbol;Acc:MGI:2148019]
5980	ENSMUSG00000028573	3.08865	4.5175	3.91646	1.15347	0.248719	0.448932	Fggy	FGGY carbohydrate kinase domain containing [Source:MGI Symbol;Acc:MGI:1922828]
10236	ENSMUSG00000039720	3.09411	4.51392	1.82525	2.47304	0.0133971	0.0658938	Got1l1	glutamic-oxaloacetic transaminase 1-like 1 [Source:MGI Symbol;Acc:MGI:1923865]
13191	ENSMUSG00000053856	6.26055	4.50816	1.46463	3.07802	0.00208383	0.0173116	Dnajc5g	DnaJ heat shock protein family (Hsp40) member C5 gamma [Source:MGI Symbol;Acc:MGI:3045263]
14806	ENSMUSG00000066443	3.04051	4.49457	1.71497	2.62079	0.00877257	0.0488963	Gm10163	predicted pseudogene 10163 [Source:MGI Symbol;Acc:MGI:3704341]
7207	ENSMUSG00000031119	6.13371	4.48103	3.18858	1.40534	0.159921	0.338453	Gpc4	glypican 4 [Source:MGI Symbol;Acc:MGI:104902]
5150	ENSMUSG00000026879	3.00619	4.47828	3.91672	1.14337	0.252883	0.452909	Gsn	gelsolin [Source:MGI Symbol;Acc:MGI:95851]
9970	ENSMUSG00000038936	10.0748	4.47451	1.48161	3.02004	0.00252738	0.0200568	Sccpdh	saccharopine dehydrogenase (putative) [Source:MGI Symbol;Acc:MGI:1924486]
1149	ENSMUSG00000010064	2.98709	4.46919	3.91679	1.14104	0.253855	0.454034	Slc38a3	solute carrier family 38, member 3 [Source:MGI Symbol;Acc:MGI:1923507]
9306	ENSMUSG00000037071	2.97376	4.46281	3.91683	1.13939	0.254539	0.454704	Scd1	stearoyl-Coenzyme A desaturase 1 [Source:MGI Symbol;Acc:MGI:98239]
11478	ENSMUSG00000044365	2.97376	4.46281	3.91683	1.13939	0.254539	0.454704	Cxxc4	CXXC finger 4 [Source:MGI Symbol;Acc:MGI:2442112]
21388	ENSMUSG00000110195	2.97774	4.46211	1.71565	2.60082	0.00930005	0.0508083	Pde2a	phosphodiesterase 2A, cGMP-stimulated [Source:MGI Symbol;Acc:MGI:2446107]
11981	ENSMUSG00000046971	2.97078	4.45892	1.70635	2.61314	0.00897154	0.0496287	Pla2g4f	phospholipase A2, group IVF [Source:MGI Symbol;Acc:MGI:2685493]
15036	ENSMUSG00000068417	5.93376	4.4503	1.47645	3.01418	0.00257675	0.0203508	Pnp2	purine-nucleoside phosphorylase 2 [Source:MGI Symbol;Acc:MGI:3712328]
1143	ENSMUSG00000010045	2.93467	4.43844	1.78195	2.49077	0.0127466	0.0638101	Tmem115	transmembrane protein 115 [Source:MGI Symbol;Acc:MGI:1930765]
15492	ENSMUSG00000072676	5.92761	4.42669	1.56014	2.83736	0.00454884	0.0304816	Tmem254a	transmembrane protein 254a [Source:MGI Symbol;Acc:MGI:1196450]
12700	ENSMUSG00000050875	2.90284	4.42411	1.7844	2.47932	0.0131632	0.065247	Minar2	membrane integral NOTCH2 associated receptor 2 [Source:MGI Symbol;Acc:MGI:2442934]
19766	ENSMUSG00000102805	2.88445	4.4203	1.72185	2.56718	0.0102529	0.0545707	Gm37240	predicted gene, 37240 [Source:MGI Symbol;Acc:MGI:5610468]
150	ENSMUSG00000001020	2.8722	4.4126	3.91719	1.12647	0.259966	0.460298	S100a4	S100 calcium binding protein A4 [Source:MGI Symbol;Acc:MGI:1330282]
10134	ENSMUSG00000039405	26.6177	4.40833	2.08789	2.11138	0.0347395	0.125718	Prss23	protease, serine 23 [Source:MGI Symbol;Acc:MGI:1923703]
12533	ENSMUSG00000049904	2.86922	4.4082	1.72972	2.54851	0.0108184	0.056758	Tmem17	transmembrane protein 17 [Source:MGI Symbol;Acc:MGI:2144205]
5859	ENSMUSG00000028347	2.85887	4.40596	3.91723	1.12476	0.26069	0.461081	Tmeff1	transmembrane protein with EGF-like and two follistatin-like domains 1 [Source:MGI Symbol;Acc:MGI:1926810]
1236	ENSMUSG00000012429	10.4287	4.40537	1.27637	3.4515	0.000557489	0.0065582	Mplkip	M-phase specific PLK1 intereacting protein [Source:MGI Symbol;Acc:MGI:1913558]
3316	ENSMUSG00000022515	2.84316	4.39627	1.72668	2.54609	0.0108937	0.0570624	Anks3	ankyrin repeat and sterile alpha motif domain containing 3 [Source:MGI Symbol;Acc:MGI:1919865]
4503	ENSMUSG00000025511	5.68507	4.38907	1.74713	2.51215	0.0119996	0.0608777	Tspan4	tetraspanin 4 [Source:MGI Symbol;Acc:MGI:1928097]
3534	ENSMUSG00000022952	5.64509	4.37887	1.67909	2.60788	0.00911044	0.0500828	Runx1	runt related transcription factor 1 [Source:MGI Symbol;Acc:MGI:99852]
5606	ENSMUSG00000027848	2.79682	4.37477	1.72332	2.53857	0.0111306	0.0579591	Olfml3	olfactomedin-like 3 [Source:MGI Symbol;Acc:MGI:1914877]
16131	ENSMUSG00000078350	5.74979	4.37028	1.58742	2.75307	0.00590394	0.0368537	Smim1	small integral membrane protein 1 [Source:MGI Symbol;Acc:MGI:1916109]
16114	ENSMUSG00000078184	2.77004	4.36025	3.91757	1.113	0.265709	0.467022	Rbm8a2	RNA binding motif protein 8A2 [Source:MGI Symbol;Acc:MGI:3612447]
11642	ENSMUSG00000045165	2.76308	4.35459	1.90307	2.28819	0.0221266	0.0921286	AI467606	expressed sequence AI467606 [Source:MGI Symbol;Acc:MGI:2141979]
5398	ENSMUSG00000027399	2.75731	4.35369	3.91762	1.11131	0.266435	0.467909	Il1a	interleukin 1 alpha [Source:MGI Symbol;Acc:MGI:96542]
13195	ENSMUSG00000053886	2.74399	4.34678	3.91767	1.10953	0.267201	0.468835	Sh2d4a	SH2 domain containing 4A [Source:MGI Symbol;Acc:MGI:1919531]
134	ENSMUSG00000000903	2.73066	4.33983	3.91773	1.10774	0.267973	0.469628	Vpreb3	pre-B lymphocyte gene 3 [Source:MGI Symbol;Acc:MGI:98938]
15180	ENSMUSG00000069972	5.54564	4.32445	1.60668	2.69155	0.00711209	0.041996	Rps13-ps2	ribosomal protein S13, pseudogene 2 [Source:MGI Symbol;Acc:MGI:3704295]
14829	ENSMUSG00000066643	2.69585	4.32128	1.75921	2.45638	0.0140345	0.0681552	Wdr35	WD repeat domain 35 [Source:MGI Symbol;Acc:MGI:1921932]
18216	ENSMUSG00000092019	2.67425	4.30931	3.88001	1.11064	0.266721	0.468303	Eif1ad6	eukaryotic translation initiation factor 1A domain containing 6 [Source:MGI Symbol;Acc:MGI:3782201]
8281	ENSMUSG00000033585	2.66152	4.30253	3.91801	1.09814	0.272143	0.473422	Ndn	necdin, MAGE family member [Source:MGI Symbol;Acc:MGI:97290]
6010	ENSMUSG00000028630	5.45075	4.30233	2.99265	1.43764	0.150537	0.325844	Dyrk2	dual-specificity tyrosine-(Y)-phosphorylation regulated kinase 2 [Source:MGI Symbol;Acc:MGI:1330301]
10073	ENSMUSG00000039217	2.65527	4.30132	1.75393	2.45238	0.0141914	0.0686014	Il18	interleukin 18 [Source:MGI Symbol;Acc:MGI:107936]
14298	ENSMUSG00000061482	48.634	4.30117	0.588179	7.31268	2.62e-13	9.36e-11	H4c4	H4 clustered histone 4 [Source:MGI Symbol;Acc:MGI:2448423]
8403	ENSMUSG00000034037	2.64879	4.2957	3.91807	1.09638	0.272911	0.474383	Fgd5	FYVE, RhoGEF and PH domain containing 5 [Source:MGI Symbol;Acc:MGI:2443369]
15050	ENSMUSG00000068686	5.33564	4.29259	1.48956	2.88179	0.00395424	0.0276316	Cd59b	CD59b antigen [Source:MGI Symbol;Acc:MGI:1888996]
37	ENSMUSG00000000266	2.64243	4.29228	3.91809	1.0955	0.273297	0.474492	Mid2	midline 2 [Source:MGI Symbol;Acc:MGI:1344333]
11736	ENSMUSG00000045667	2.64243	4.29228	3.91809	1.0955	0.273297	0.474492	Smtnl2	smoothelin-like 2 [Source:MGI Symbol;Acc:MGI:2442764]
13398	ENSMUSG00000055172	2.64243	4.29228	3.91809	1.0955	0.273297	0.474492	C1ra	complement component 1, r subcomponent A [Source:MGI Symbol;Acc:MGI:1355313]
15539	ENSMUSG00000072949	2.64243	4.29228	3.91809	1.0955	0.273297	0.474492	Acot1	acyl-CoA thioesterase 1 [Source:MGI Symbol;Acc:MGI:1349396]
17182	ENSMUSG00000085457	2.64243	4.29228	3.91809	1.0955	0.273297	0.474492	1110046J04Rik	RIKEN cDNA 1110046J04 gene [Source:MGI Symbol;Acc:MGI:1916058]
19060	ENSMUSG00000097772	2.64004	4.28821	1.77956	2.4097	0.0159657	0.0739345	5430416N02Rik	RIKEN cDNA 5430416N02 gene [Source:MGI Symbol;Acc:MGI:1918676]
16337	ENSMUSG00000079244	5.42862	4.28668	1.47479	2.90665	0.00365324	0.0261219	Gm5622	predicted gene 5622 [Source:MGI Symbol;Acc:MGI:3646060]
10110	ENSMUSG00000039323	5.21916	4.26266	3.13556	1.35946	0.174001	0.358328	Igfbp2	insulin-like growth factor binding protein 2 [Source:MGI Symbol;Acc:MGI:96437]
2165	ENSMUSG00000020297	5.31064	4.24979	1.48171	2.86816	0.00412865	0.0284741	Nsg2	neuron specific gene family member 2 [Source:MGI Symbol;Acc:MGI:1202070]
501	ENSMUSG00000003283	5.16358	4.24855	1.48149	2.86776	0.00413387	0.0284953	Hck	hemopoietic cell kinase [Source:MGI Symbol;Acc:MGI:96052]
9138	ENSMUSG00000036545	11.439	4.23336	2.29053	1.8482	0.0645735	0.189002	Adamts2	a disintegrin-like and metallopeptidase (reprolysin type) with thrombospondin type 1 motif, 2 [Source:MGI Symbol;Acc:MGI:1347356]
7906	ENSMUSG00000032436	7.70765	4.22984	3.89111	1.08705	0.277014	0.478996	Cmtm7	CKLF-like MARVEL transmembrane domain containing 7 [Source:MGI Symbol;Acc:MGI:2447166]
22244	ENSMUSG00000113909	5.20069	4.22951	1.67161	2.5302	0.0113998	0.0589889	Gm36377	predicted gene, 36377 [Source:MGI Symbol;Acc:MGI:5595536]
7277	ENSMUSG00000031274	5.09094	4.2255	2.97016	1.42265	0.154838	0.331248	Col4a5	collagen, type IV, alpha 5 [Source:MGI Symbol;Acc:MGI:88456]
19615	ENSMUSG00000102123	19.4566	4.21813	0.870599	4.8451	1.27e-06	4.81e-05	Gm4319	predicted gene 4319 [Source:MGI Symbol;Acc:MGI:3782500]
4853	ENSMUSG00000026311	5.06458	4.2136	1.56736	2.68835	0.00718071	0.0422126	Asb1	ankyrin repeat and SOCS box-containing 1 [Source:MGI Symbol;Acc:MGI:1929735]
547	ENSMUSG00000003549	5.04369	4.20725	1.52433	2.76007	0.00577885	0.0362871	Ercc1	excision repair cross-complementing rodent repair deficiency, complementation group 1 [Source:MGI Symbol;Acc:MGI:95412]
5108	ENSMUSG00000026806	5.11923	4.20305	1.52985	2.74735	0.00600788	0.0373437	Ddx31	DEAD/H box helicase 31 [Source:MGI Symbol;Acc:MGI:2682639]
14336	ENSMUSG00000061758	4.9494	4.18281	1.77699	2.35388	0.0185788	0.0818538	Akr1b10	aldo-keto reductase family 1, member B10 (aldose reductase) [Source:MGI Symbol;Acc:MGI:1915111]
4200	ENSMUSG00000024909	7.55278	4.1812	3.04919	1.37125	0.170298	0.353621	Efemp2	epidermal growth factor-containing fibulin-like extracellular matrix protein 2 [Source:MGI Symbol;Acc:MGI:1891209]
6317	ENSMUSG00000029162	4.92155	4.17443	1.58251	2.63785	0.00834325	0.0471814	Khk	ketohexokinase [Source:MGI Symbol;Acc:MGI:1096353]
13891	ENSMUSG00000058550	23.1363	4.17247	0.883867	4.7207	2.35e-06	8.16e-05	Dppa4	developmental pluripotency associated 4 [Source:MGI Symbol;Acc:MGI:2157525]
4136	ENSMUSG00000024787	17.6839	4.16058	0.963393	4.31867	1.57e-05	0.00038219	Snx15	sorting nexin 15 [Source:MGI Symbol;Acc:MGI:1916274]
4073	ENSMUSG00000024659	11.9302	4.13487	2.43811	1.69593	0.0898984	0.23346	Anxa1	annexin A1 [Source:MGI Symbol;Acc:MGI:96819]
5661	ENSMUSG00000027966	4.77293	4.12902	3.91328	1.05513	0.291366	0.493549	Col11a1	collagen, type XI, alpha 1 [Source:MGI Symbol;Acc:MGI:88446]
23056	ENSMUSG00000117924	10.4939	4.11049	2.38726	1.72185	0.0850973	0.226418	Tmem223	transmembrane protein 223 [Source:MGI Symbol;Acc:MGI:1914086]
13686	ENSMUSG00000057103	4.60383	4.06987	1.55902	2.61053	0.00904011	0.0498621	Nat8f1	N-acetyltransferase 8 (GCN5-related) family member 1 [Source:MGI Symbol;Acc:MGI:1913366]
4020	ENSMUSG00000024537	15.6758	4.06411	1.15402	3.52169	0.000428804	0.00545335	Psmg2	proteasome (prosome, macropain) assembly chaperone 2 [Source:MGI Symbol;Acc:MGI:1922901]
13836	ENSMUSG00000058147	90.3013	4.06241	0.50946	7.97394	1.54e-15	8.47e-13	Xlr3c	X-linked lymphocyte-regulated 3C [Source:MGI Symbol;Acc:MGI:3047103]
6051	ENSMUSG00000028689	7.82932	4.05993	1.33051	3.0514	0.00227777	0.0186121	Ccdc163	coiled-coil domain containing 163 [Source:MGI Symbol;Acc:MGI:1915644]
13946	ENSMUSG00000058886	8.39606	4.05253	1.26007	3.21612	0.00129937	0.0122932	Deaf1	DEAF1, transcription factor [Source:MGI Symbol;Acc:MGI:1858496]
18045	ENSMUSG00000090788	8.95317	4.0522	1.23251	3.28777	0.00100984	0.0102294	Gm9597	predicted gene 9597 [Source:MGI Symbol;Acc:MGI:3780005]
5499	ENSMUSG00000027610	4.63583	4.04068	1.53181	2.63784	0.00834356	0.0471814	Gss	glutathione synthetase [Source:MGI Symbol;Acc:MGI:95852]
1544	ENSMUSG00000016757	8.7617	4.04049	1.38629	2.91462	0.00356125	0.0257145	Ttll12	tubulin tyrosine ligase-like family, member 12 [Source:MGI Symbol;Acc:MGI:3039573]
7886	ENSMUSG00000032401	4.58786	4.0377	1.55417	2.59798	0.00937732	0.0511247	Lctl	lactase-like [Source:MGI Symbol;Acc:MGI:2183549]
6714	ENSMUSG00000030022	8.01993	4.01931	1.45876	2.75529	0.00586397	0.0366834	Adamts9	a disintegrin-like and metallopeptidase (reprolysin type) with thrombospondin type 1 motif, 9 [Source:MGI Symbol;Acc:MGI:1916320]
254	ENSMUSG00000001666	15.6711	4.01884	1.01162	3.97269	7.11e-05	0.00130495	Ddt	D-dopachrome tautomerase [Source:MGI Symbol;Acc:MGI:1298381]
2974	ENSMUSG00000021876	4.42827	4.01652	3.91381	1.02624	0.304776	0.504981	Rnase4	ribonuclease, RNase A family 4 [Source:MGI Symbol;Acc:MGI:1926217]
12091	ENSMUSG00000047557	4.55754	4.01652	3.91381	1.02624	0.304776	0.504981	Lxn	latexin [Source:MGI Symbol;Acc:MGI:107633]
11424	ENSMUSG00000044148	4.50559	4.01191	3.07526	1.30458	0.192037	0.380746	1810030O07Rik	RIKEN cDNA 1810030O07 gene [Source:MGI Symbol;Acc:MGI:1916405]
11250	ENSMUSG00000043252	15.8622	4.01083	1.15188	3.48198	0.00049773	0.00608367	Tmem64	transmembrane protein 64 [Source:MGI Symbol;Acc:MGI:2140359]
15771	ENSMUSG00000074217	4.41654	4.00932	1.53722	2.60816	0.0091031	0.0500828	Misp3	MISP family member 3 [Source:MGI Symbol;Acc:MGI:1917384]
5740	ENSMUSG00000028109	12.4091	3.97282	1.04081	3.81705	0.000135058	0.00224714	Hormad1	HORMA domain containing 1 [Source:MGI Symbol;Acc:MGI:1915231]
8709	ENSMUSG00000034959	25.9493	3.97174	0.755983	5.25375	1.49e-07	7.98e-06	Rubcnl	RUN and cysteine rich domain containing beclin 1 interacting protein like [Source:MGI Symbol;Acc:MGI:2685590]
10282	ENSMUSG00000039851	7.3838	3.96583	1.30423	3.04074	0.00236	0.0191069	4932438H23Rik	RIKEN cDNA 4932438H23 gene [Source:MGI Symbol;Acc:MGI:1921637]
4131	ENSMUSG00000024781	4.37041	3.96416	1.73404	2.28608	0.0222498	0.0923305	Lipa	lysosomal acid lipase A [Source:MGI Symbol;Acc:MGI:96789]
14399	ENSMUSG00000062184	6.99804	3.95075	1.61965	2.43926	0.0147173	0.0701705	Hs6st2	heparan sulfate 6-O-sulfotransferase 2 [Source:MGI Symbol;Acc:MGI:1354959]
17509	ENSMUSG00000086606	4.34578	3.94272	1.52864	2.57923	0.0099021	0.0530452	Gm13205	predicted gene 13205 [Source:MGI Symbol;Acc:MGI:3700976]
1352	ENSMUSG00000014856	14.0122	3.93968	1.08172	3.64205	0.000270481	0.00387914	Tmem208	transmembrane protein 208 [Source:MGI Symbol;Acc:MGI:1913570]
5077	ENSMUSG00000026750	222.964	3.92576	0.419068	9.36783	7.4e-21	1.96e-17	Psmb7	proteasome (prosome, macropain) subunit, beta type 7 [Source:MGI Symbol;Acc:MGI:107637]
7321	ENSMUSG00000031365	7.00958	3.92521	1.47253	2.66562	0.0076846	0.0443079	Zfp275	zinc finger protein 275 [Source:MGI Symbol;Acc:MGI:1350985]
4177	ENSMUSG00000024867	4.26349	3.92446	1.57468	2.49222	0.0126946	0.063574	Pip5k1b	phosphatidylinositol-4-phosphate 5-kinase, type 1 beta [Source:MGI Symbol;Acc:MGI:107930]
15850	ENSMUSG00000074578	21.2369	3.92434	0.909002	4.31719	1.58e-05	0.000383336	Zfas1	zinc finger, NFX1-type containing 1, antisense RNA 1 [Source:MGI Symbol;Acc:MGI:1916199]
3499	ENSMUSG00000022867	4.16945	3.92382	1.58452	2.47634	0.0132737	0.0655742	Usp25	ubiquitin specific peptidase 25 [Source:MGI Symbol;Acc:MGI:1353655]
3729	ENSMUSG00000023966	4.1613	3.9207	1.54732	2.53386	0.0112812	0.0585129	Rsph9	radial spoke head 9 homolog (Chlamydomonas) [Source:MGI Symbol;Acc:MGI:1922814]
1482	ENSMUSG00000015943	18.4769	3.91962	1.72488	2.2724	0.0230622	0.0943978	Bola1	bolA-like 1 (E. coli) [Source:MGI Symbol;Acc:MGI:1916418]
3790	ENSMUSG00000024074	9.31834	3.91862	2.25906	1.73462	0.0828074	0.222315	Crim1	cysteine rich transmembrane BMP regulator 1 (chordin like) [Source:MGI Symbol;Acc:MGI:1354756]
5748	ENSMUSG00000028128	4.0836	3.89452	3.91443	0.994913	0.319779	0.520884	F3	coagulation factor III [Source:MGI Symbol;Acc:MGI:88381]
13441	ENSMUSG00000055447	13.2197	3.88134	1.87195	2.07342	0.0381332	0.13303	Cd47	CD47 antigen (Rh-related antigen, integrin-associated signal transducer) [Source:MGI Symbol;Acc:MGI:96617]
6781	ENSMUSG00000030161	7.09565	3.86685	2.59745	1.48871	0.136563	0.304819	Gabarapl1	gamma-aminobutyric acid (GABA) A receptor-associated protein-like 1 [Source:MGI Symbol;Acc:MGI:1914980]
1056	ENSMUSG00000008601	4.09339	3.85963	1.5954	2.41922	0.0155539	0.0728064	Rab25	RAB25, member RAS oncogene family [Source:MGI Symbol;Acc:MGI:1858203]
1541	ENSMUSG00000016637	6.75403	3.85429	1.41526	2.72337	0.00646187	0.0391892	Ift27	intraflagellar transport 27 [Source:MGI Symbol;Acc:MGI:1914292]
992	ENSMUSG00000007655	6.99409	3.8531	3.41258	1.12908	0.258862	0.459262	Cav1	caveolin 1, caveolae protein [Source:MGI Symbol;Acc:MGI:102709]
16515	ENSMUSG00000081051	3.94027	3.83872	1.62298	2.36523	0.018019	0.0803473	Gm15427	predicted pseudogene 15427 [Source:MGI Symbol;Acc:MGI:3642341]
9736	ENSMUSG00000038305	17.7323	3.83398	0.890163	4.30705	1.65e-05	0.000398423	Spats2l	spermatogenesis associated, serine-rich 2-like [Source:MGI Symbol;Acc:MGI:1914448]
21537	ENSMUSG00000110824	30.6969	3.82658	0.65358	5.85481	4.78e-09	4.86e-07	Gm48677	predicted gene, 48677 [Source:MGI Symbol;Acc:MGI:6098297]
9070	ENSMUSG00000036273	3.9157	3.82585	1.6249	2.35452	0.0185467	0.0817917	Lrrk2	leucine-rich repeat kinase 2 [Source:MGI Symbol;Acc:MGI:1913975]
17693	ENSMUSG00000087259	7.53018	3.82295	1.2864	2.97181	0.00296045	0.0225966	2610035D17Rik	RIKEN cDNA 2610035D17 gene [Source:MGI Symbol;Acc:MGI:1919636]
6803	ENSMUSG00000030218	3.85383	3.80704	3.91491	0.972446	0.330828	0.530663	Mgp	matrix Gla protein [Source:MGI Symbol;Acc:MGI:96976]
16470	ENSMUSG00000080717	3.84687	3.80282	1.82116	2.08813	0.036786	0.130144	B230307C23Rik	RIKEN cDNA B230307C23 gene [Source:MGI Symbol;Acc:MGI:3643396]
38	ENSMUSG00000000275	3.8405	3.80073	1.91497	1.98475	0.0471723	0.153702	Trim25	tripartite motif-containing 25 [Source:MGI Symbol;Acc:MGI:102749]
4194	ENSMUSG00000024900	9.3247	3.79594	1.40002	2.71135	0.00670091	0.0402694	Cpt1a	carnitine palmitoyltransferase 1a, liver [Source:MGI Symbol;Acc:MGI:1098296]
14241	ENSMUSG00000061013	3.82717	3.79566	1.87768	2.02146	0.0432322	0.145032	Mkx	mohawk homeobox [Source:MGI Symbol;Acc:MGI:2687286]
285	ENSMUSG00000001870	9.25557	3.77913	1.37776	2.74295	0.00608898	0.0376708	Ltbp1	latent transforming growth factor beta binding protein 1 [Source:MGI Symbol;Acc:MGI:109151]
412	ENSMUSG00000002732	9.86158	3.77215	1.33629	2.82284	0.00475997	0.0314396	Fkbp7	FK506 binding protein 7 [Source:MGI Symbol;Acc:MGI:1336879]
1477	ENSMUSG00000015889	3.81388	3.75229	1.612	2.32772	0.0199268	0.0856264	Lta4h	leukotriene A4 hydrolase [Source:MGI Symbol;Acc:MGI:96836]
1269	ENSMUSG00000013629	6.31816	3.74886	1.4054	2.66747	0.00764254	0.0441811	Cad	carbamoyl-phosphate synthetase 2, aspartate transcarbamylase, and dihydroorotase [Source:MGI Symbol;Acc:MGI:1916969]
1937	ENSMUSG00000019863	3.69538	3.74166	1.58359	2.36276	0.0181393	0.0806095	Qrsl1	glutaminyl-tRNA synthase (glutamine-hydrolyzing)-like 1 [Source:MGI Symbol;Acc:MGI:1923813]
1242	ENSMUSG00000012640	12.871	3.73182	1.00557	3.71114	0.000206329	0.00314997	Zfp715	zinc finger protein 715 [Source:MGI Symbol;Acc:MGI:1917180]
10723	ENSMUSG00000041263	6.29192	3.73162	1.33669	2.79168	0.00524356	0.033702	Rusc1	RUN and SH3 domain containing 1 [Source:MGI Symbol;Acc:MGI:1919546]
20642	ENSMUSG00000106918	49.0984	3.72838	0.615474	6.05775	1.38e-09	1.71e-07	Mrpl33	mitochondrial ribosomal protein L33 [Source:MGI Symbol;Acc:MGI:2137225]
5652	ENSMUSG00000027953	6.07834	3.7242	1.55778	2.39071	0.0168157	0.0765303	Slc50a1	solute carrier family 50 (sugar transporter), member 1 [Source:MGI Symbol;Acc:MGI:107417]
4457	ENSMUSG00000025408	79.6285	3.72398	0.561551	6.6316	3.32e-11	6.55e-09	Ddit3	DNA-damage inducible transcript 3 [Source:MGI Symbol;Acc:MGI:109247]
7451	ENSMUSG00000031608	3.63042	3.71505	1.93148	1.92342	0.0544273	0.169354	Galnt7	polypeptide N-acetylgalactosaminyltransferase 7 [Source:MGI Symbol;Acc:MGI:1349449]
22425	ENSMUSG00000114665	6.13413	3.71268	1.44962	2.56114	0.0104329	0.0551999	Lncbate6	brown adipose tissue enriched long noncoding RNA 6 [Source:MGI Symbol;Acc:MGI:5590077]
16263	ENSMUSG00000078931	3.61072	3.70724	1.93279	1.91808	0.0551006	0.170765	Pdf	peptide deformylase (mitochondrial) [Source:MGI Symbol;Acc:MGI:1915273]
8800	ENSMUSG00000035274	3.69441	3.70407	1.79138	2.06772	0.0386668	0.133966	Tpbg	trophoblast glycoprotein [Source:MGI Symbol;Acc:MGI:1341264]
6879	ENSMUSG00000030359	3.58805	3.69686	1.60406	2.30469	0.021184	0.0893093	Pzp	PZP, alpha-2-macroglobulin like [Source:MGI Symbol;Acc:MGI:87854]
11426	ENSMUSG00000044150	9.01674	3.69352	1.20747	3.05889	0.00222159	0.0182206	Bclaf3	Bclaf1 and Thrap3 family member 3 [Source:MGI Symbol;Acc:MGI:2685992]
9667	ENSMUSG00000038150	3.57711	3.69349	1.76138	2.09692	0.0360003	0.128464	Ormdl3	ORM1-like 3 (S. cerevisiae) [Source:MGI Symbol;Acc:MGI:1913862]
15032	ENSMUSG00000068391	9.63769	3.69162	1.18937	3.10384	0.00191025	0.0163527	Chrac1	chromatin accessibility complex 1 [Source:MGI Symbol;Acc:MGI:2135796]
12789	ENSMUSG00000051319	10.0795	3.68771	1.07475	3.43123	0.000600843	0.00690785	Mtln	mitoregulin [Source:MGI Symbol;Acc:MGI:1915135]
15695	ENSMUSG00000073821	7.74352	3.68748	3.15113	1.17021	0.241917	0.441136	8030451A03Rik	RIKEN cDNA 8030451A03 gene [Source:MGI Symbol;Acc:MGI:1915353]
9620	ENSMUSG00000038022	19.6759	3.68263	0.895905	4.11051	3.95e-05	0.000806704	Mindy4	MINDY lysine 48 deubiquitinase 4 [Source:MGI Symbol;Acc:MGI:3583959]
15225	ENSMUSG00000070436	9.89761	3.67999	2.18117	1.68716	0.0915719	0.236229	Serpinh1	serine (or cysteine) peptidase inhibitor, clade H, member 1 [Source:MGI Symbol;Acc:MGI:88283]
18114	ENSMUSG00000091358	180.287	3.67299	0.40784	9.00596	2.14e-19	3.14e-16	Speer5-ps1	spermatogenesis associated glutamate (E)-rich protein 5, pseudogene 1 [Source:MGI Symbol;Acc:MGI:1917615]
11164	ENSMUSG00000042750	5.38324	3.66213	3.00286	1.21955	0.222636	0.418262	Bex2	brain expressed X-linked 2 [Source:MGI Symbol;Acc:MGI:1338017]
10938	ENSMUSG00000042042	3.58648	3.6581	1.9322	1.89324	0.0583265	0.176825	Csgalnact2	chondroitin sulfate N-acetylgalactosaminyltransferase 2 [Source:MGI Symbol;Acc:MGI:1926002]
1557	ENSMUSG00000017057	3.57197	3.65124	1.6788	2.17491	0.0296365	0.113087	Il13ra1	interleukin 13 receptor, alpha 1 [Source:MGI Symbol;Acc:MGI:105052]
6301	ENSMUSG00000029135	21.6578	3.6466	1.72371	2.11555	0.0343828	0.124849	Fosl2	fos-like antigen 2 [Source:MGI Symbol;Acc:MGI:102858]
8532	ENSMUSG00000034429	3.60511	3.64417	1.6803	2.16876	0.0301012	0.114326	Zfp707	zinc finger protein 707 [Source:MGI Symbol;Acc:MGI:1916270]
14993	ENSMUSG00000068114	6.26209	3.62885	1.35482	2.67847	0.00739586	0.043198	Ccdc134	coiled-coil domain containing 134 [Source:MGI Symbol;Acc:MGI:1923707]
11633	ENSMUSG00000045102	3.56572	3.62781	1.63935	2.21296	0.0269006	0.105834	Poln	DNA polymerase N [Source:MGI Symbol;Acc:MGI:2675617]
14202	ENSMUSG00000060675	10.1978	3.62702	2.09011	1.73532	0.0826839	0.222188	Plaat3	phospholipase A and acyltransferase 3 [Source:MGI Symbol;Acc:MGI:2179715]
10790	ENSMUSG00000041530	9.00036	3.62094	1.26166	2.86997	0.00410509	0.0283264	Ago1	argonaute RISC catalytic subunit 1 [Source:MGI Symbol;Acc:MGI:2446630]
6422	ENSMUSG00000029376	3.40064	3.61563	1.95139	1.85284	0.0639049	0.187752	Mthfd2l	methylenetetrahydrofolate dehydrogenase (NADP+ dependent) 2-like [Source:MGI Symbol;Acc:MGI:1915871]
19365	ENSMUSG00000100164	3.4067	3.6139	1.84413	1.95968	0.0500331	0.159818	2610306M01Rik	RIKEN cDNA 2610306M01 gene [Source:MGI Symbol;Acc:MGI:1914420]
8572	ENSMUSG00000034551	3.39707	3.61188	1.62877	2.21756	0.026585	0.105171	Hdx	highly divergent homeobox [Source:MGI Symbol;Acc:MGI:2685226]
4514	ENSMUSG00000025534	8.22217	3.61122	1.44257	2.50332	0.0123035	0.0620857	Gusb	glucuronidase, beta [Source:MGI Symbol;Acc:MGI:95872]
21805	ENSMUSG00000112188	3.38106	3.61095	1.62678	2.21969	0.0264397	0.104708	Gm47708	predicted gene, 47708 [Source:MGI Symbol;Acc:MGI:6096827]
13958	ENSMUSG00000058976	6.95651	3.60734	2.77756	1.29874	0.194032	0.383796	Usp17lc	ubiquitin specific peptidase 17-like C [Source:MGI Symbol;Acc:MGI:107698]
8152	ENSMUSG00000033083	3.38095	3.60728	1.95289	1.84715	0.0647251	0.18929	Tbc1d4	TBC1 domain family, member 4 [Source:MGI Symbol;Acc:MGI:2429660]
8972	ENSMUSG00000035914	3.4716	3.60725	1.9419	1.85759	0.0632273	0.186342	Cd276	CD276 antigen [Source:MGI Symbol;Acc:MGI:2183926]
11089	ENSMUSG00000042523	3.47558	3.60717	1.62973	2.21336	0.0268731	0.105781	Dnal1	dynein, axonemal, light chain 1 [Source:MGI Symbol;Acc:MGI:1921462]
22009	ENSMUSG00000113047	3.50545	3.60349	1.65843	2.17283	0.029793	0.113514	Gm47469	predicted gene, 47469 [Source:MGI Symbol;Acc:MGI:6096437]
15231	ENSMUSG00000070493	1223.37	3.59934	0.279963	12.8565	7.91e-38	1.05e-33	Chchd2	coiled-coil-helix-coiled-coil-helix domain containing 2 [Source:MGI Symbol;Acc:MGI:1261428]
4075	ENSMUSG00000024661	419.529	3.5993	1.28094	2.80988	0.00495595	0.0323207	Fth1	ferritin heavy polypeptide 1 [Source:MGI Symbol;Acc:MGI:95588]
8456	ENSMUSG00000034203	14.8041	3.59871	1.95277	1.84287	0.0653477	0.190105	Chchd4	coiled-coil-helix-coiled-coil-helix domain containing 4 [Source:MGI Symbol;Acc:MGI:1919420]
6979	ENSMUSG00000030605	10.8401	3.59815	2.35073	1.53065	0.125856	0.29034	Mfge8	milk fat globule EGF and factor V/VIII domain containing [Source:MGI Symbol;Acc:MGI:102768]
11697	ENSMUSG00000045455	3.44196	3.59332	1.60918	2.23302	0.0255479	0.101983	Gm9797	predicted pseudogene 9797 [Source:MGI Symbol;Acc:MGI:3704349]
7678	ENSMUSG00000032013	3.32097	3.57586	1.67385	2.13631	0.0326542	0.120795	Trim29	tripartite motif-containing 29 [Source:MGI Symbol;Acc:MGI:1919419]
13634	ENSMUSG00000056737	8.03428	3.56456	1.39034	2.56382	0.0103529	0.0549684	Capg	capping protein (actin filament), gelsolin-like [Source:MGI Symbol;Acc:MGI:1098259]
1944	ENSMUSG00000019874	27.332	3.56455	0.757744	4.70416	2.55e-06	8.64e-05	Fabp7	fatty acid binding protein 7, brain [Source:MGI Symbol;Acc:MGI:101916]
11278	ENSMUSG00000043391	3.40866	3.56188	3.91642	0.909475	0.3631	0.559067	2510009E07Rik	RIKEN cDNA 2510009E07 gene [Source:MGI Symbol;Acc:MGI:1919440]
12586	ENSMUSG00000050192	9.10772	3.54794	1.15497	3.07189	0.00212712	0.0175547	Eif5a2	eukaryotic translation initiation factor 5A2 [Source:MGI Symbol;Acc:MGI:1933735]
431	ENSMUSG00000002825	5.44082	3.54641	1.54009	2.30273	0.0212942	0.0896592	Qtrt1	queuine tRNA-ribosyltransferase catalytic subunit 1 [Source:MGI Symbol;Acc:MGI:1931441]
6560	ENSMUSG00000029618	3.2256	3.54118	1.65438	2.14049	0.0323151	0.119824	Ocm	oncomodulin [Source:MGI Symbol;Acc:MGI:97401]
11370	ENSMUSG00000043924	3.23643	3.54023	1.63104	2.17053	0.0299664	0.11401	Ncmap	noncompact myelin associated protein [Source:MGI Symbol;Acc:MGI:2444888]
22839	ENSMUSG00000116953	3.21792	3.5327	1.66001	2.12813	0.0333265	0.12263	9030025P20Rik	RIKEN cDNA 9030025P20 gene [Source:MGI Symbol;Acc:MGI:3583895]
3112	ENSMUSG00000022139	22.8654	3.53257	2.00017	1.76613	0.0773739	0.213161	Mbnl2	muscleblind like splicing factor 2 [Source:MGI Symbol;Acc:MGI:2145597]
10178	ENSMUSG00000039543	3.31702	3.53084	1.68559	2.09473	0.0361953	0.128986	Cfap70	cilia and flagella associated protein 70 [Source:MGI Symbol;Acc:MGI:1923920]
8007	ENSMUSG00000032607	3.34023	3.52965	1.63305	2.16138	0.0306658	0.115805	Amt	aminomethyltransferase [Source:MGI Symbol;Acc:MGI:3646700]
21643	ENSMUSG00000111399	5.97366	3.52475	1.33114	2.64793	0.00809874	0.0461919	Gm47328	predicted gene, 47328 [Source:MGI Symbol;Acc:MGI:6096215]
22500	ENSMUSG00000115018	3.19067	3.52094	1.63514	2.1533	0.0312954	0.117311	Ndor1	NADPH dependent diflavin oxidoreductase 1 [Source:MGI Symbol;Acc:MGI:1926047]
3660	ENSMUSG00000023467	3.32898	3.5191	1.67149	2.10537	0.035259	0.126809	Tulp2	tubby-like protein 2 [Source:MGI Symbol;Acc:MGI:1861600]
7999	ENSMUSG00000032594	5.36384	3.519	1.50576	2.33703	0.0194375	0.0844527	Ip6k1	inositol hexaphosphate kinase 1 [Source:MGI Symbol;Acc:MGI:1351633]
1277	ENSMUSG00000013766	9.49383	3.51589	1.10666	3.17703	0.0014879	0.0136135	Ly6g6e	lymphocyte antigen 6 complex, locus G6E [Source:MGI Symbol;Acc:MGI:1917524]
1831	ENSMUSG00000019295	5.41149	3.5121	1.40555	2.49874	0.0124637	0.0626548	Tmem129	transmembrane protein 129 [Source:MGI Symbol;Acc:MGI:1915616]
8283	ENSMUSG00000033590	3.26788	3.51152	1.92232	1.82672	0.0677426	0.194447	Myo5c	myosin VC [Source:MGI Symbol;Acc:MGI:2442485]
416	ENSMUSG00000002763	3.31048	3.51114	1.65534	2.1211	0.0339133	0.123927	Pex6	peroxisomal biogenesis factor 6 [Source:MGI Symbol;Acc:MGI:2385054]
8924	ENSMUSG00000035754	22.3794	3.50685	0.916764	3.82525	0.000130641	0.00217807	Wdr18	WD repeat domain 18 [Source:MGI Symbol;Acc:MGI:2158400]
14176	ENSMUSG00000060510	13.7695	3.50612	2.25754	1.55307	0.120406	0.282054	Zfp266	zinc finger protein 266 [Source:MGI Symbol;Acc:MGI:1924769]
6655	ENSMUSG00000029802	3.15058	3.49898	1.7953	1.94896	0.0512997	0.162465	Abcg2	ATP binding cassette subfamily G member 2 (Junior blood group) [Source:MGI Symbol;Acc:MGI:1347061]
15637	ENSMUSG00000073538	3.14998	3.49834	1.72951	2.02274	0.0431002	0.144706	E330020D12Rik	Riken cDNA E330020D12 gene [Source:MGI Symbol;Acc:MGI:3761270]
1781	ENSMUSG00000018868	8.82849	3.49574	1.29361	2.70231	0.00688592	0.0410422	Pnpla5	patatin-like phospholipase domain containing 5 [Source:MGI Symbol;Acc:MGI:1923022]
20985	ENSMUSG00000108414	37.8876	3.49244	0.550796	6.34072	2.29e-10	3.93e-08	Snhg1	small nucleolar RNA host gene 1 [Source:MGI Symbol;Acc:MGI:3763743]
8155	ENSMUSG00000033099	32.579	3.48945	0.691076	5.04929	4.43e-07	2.03e-05	Nol12	nucleolar protein 12 [Source:MGI Symbol;Acc:MGI:2146285]
10564	ENSMUSG00000040694	5.33212	3.48646	1.38428	2.51861	0.0117819	0.0602415	Apobec2	apolipoprotein B mRNA editing enzyme, catalytic polypeptide 2 [Source:MGI Symbol;Acc:MGI:1343178]
19274	ENSMUSG00000099517	3.11208	3.47591	1.72039	2.02042	0.0433397	0.145246	H3c8	H3 clustered histone 8 [Source:MGI Symbol;Acc:MGI:2145541]
11512	ENSMUSG00000044551	8.71539	3.47538	1.28869	2.69684	0.00700003	0.0415197	9930012K11Rik	RIKEN cDNA 9930012K11 gene [Source:MGI Symbol;Acc:MGI:2145726]
16142	ENSMUSG00000078453	8.22101	3.47334	1.21819	2.85122	0.00435514	0.0295315	Abracl	ABRA C-terminal like [Source:MGI Symbol;Acc:MGI:1920362]
43	ENSMUSG00000000295	26.4806	3.46874	0.745772	4.6512	3.3e-06	0.000109347	Hddc2	HD domain containing 2 [Source:MGI Symbol;Acc:MGI:1916942]
8612	ENSMUSG00000034667	6.09411	3.46588	1.4662	2.36385	0.0180861	0.0804295	Xpot	exportin, tRNA (nuclear export receptor for tRNAs) [Source:MGI Symbol;Acc:MGI:1920442]
18843	ENSMUSG00000097174	3.08661	3.46457	1.71911	2.01533	0.0438704	0.146541	Gm4890	predicted gene 4890 [Source:MGI Symbol;Acc:MGI:3779445]
9797	ENSMUSG00000038486	5.21474	3.45983	1.43236	2.41548	0.0157144	0.0730857	Sv2a	synaptic vesicle glycoprotein 2 a [Source:MGI Symbol;Acc:MGI:1927139]
20869	ENSMUSG00000107881	3.15936	3.45797	1.90938	1.81104	0.0701345	0.199151	Gm44250	predicted gene, 44250 [Source:MGI Symbol;Acc:MGI:5690642]
10901	ENSMUSG00000041889	6.04229	3.45663	1.41826	2.43723	0.0148003	0.0703613	Shisa4	shisa family member 4 [Source:MGI Symbol;Acc:MGI:1924802]
9279	ENSMUSG00000036985	3.05598	3.45234	1.98695	1.73751	0.0822978	0.221646	Zdhhc9	zinc finger, DHHC domain containing 9 [Source:MGI Symbol;Acc:MGI:2444393]
6857	ENSMUSG00000030319	3.14026	3.45082	3.91719	0.880945	0.378348	0.573179	Cand2	cullin-associated and neddylation-dissociated 2 (putative) [Source:MGI Symbol;Acc:MGI:1914338]
8058	ENSMUSG00000032763	3.04902	3.44849	1.84327	1.87085	0.0613654	0.182721	Ilvbl	ilvB (bacterial acetolactate synthase)-like [Source:MGI Symbol;Acc:MGI:1351911]
4111	ENSMUSG00000024742	39.9524	3.44137	0.582668	5.90624	3.5e-09	3.76e-07	Fen1	flap structure specific endonuclease 1 [Source:MGI Symbol;Acc:MGI:102779]
13271	ENSMUSG00000054414	11.1747	3.43951	1.04981	3.27632	0.00105171	0.0105213	Slc30a7	solute carrier family 30 (zinc transporter), member 7 [Source:MGI Symbol;Acc:MGI:1913750]
3743	ENSMUSG00000023991	3.158	3.43857	1.74381	1.97187	0.0486245	0.15672	Foxp4	forkhead box P4 [Source:MGI Symbol;Acc:MGI:1921373]
16340	ENSMUSG00000079263	5.645	3.43204	1.40394	2.44457	0.0145024	0.0695955	Gm6614	predicted gene 6614 [Source:MGI Symbol;Acc:MGI:3647159]
9880	ENSMUSG00000038677	3.00963	3.43019	1.92735	1.77974	0.0751186	0.208995	Scube3	signal peptide, CUB domain, EGF-like 3 [Source:MGI Symbol;Acc:MGI:3045253]
15375	ENSMUSG00000071470	31.7968	3.42505	0.621947	5.50698	3.65e-08	2.67e-06	Ccnb1ip1	cyclin B1 interacting protein 1 [Source:MGI Symbol;Acc:MGI:2685134]
7626	ENSMUSG00000031932	12.9899	3.42129	0.938601	3.6451	0.000267287	0.00385601	Gpr83	G protein-coupled receptor 83 [Source:MGI Symbol;Acc:MGI:95712]
532	ENSMUSG00000003444	26.7577	3.41938	0.727423	4.70067	2.59e-06	8.77e-05	Med29	mediator complex subunit 29 [Source:MGI Symbol;Acc:MGI:1914474]
7149	ENSMUSG00000030960	11.3028	3.41222	1.07322	3.17943	0.00147564	0.0135388	Eef1akmt2	EEF1A lysine methyltransferase 2 [Source:MGI Symbol;Acc:MGI:1919346]
14824	ENSMUSG00000066595	2.96655	3.40541	1.90511	1.78751	0.073855	0.206653	Flvcr1	feline leukemia virus subgroup C cellular receptor 1 [Source:MGI Symbol;Acc:MGI:2444881]
11637	ENSMUSG00000045107	13.1854	3.39554	0.95134	3.56922	0.000358046	0.00480582	Saysd1	SAYSVFN motif domain containing 1 [Source:MGI Symbol;Acc:MGI:1914759]
873	ENSMUSG00000006289	10.7089	3.39452	1.06826	3.1776	0.00148497	0.0136007	Osgep	O-sialoglycoprotein endopeptidase [Source:MGI Symbol;Acc:MGI:1913496]
5516	ENSMUSG00000027646	2.93413	3.38953	1.85428	1.82795	0.0675564	0.194121	Src	Rous sarcoma oncogene [Source:MGI Symbol;Acc:MGI:98397]
13432	ENSMUSG00000055401	2.93413	3.38953	1.85428	1.82795	0.0675564	0.194121	Fbxo6	F-box protein 6 [Source:MGI Symbol;Acc:MGI:1354743]
10568	ENSMUSG00000040703	2.92657	3.38514	1.73688	1.94898	0.0512976	0.162465	Cyp2s1	cytochrome P450, family 2, subfamily s, polypeptide 1 [Source:MGI Symbol;Acc:MGI:1921384]
9952	ENSMUSG00000038879	4.92915	3.38424	1.49571	2.26263	0.0236586	0.0960955	Nipal2	NIPA-like domain containing 2 [Source:MGI Symbol;Acc:MGI:1924488]
230	ENSMUSG00000001507	4.9213	3.38105	1.47543	2.29158	0.0219301	0.0915497	Itga3	integrin alpha 3 [Source:MGI Symbol;Acc:MGI:96602]
1875	ENSMUSG00000019718	3.00508	3.37994	1.84378	1.83315	0.0667795	0.192687	L3hypdh	L-3-hydroxyproline dehydratase (trans-) [Source:MGI Symbol;Acc:MGI:1914467]
16393	ENSMUSG00000079480	34.6321	3.3789	0.606783	5.56855	2.57e-08	1.99e-06	Pin4	protein (peptidyl-prolyl cis/trans isomerase) NIMA-interacting, 4 (parvulin) [Source:MGI Symbol;Acc:MGI:1916963]
12376	ENSMUSG00000049047	5.15588	3.3769	3.31016	1.02016	0.307652	0.507926	Armcx3	armadillo repeat containing, X-linked 3 [Source:MGI Symbol;Acc:MGI:1918953]
1531	ENSMUSG00000016526	8.326	3.37418	1.21976	2.76627	0.00567011	0.0357889	Dyrk3	dual-specificity tyrosine-(Y)-phosphorylation regulated kinase 3 [Source:MGI Symbol;Acc:MGI:1330300]
15193	ENSMUSG00000070284	2.90836	3.37118	1.79837	1.87457	0.0608514	0.181812	Gmppb	GDP-mannose pyrophosphorylase B [Source:MGI Symbol;Acc:MGI:2660880]
8075	ENSMUSG00000032826	2.88778	3.36684	1.81764	1.85232	0.0639804	0.187891	Ank2	ankyrin 2, brain [Source:MGI Symbol;Acc:MGI:88025]
10349	ENSMUSG00000040048	25.0689	3.3664	0.760926	4.42408	9.69e-06	0.000261448	Ndufb10	NADH:ubiquinone oxidoreductase subunit B10 [Source:MGI Symbol;Acc:MGI:1915592]
10650	ENSMUSG00000040957	46.6799	3.35907	1.77737	1.88991	0.0587699	0.177599	Cables1	CDK5 and Abl enzyme substrate 1 [Source:MGI Symbol;Acc:MGI:1927065]
6312	ENSMUSG00000029153	6.2633	3.35867	3.22144	1.0426	0.297133	0.49758	Ociad2	OCIA domain containing 2 [Source:MGI Symbol;Acc:MGI:1916377]
15047	ENSMUSG00000068617	4.8865	3.35731	1.41394	2.37444	0.0175757	0.0790008	Efcab1	EF-hand calcium binding domain 1 [Source:MGI Symbol;Acc:MGI:1914043]
21851	ENSMUSG00000112388	4.76999	3.34955	1.58842	2.10872	0.0349686	0.126277	AI463170	expressed sequence AI463170 [Source:MGI Symbol;Acc:MGI:2144839]
11551	ENSMUSG00000044734	42.5774	3.34787	0.584323	5.72949	1.01e-08	9.06e-07	Serpinb1a	serine (or cysteine) peptidase inhibitor, clade B, member 1a [Source:MGI Symbol;Acc:MGI:1913472]
15171	ENSMUSG00000069874	2.84661	3.34661	1.68913	1.98126	0.0475617	0.154573	Irgm2	immunity-related GTPase family M member 2 [Source:MGI Symbol;Acc:MGI:1926262]
12721	ENSMUSG00000050967	2.85565	3.34456	1.72865	1.93478	0.0530177	0.166298	Creg2	cellular repressor of E1A-stimulated genes 2 [Source:MGI Symbol;Acc:MGI:1928333]
2596	ENSMUSG00000021094	5.14255	3.34208	1.71931	1.94385	0.0519138	0.163846	Dhrs7	dehydrogenase/reductase (SDR family) member 7 [Source:MGI Symbol;Acc:MGI:1913625]
3128	ENSMUSG00000022178	5.68579	3.34178	1.6104	2.07513	0.0379742	0.132644	Ajuba	ajuba LIM protein [Source:MGI Symbol;Acc:MGI:1341886]
21751	ENSMUSG00000111950	36.4495	3.33957	0.725777	4.60137	4.2e-06	0.000130876	Gm48893	predicted gene, 48893 [Source:MGI Symbol;Acc:MGI:6098656]
9489	ENSMUSG00000037628	2.83774	3.33639	1.75569	1.90033	0.0573901	0.17503	Cdkn3	cyclin-dependent kinase inhibitor 3 [Source:MGI Symbol;Acc:MGI:1919641]
15142	ENSMUSG00000069633	10.4858	3.33617	0.994905	3.35325	0.000798678	0.00847457	Pex11g	peroxisomal biogenesis factor 11 gamma [Source:MGI Symbol;Acc:MGI:1920905]
5686	ENSMUSG00000028019	4.69332	3.33465	1.61933	2.05927	0.0394681	0.136136	Pdgfc	platelet-derived growth factor, C polypeptide [Source:MGI Symbol;Acc:MGI:1859631]
7621	ENSMUSG00000031925	2.81984	3.3305	3.91809	0.850032	0.395308	0.589339	Maml2	mastermind like transcriptional coactivator 2 [Source:MGI Symbol;Acc:MGI:2389460]
12833	ENSMUSG00000051550	2.82501	3.33031	1.77285	1.8785	0.0603123	0.180814	Zfp579	zinc finger protein 579 [Source:MGI Symbol;Acc:MGI:1915740]
7247	ENSMUSG00000031209	7.93119	3.33019	1.43466	2.32124	0.0202738	0.0864987	Heph	hephaestin [Source:MGI Symbol;Acc:MGI:1332240]
12834	ENSMUSG00000051557	5.16015	3.3296	1.45004	2.29621	0.0216637	0.0907781	Pusl1	pseudouridylate synthase-like 1 [Source:MGI Symbol;Acc:MGI:3047787]
5145	ENSMUSG00000026872	6.14842	3.32919	3.21475	1.0356	0.300389	0.500451	Zeb2	zinc finger E-box binding homeobox 2 [Source:MGI Symbol;Acc:MGI:1344407]
8763	ENSMUSG00000035172	27.5052	3.32898	0.625717	5.32026	1.04e-07	5.93e-06	Plekhh3	pleckstrin homology domain containing, family H (with MyTH4 domain) member 3 [Source:MGI Symbol;Acc:MGI:2384950]
6015	ENSMUSG00000028636	2.81924	3.32806	1.86617	1.78337	0.0745264	0.207828	Ppcs	phosphopantothenoylcysteine synthetase [Source:MGI Symbol;Acc:MGI:1915237]
3100	ENSMUSG00000022114	2.94851	3.32799	1.85064	1.79829	0.0721311	0.203366	Spry2	sprouty RTK signaling antagonist 2 [Source:MGI Symbol;Acc:MGI:1345138]
14456	ENSMUSG00000062611	2.90929	3.32719	1.77332	1.87624	0.0606217	0.181248	Rps3a2	ribosomal protein S3A2 [Source:MGI Symbol;Acc:MGI:3642853]
1671	ENSMUSG00000018196	6.91783	3.32267	1.35398	2.45401	0.0141275	0.0684729	Glrx2	glutaredoxin 2 (thioltransferase) [Source:MGI Symbol;Acc:MGI:1916617]
783	ENSMUSG00000005583	6.07604	3.31561	2.58213	1.28406	0.19912	0.390126	Mef2c	myocyte enhancer factor 2C [Source:MGI Symbol;Acc:MGI:99458]
12563	ENSMUSG00000050074	2.79657	3.3154	1.70549	1.94395	0.0519011	0.163845	Spink8	serine peptidase inhibitor, Kazal type 8 [Source:MGI Symbol;Acc:MGI:1925959]
4844	ENSMUSG00000026285	2.79597	3.31525	1.75358	1.89056	0.0586833	0.177581	Pdcd1	programmed cell death 1 [Source:MGI Symbol;Acc:MGI:104879]
2970	ENSMUSG00000021868	32.781	3.31448	0.680761	4.86879	1.12e-06	4.4e-05	Ppif	peptidylprolyl isomerase F (cyclophilin F) [Source:MGI Symbol;Acc:MGI:2145814]
4927	ENSMUSG00000026471	5.22942	3.31415	1.60958	2.05902	0.0394926	0.136149	Mr1	major histocompatibility complex, class I-related [Source:MGI Symbol;Acc:MGI:1195463]
11913	ENSMUSG00000046613	2.78443	3.30959	1.69856	1.94847	0.0513593	0.16249	Vwa5b2	von Willebrand factor A domain containing 5B2 [Source:MGI Symbol;Acc:MGI:2681859]
16732	ENSMUSG00000082536	4.72276	3.30896	1.44555	2.28907	0.0220752	0.0920392	Gm13456	predicted gene 13456 [Source:MGI Symbol;Acc:MGI:3651389]
12718	ENSMUSG00000050957	2.90853	3.30752	1.77292	1.86557	0.0621014	0.1841	Insl6	insulin-like 6 [Source:MGI Symbol;Acc:MGI:1351595]
1895	ENSMUSG00000019791	11.0212	3.30449	1.04365	3.16628	0.00154403	0.0140299	Hint3	histidine triad nucleotide binding protein 3 [Source:MGI Symbol;Acc:MGI:1914097]
18564	ENSMUSG00000095385	13.4472	3.30447	0.917312	3.60234	0.000315371	0.00436598	D630033O11Rik	RIKEN cDNA D630033O11 gene [Source:MGI Symbol;Acc:MGI:2685434]
15600	ENSMUSG00000073400	2.77051	3.30254	1.69685	1.94628	0.0516212	0.163118	Trim10	tripartite motif-containing 10 [Source:MGI Symbol;Acc:MGI:1338757]
2369	ENSMUSG00000020668	2.77497	3.30062	1.90431	1.73323	0.0830542	0.222595	Kif3c	kinesin family member 3C [Source:MGI Symbol;Acc:MGI:107979]
913	ENSMUSG00000006519	5.00737	3.29416	1.58922	2.07281	0.0381897	0.133112	Cyba	cytochrome b-245, alpha polypeptide [Source:MGI Symbol;Acc:MGI:1316658]
15860	ENSMUSG00000074634	38.0526	3.28965	0.530518	6.20081	5.62e-10	7.74e-08	Tmem267	transmembrane protein 267 [Source:MGI Symbol;Acc:MGI:3648543]
2047	ENSMUSG00000020087	16.0177	3.28787	0.9773	3.36423	0.000767565	0.008237	Tysnd1	trypsin domain containing 1 [Source:MGI Symbol;Acc:MGI:1919017]
1675	ENSMUSG00000018217	2.73987	3.2874	1.92164	1.71073	0.0871318	0.229659	Pmp22	peripheral myelin protein 22 [Source:MGI Symbol;Acc:MGI:97631]
9448	ENSMUSG00000037499	10.0508	3.28712	2.28321	1.43969	0.149954	0.325221	Nenf	neuron derived neurotrophic factor [Source:MGI Symbol;Acc:MGI:1913458]
10207	ENSMUSG00000039646	4.95157	3.27827	1.65183	1.98463	0.0471855	0.153702	Vasn	vasorin [Source:MGI Symbol;Acc:MGI:2177651]
1447	ENSMUSG00000015709	2.84058	3.26812	2.01166	1.62459	0.10425	0.257431	Arnt2	aryl hydrocarbon receptor nuclear translocator 2 [Source:MGI Symbol;Acc:MGI:107188]
6527	ENSMUSG00000029559	5.08121	3.26742	1.3743	2.37752	0.0174293	0.078512	2210016L21Rik	RIKEN cDNA 2210016L21 gene [Source:MGI Symbol;Acc:MGI:1919607]
9188	ENSMUSG00000036743	2.71072	3.26705	1.85506	1.76116	0.0782121	0.214729	Psma8	proteasome subunit alpha 8 [Source:MGI Symbol;Acc:MGI:1920927]
4228	ENSMUSG00000024962	2.70495	3.26636	3.91861	0.83355	0.404534	0.597036	Vegfb	vascular endothelial growth factor B [Source:MGI Symbol;Acc:MGI:106199]
18111	ENSMUSG00000091337	2.7956	3.26636	3.91861	0.83355	0.404534	0.597036	Eid1	EP300 interacting inhibitor of differentiation 1 [Source:MGI Symbol;Acc:MGI:1889651]
20213	ENSMUSG00000104781	98.3698	3.26458	0.432306	7.55153	4.3e-14	1.72e-11	Gm43303	predicted gene 43303 [Source:MGI Symbol;Acc:MGI:5663440]
3284	ENSMUSG00000022453	2.70435	3.26386	1.87915	1.73688	0.0824079	0.221807	Naga	N-acetyl galactosaminidase, alpha [Source:MGI Symbol;Acc:MGI:1261422]
11259	ENSMUSG00000043290	2.81981	3.26114	1.8907	1.72483	0.0845579	0.225482	Zfp784	zinc finger protein 784 [Source:MGI Symbol;Acc:MGI:3606042]
9083	ENSMUSG00000036315	21.7791	3.25927	0.784665	4.1537	3.27e-05	0.000695349	Polr1h	RNA polymerase I subunit H [Source:MGI Symbol;Acc:MGI:1913386]
7198	ENSMUSG00000031099	9.14017	3.25619	1.33704	2.43537	0.0148764	0.0706469	Smarca1	SWI/SNF related, matrix associated, actin dependent regulator of chromatin, subfamily a, member 1 [Source:MGI Symbol;Acc:MGI:1935127]
12175	ENSMUSG00000047945	10.7581	3.25416	1.19616	2.72051	0.00651821	0.0394584	Marcksl1	MARCKS-like 1 [Source:MGI Symbol;Acc:MGI:97143]
14943	ENSMUSG00000067722	9.17141	3.24138	1.20232	2.69593	0.00701917	0.0415959	BC003965	cDNA sequence BC003965 [Source:MGI Symbol;Acc:MGI:2670966]
10429	ENSMUSG00000040322	5.34113	3.24092	1.62047	1.99998	0.0455021	0.150133	Slc25a24	solute carrier family 25 (mitochondrial carrier, phosphate carrier), member 24 [Source:MGI Symbol;Acc:MGI:1917160]
10987	ENSMUSG00000042215	7.47859	3.24004	2.58027	1.2557	0.209225	0.401534	Bag2	BCL2-associated athanogene 2 [Source:MGI Symbol;Acc:MGI:1891254]
13480	ENSMUSG00000055737	8.70188	3.23334	1.18137	2.73694	0.00620128	0.0380804	Ghr	growth hormone receptor [Source:MGI Symbol;Acc:MGI:95708]
1372	ENSMUSG00000015090	93.1016	3.22927	0.364993	8.84748	8.95e-19	1.18e-15	Ptgds	prostaglandin D2 synthase (brain) [Source:MGI Symbol;Acc:MGI:99261]
2671	ENSMUSG00000021243	90.6729	3.227	0.954286	3.38159	0.000720689	0.00787457	Fcf1	FCF1 rRNA processing protein [Source:MGI Symbol;Acc:MGI:1920986]
267	ENSMUSG00000001761	4.77123	3.2216	1.67462	1.92379	0.0543813	0.169302	Smo	smoothened, frizzled class receptor [Source:MGI Symbol;Acc:MGI:108075]
21090	ENSMUSG00000108940	9.82127	3.21858	0.993753	3.23882	0.00120027	0.0116146	Gm45719	predicted gene 45719 [Source:MGI Symbol;Acc:MGI:5804834]
2352	ENSMUSG00000020644	31.9712	3.21732	1.32635	2.4257	0.0152788	0.0718863	Id2	inhibitor of DNA binding 2 [Source:MGI Symbol;Acc:MGI:96397]
8351	ENSMUSG00000033862	4.43021	3.21669	1.49212	2.15578	0.0311009	0.11682	Cdk10	cyclin-dependent kinase 10 [Source:MGI Symbol;Acc:MGI:2448549]
16940	ENSMUSG00000084106	4.27374	3.21386	1.79347	1.79198	0.0731365	0.205338	Gm6136	predicted pseudogene 6136 [Source:MGI Symbol;Acc:MGI:3646897]
14889	ENSMUSG00000067212	9.50647	3.21041	1.10352	2.90924	0.00362306	0.0259905	H2-T23	histocompatibility 2, T region locus 23 [Source:MGI Symbol;Acc:MGI:95957]
20647	ENSMUSG00000106943	2.72569	3.20112	2.02724	1.57905	0.114325	0.273276	Dancr	differentiation antagonizing non-protein coding RNA [Source:MGI Symbol;Acc:MGI:1917286]
11157	ENSMUSG00000042734	4.84947	3.20041	1.40864	2.27199	0.0230872	0.0944215	Ttc9	tetratricopeptide repeat domain 9 [Source:MGI Symbol;Acc:MGI:1916730]
7308	ENSMUSG00000031342	4.23436	3.2003	1.79525	1.78265	0.0746433	0.208023	Gpm6b	glycoprotein m6b [Source:MGI Symbol;Acc:MGI:107672]
12498	ENSMUSG00000049709	2.68071	3.19922	3.91917	0.816301	0.414328	0.605218	Nlrp10	NLR family, pyrin domain containing 10 [Source:MGI Symbol;Acc:MGI:2444084]
14603	ENSMUSG00000063661	32.3774	3.19039	0.567017	5.62662	1.84e-08	1.51e-06	Krt73	keratin 73 [Source:MGI Symbol;Acc:MGI:3607712]
15901	ENSMUSG00000074794	27.6019	3.18689	0.827649	3.85053	0.000117861	0.00199264	Arrdc3	arrestin domain containing 3 [Source:MGI Symbol;Acc:MGI:2145242]
4183	ENSMUSG00000024875	27.0962	3.17342	0.788762	4.02329	5.74e-05	0.00109174	Yif1a	Yip1 interacting factor homolog A (S. cerevisiae) [Source:MGI Symbol;Acc:MGI:1915340]
13309	ENSMUSG00000054640	5.57398	3.17207	3.17869	0.997917	0.31832	0.519568	Slc8a1	solute carrier family 8 (sodium/calcium exchanger), member 1 [Source:MGI Symbol;Acc:MGI:107956]
590	ENSMUSG00000003955	74.0859	3.17038	1.03542	3.06194	0.00219911	0.0180586	Fam162a	family with sequence similarity 162, member A [Source:MGI Symbol;Acc:MGI:1917436]
11156	ENSMUSG00000042729	17.83	3.16541	0.849219	3.72744	0.000193436	0.00301227	Wdr74	WD repeat domain 74 [Source:MGI Symbol;Acc:MGI:2147427]
7102	ENSMUSG00000030847	8.64064	3.16312	1.30644	2.42117	0.0154706	0.072487	Bag3	BCL2-associated athanogene 3 [Source:MGI Symbol;Acc:MGI:1352493]
10109	ENSMUSG00000039321	4.28023	3.16193	1.46367	2.16028	0.0307513	0.116006	Uts2r	urotensin 2 receptor [Source:MGI Symbol;Acc:MGI:2183450]
14614	ENSMUSG00000063760	6.5901	3.1575	1.49937	2.10589	0.035214	0.126719	Rnf217	ring finger protein 217 [Source:MGI Symbol;Acc:MGI:3610311]
14123	ENSMUSG00000060147	93.3309	3.14467	1.43844	2.18616	0.0288036	0.110895	Serpinb6a	serine (or cysteine) peptidase inhibitor, clade B, member 6a [Source:MGI Symbol;Acc:MGI:103123]
7241	ENSMUSG00000031198	12.532	3.14318	1.17781	2.66867	0.00761531	0.0440621	Fundc2	FUN14 domain containing 2 [Source:MGI Symbol;Acc:MGI:1914641]
14791	ENSMUSG00000066357	7.04522	3.14251	1.2232	2.5691	0.0101964	0.0543357	Wdr6	WD repeat domain 6 [Source:MGI Symbol;Acc:MGI:1930140]
4578	ENSMUSG00000025742	14.3763	3.14112	2.39543	1.3113	0.189757	0.377827	Prps2	phosphoribosyl pyrophosphate synthetase 2 [Source:MGI Symbol;Acc:MGI:97776]
10079	ENSMUSG00000039231	7.04093	3.13926	1.20221	2.61124	0.00902153	0.0498134	Suv39h1	suppressor of variegation 3-9 1 [Source:MGI Symbol;Acc:MGI:1099440]
1181	ENSMUSG00000010660	4.07949	3.13555	1.748	1.79379	0.0728462	0.204828	Plcd1	phospholipase C, delta 1 [Source:MGI Symbol;Acc:MGI:97614]
5868	ENSMUSG00000028378	27.759	3.12403	0.680875	4.58826	4.47e-06	0.000138713	Ptgr1	prostaglandin reductase 1 [Source:MGI Symbol;Acc:MGI:1914353]
4357	ENSMUSG00000025212	6.44855	3.11768	1.44507	2.15745	0.0309704	0.116456	Sfxn3	sideroflexin 3 [Source:MGI Symbol;Acc:MGI:2137679]
22408	ENSMUSG00000114582	4.11768	3.11361	1.53823	2.02415	0.0429549	0.144395	3110040M04Rik	RIKEN cDNA 3110040M04 gene [Source:MGI Symbol;Acc:MGI:1920426]
2960	ENSMUSG00000021831	6.04447	3.11149	1.36454	2.28025	0.0225929	0.0931985	Ero1a	endoplasmic reticulum oxidoreductase 1 alpha [Source:MGI Symbol;Acc:MGI:1354385]
1252	ENSMUSG00000013155	7.08769	3.11107	1.31034	2.37424	0.017585	0.0790008	Enkd1	enkurin domain containing 1 [Source:MGI Symbol;Acc:MGI:2142593]
12067	ENSMUSG00000047434	8.58654	3.10533	1.02612	3.02628	0.00247585	0.0197637	Xxylt1	xyloside xylosyltransferase 1 [Source:MGI Symbol;Acc:MGI:2146443]
7819	ENSMUSG00000032299	25.0387	3.09555	0.709151	4.36515	1.27e-05	0.000324858	Commd4	COMM domain containing 4 [Source:MGI Symbol;Acc:MGI:1913449]
10584	ENSMUSG00000040731	132.303	3.09493	0.484541	6.38735	1.69e-10	3.02e-08	Eif4h	eukaryotic translation initiation factor 4H [Source:MGI Symbol;Acc:MGI:1341822]
11875	ENSMUSG00000046432	48.4929	3.09205	2.78433	1.11052	0.266775	0.468336	Bex3	brain expressed X-linked 3 [Source:MGI Symbol;Acc:MGI:1338016]
12099	ENSMUSG00000047617	4.78917	3.08684	1.41116	2.18745	0.02871	0.110753	Paxx	non-homologous end joining factor [Source:MGI Symbol;Acc:MGI:2442831]
9800	ENSMUSG00000038496	4.82398	3.08663	1.50614	2.04936	0.0404265	0.138394	Slc19a3	solute carrier family 19, member 3 [Source:MGI Symbol;Acc:MGI:1931307]
13988	ENSMUSG00000059248	4.03582	3.08646	1.56869	1.96754	0.0491206	0.157627	Septin9	septin 9 [Source:MGI Symbol;Acc:MGI:1858222]
4803	ENSMUSG00000026209	25.0783	3.08642	0.880035	3.50716	0.000452919	0.00568664	Dnpep	aspartyl aminopeptidase [Source:MGI Symbol;Acc:MGI:1278328]
6838	ENSMUSG00000030284	8.05205	3.08517	1.0908	2.82837	0.00467859	0.0311055	Creld1	cysteine-rich with EGF-like domains 1 [Source:MGI Symbol;Acc:MGI:2152539]
4555	ENSMUSG00000025651	42.6798	3.08242	1.26582	2.43512	0.0148867	0.0706705	Uqcrc1	ubiquinol-cytochrome c reductase core protein 1 [Source:MGI Symbol;Acc:MGI:107876]
8960	ENSMUSG00000035873	6.9013	3.07675	1.18325	2.60024	0.00931582	0.0508371	Pawr	PRKC, apoptosis, WT1, regulator [Source:MGI Symbol;Acc:MGI:2149961]
15451	ENSMUSG00000072235	48.199	3.07383	1.75333	1.75314	0.0795772	0.217539	Tuba1a	tubulin, alpha 1A [Source:MGI Symbol;Acc:MGI:98869]
18418	ENSMUSG00000094237	15.4791	3.07313	0.900934	3.41105	0.000647129	0.00728144	AF067063	cDNA sequence AF067063 [Source:MGI Symbol;Acc:MGI:2687009]
5919	ENSMUSG00000028461	17.9371	3.07309	0.884051	3.47615	0.000508673	0.00618122	Ccdc107	coiled-coil domain containing 107 [Source:MGI Symbol;Acc:MGI:1913423]
373	ENSMUSG00000002395	30.9889	3.06887	0.664797	4.61625	3.91e-06	0.000124181	Use1	unconventional SNARE in the ER 1 homolog (S. cerevisiae) [Source:MGI Symbol;Acc:MGI:1914273]
9020	ENSMUSG00000036095	3.99197	3.06873	1.53646	1.99727	0.0457959	0.150839	Dgkb	diacylglycerol kinase, beta [Source:MGI Symbol;Acc:MGI:2442474]
8296	ENSMUSG00000033644	6.45604	3.06351	1.25898	2.43334	0.0149604	0.070817	Piwil2	piwi-like RNA-mediated gene silencing 2 [Source:MGI Symbol;Acc:MGI:1930036]
14858	ENSMUSG00000066877	3.99095	3.06319	1.55514	1.96972	0.0488708	0.157076	Nck2	non-catalytic region of tyrosine kinase adaptor protein 2 [Source:MGI Symbol;Acc:MGI:1306821]
10400	ENSMUSG00000040231	3.99035	3.06264	1.55387	1.97097	0.0487272	0.156898	Syngr4	synaptogyrin 4 [Source:MGI Symbol;Acc:MGI:1928903]
5263	ENSMUSG00000027166	4.85564	3.0607	1.43638	2.13084	0.0331021	0.121974	Dnajc24	DnaJ heat shock protein family (Hsp40) member C24 [Source:MGI Symbol;Acc:MGI:1919522]
4591	ENSMUSG00000025779	3.87637	3.0605	1.79424	1.70574	0.0880573	0.230871	Ly96	lymphocyte antigen 96 [Source:MGI Symbol;Acc:MGI:1341909]
5240	ENSMUSG00000027087	82.7083	3.05884	1.4412	2.12242	0.0338021	0.123692	Itgav	integrin alpha V [Source:MGI Symbol;Acc:MGI:96608]
11162	ENSMUSG00000042745	13.5959	3.04973	1.06685	2.85864	0.00425455	0.0290695	Id1	inhibitor of DNA binding 1, HLH protein [Source:MGI Symbol;Acc:MGI:96396]
4383	ENSMUSG00000025246	14.5133	3.04943	1.88185	1.62044	0.105137	0.258703	Tbl1x	transducin (beta)-like 1 X-linked [Source:MGI Symbol;Acc:MGI:1336172]
5773	ENSMUSG00000028175	11.6285	3.04603	0.888305	3.42904	0.000605718	0.00693351	Depdc1a	DEP domain containing 1a [Source:MGI Symbol;Acc:MGI:1923381]
2471	ENSMUSG00000020843	8.53601	3.04303	1.21154	2.51171	0.0120149	0.0609084	Timm22	translocase of inner mitochondrial membrane 22 [Source:MGI Symbol;Acc:MGI:1929742]
18850	ENSMUSG00000097195	11.5438	3.04196	0.970767	3.13356	0.001727	0.0151852	Snhg5	small nucleolar RNA host gene 5 [Source:MGI Symbol;Acc:MGI:1919905]
6516	ENSMUSG00000029538	16.3463	3.03729	0.822241	3.69391	0.00022083	0.00330274	Srsf9	serine and arginine-rich splicing factor 9 [Source:MGI Symbol;Acc:MGI:104896]
8246	ENSMUSG00000033446	3.57169	3.03704	3.89638	0.779452	0.435714	0.623911	Lpar6	lysophosphatidic acid receptor 6 [Source:MGI Symbol;Acc:MGI:1914418]
5977	ENSMUSG00000028567	31.5273	3.03701	0.624671	4.86177	1.16e-06	4.5e-05	Txndc12	thioredoxin domain containing 12 (endoplasmic reticulum) [Source:MGI Symbol;Acc:MGI:1913323]
3585	ENSMUSG00000023046	6.72037	3.03668	1.15275	2.63428	0.00843154	0.0474961	Igfbp6	insulin-like growth factor binding protein 6 [Source:MGI Symbol;Acc:MGI:96441]
524	ENSMUSG00000003420	4.40301	3.03529	1.70758	1.77753	0.0754808	0.209605	Fcgrt	Fc fragment of IgG receptor and transporter [Source:MGI Symbol;Acc:MGI:103017]
10233	ENSMUSG00000039715	6.21788	3.03439	1.26008	2.40809	0.0160362	0.0741568	Dync2i2	dynein 2 intermediate chain 2 [Source:MGI Symbol;Acc:MGI:1919070]
6129	ENSMUSG00000028840	8.25819	3.03388	1.12275	2.70219	0.00688848	0.0410422	Zfp593	zinc finger protein 593 [Source:MGI Symbol;Acc:MGI:1915290]
5923	ENSMUSG00000028466	22.3055	3.03354	0.773856	3.92003	8.85e-05	0.00158397	Creb3	cAMP responsive element binding protein 3 [Source:MGI Symbol;Acc:MGI:99946]
278	ENSMUSG00000001827	5.58034	3.03199	1.5916	1.90499	0.0567818	0.173977	Folr1	folate receptor 1 (adult) [Source:MGI Symbol;Acc:MGI:95568]
16227	ENSMUSG00000078851	12.7641	3.03159	0.927773	3.2676	0.00108464	0.0107658	H2aw	H2A.W histone [Source:MGI Symbol;Acc:MGI:2448458]
1396	ENSMUSG00000015289	33.3893	3.02621	0.648481	4.66661	3.06e-06	0.000101847	Lage3	L antigen family, member 3 [Source:MGI Symbol;Acc:MGI:1913442]
3011	ENSMUSG00000021951	15.8283	3.01988	0.917971	3.28974	0.00100281	0.0101829	Eef1akmt1	EEF1A alpha lysine methyltransferase 1 [Source:MGI Symbol;Acc:MGI:1915293]
5238	ENSMUSG00000027082	18.7863	3.01892	0.717286	4.20881	2.57e-05	0.000573319	Tfpi	tissue factor pathway inhibitor [Source:MGI Symbol;Acc:MGI:1095418]
1965	ENSMUSG00000019917	4.12189	3.01858	3.2289	0.934865	0.349858	0.547005	Septin10	septin 10 [Source:MGI Symbol;Acc:MGI:1918110]
6093	ENSMUSG00000028773	4.12189	3.01858	3.2289	0.934865	0.349858	0.547005	Fabp3	fatty acid binding protein 3, muscle and heart [Source:MGI Symbol;Acc:MGI:95476]
22942	ENSMUSG00000117426	13.0242	3.01712	0.841417	3.58576	0.000336096	0.00457153	Gm33055	predicted gene, 33055 [Source:MGI Symbol;Acc:MGI:5592214]
12936	ENSMUSG00000052310	77.9268	3.01672	1.47908	2.03959	0.0413914	0.140623	Slc39a1	solute carrier family 39 (zinc transporter), member 1 [Source:MGI Symbol;Acc:MGI:1353474]
17915	ENSMUSG00000090000	20.1699	3.01277	0.830061	3.62958	0.000283883	0.00400556	Ier3ip1	immediate early response 3 interacting protein 1 [Source:MGI Symbol;Acc:MGI:1913441]
11783	ENSMUSG00000045948	34.7504	3.01244	0.596097	5.0536	4.34e-07	1.99e-05	Mrps12	mitochondrial ribosomal protein S12 [Source:MGI Symbol;Acc:MGI:1346333]
4215	ENSMUSG00000024940	10.5234	3.00954	1.08384	2.77674	0.00549079	0.0349681	Ltbp3	latent transforming growth factor beta binding protein 3 [Source:MGI Symbol;Acc:MGI:1101355]
5382	ENSMUSG00000027368	6.22746	3.00259	1.23113	2.43888	0.0147329	0.0702175	Dusp2	dual specificity phosphatase 2 [Source:MGI Symbol;Acc:MGI:101911]
4776	ENSMUSG00000026170	8.49954	3.00042	1.06127	2.8272	0.00469576	0.0311255	Cyp27a1	cytochrome P450, family 27, subfamily a, polypeptide 1 [Source:MGI Symbol;Acc:MGI:88594]
2147	ENSMUSG00000020267	166.963	2.99989	0.346066	8.66855	4.38e-18	4.82e-15	Hint1	histidine triad nucleotide binding protein 1 [Source:MGI Symbol;Acc:MGI:1321133]
284	ENSMUSG00000001864	7.24434	2.99876	1.42469	2.10485	0.0353048	0.126873	Aif1l	allograft inflammatory factor 1-like [Source:MGI Symbol;Acc:MGI:1919598]
16392	ENSMUSG00000079478	29.586	2.99406	0.671395	4.45946	8.22e-06	0.000229184	Znrd2	zinc ribbon domain containing 2 [Source:MGI Symbol;Acc:MGI:1913482]
50	ENSMUSG00000000326	10.0373	2.99139	1.1886	2.51673	0.0118448	0.0603935	Comt	catechol-O-methyltransferase [Source:MGI Symbol;Acc:MGI:88470]
21592	ENSMUSG00000111133	3.72477	2.9905	1.76516	1.69418	0.0902309	0.233865	Gm5831	predicted gene 5831 [Source:MGI Symbol;Acc:MGI:3779529]
14293	ENSMUSG00000061461	56.6027	2.98059	0.558877	5.33318	9.65e-08	5.7e-06	Smim20	small integral membrane protein 20 [Source:MGI Symbol;Acc:MGI:1913528]
891	ENSMUSG00000006378	45.747	2.9777	1.31122	2.27093	0.023151	0.0946208	Gcat	glycine C-acetyltransferase (2-amino-3-ketobutyrate-coenzyme A ligase) [Source:MGI Symbol;Acc:MGI:1349389]
944	ENSMUSG00000006728	58.1076	2.97529	1.43711	2.07033	0.0384214	0.133536	Cdk4	cyclin-dependent kinase 4 [Source:MGI Symbol;Acc:MGI:88357]
11763	ENSMUSG00000045817	16.9772	2.97512	0.968813	3.07089	0.00213419	0.0175911	Zfp36l2	zinc finger protein 36, C3H type-like 2 [Source:MGI Symbol;Acc:MGI:107945]
11832	ENSMUSG00000046186	3.65992	2.97413	1.83597	1.61993	0.105248	0.258784	Cd109	CD109 antigen [Source:MGI Symbol;Acc:MGI:2445221]
18439	ENSMUSG00000094410	12.8187	2.97397	2.36951	1.2551	0.209442	0.401702	Gm38394	predicted gene, 38394 [Source:MGI Symbol;Acc:MGI:5614057]
8657	ENSMUSG00000034807	21.0243	2.9729	0.864165	3.44019	0.000581299	0.00675932	Colgalt1	collagen beta(1-O)galactosyltransferase 1 [Source:MGI Symbol;Acc:MGI:1924348]
4945	ENSMUSG00000026500	6.34822	2.97216	1.36994	2.16955	0.0300411	0.114196	Cox20	cytochrome c oxidase assembly protein 20 [Source:MGI Symbol;Acc:MGI:1913609]
12781	ENSMUSG00000051257	8.83979	2.97132	1.05823	2.80783	0.0049877	0.0324679	Trap1a	tumor rejection antigen P1A [Source:MGI Symbol;Acc:MGI:98818]
16563	ENSMUSG00000081406	12.3862	2.97003	0.977733	3.03767	0.00238412	0.0192433	Rps6-ps4	ribosomal protein S6, pseudogene 4 [Source:MGI Symbol;Acc:MGI:3650907]
7554	ENSMUSG00000031813	13.0431	2.96414	0.901615	3.28759	0.00101048	0.0102294	Mvb12a	multivesicular body subunit 12A [Source:MGI Symbol;Acc:MGI:1920961]
7750	ENSMUSG00000032171	5.56306	2.95951	3.29609	0.897886	0.369246	0.564436	Pin1	protein (peptidyl-prolyl cis/trans isomerase) NIMA-interacting 1 [Source:MGI Symbol;Acc:MGI:1346036]
8614	ENSMUSG00000034674	5.56306	2.95951	3.29609	0.897886	0.369246	0.564436	Tdg	thymine DNA glycosylase [Source:MGI Symbol;Acc:MGI:108247]
15165	ENSMUSG00000069835	3.63326	2.95753	1.79465	1.64797	0.0993591	0.249123	Sat2	spermidine/spermine N1-acetyl transferase 2 [Source:MGI Symbol;Acc:MGI:1916465]
11695	ENSMUSG00000045438	9.56954	2.95686	1.02668	2.88001	0.0039766	0.0277146	Cox19	cytochrome c oxidase assembly protein 19 [Source:MGI Symbol;Acc:MGI:1915283]
4386	ENSMUSG00000025260	26.5602	2.95427	0.76037	3.8853	0.000102202	0.0017826	Hsd17b10	hydroxysteroid (17-beta) dehydrogenase 10 [Source:MGI Symbol;Acc:MGI:1333871]
4487	ENSMUSG00000025485	4.73481	2.95269	1.52715	1.93347	0.0531786	0.166566	Ric8a	RIC8 guanine nucleotide exchange factor A [Source:MGI Symbol;Acc:MGI:2141866]
5717	ENSMUSG00000028070	38.299	2.95158	1.20473	2.44998	0.0142864	0.0688844	Naxe	NAD(P)HX epimerase [Source:MGI Symbol;Acc:MGI:2180167]
13742	ENSMUSG00000057409	10.315	2.95004	0.951037	3.10192	0.00192269	0.0164307	Zfp53	zinc finger protein 53 [Source:MGI Symbol;Acc:MGI:99200]
6028	ENSMUSG00000028651	14.3279	2.94729	0.856462	3.44124	0.000579052	0.00673913	Ppie	peptidylprolyl isomerase E (cyclophilin E) [Source:MGI Symbol;Acc:MGI:1917118]
4710	ENSMUSG00000026032	188.55	2.94378	0.283645	10.3784	3.11e-25	1.03e-21	Ndufb3	NADH:ubiquinone oxidoreductase subunit B3 [Source:MGI Symbol;Acc:MGI:1913745]
5342	ENSMUSG00000027305	3.59078	2.93982	1.81778	1.61726	0.105823	0.259755	Ndufaf1	NADH:ubiquinone oxidoreductase complex assembly factor 1 [Source:MGI Symbol;Acc:MGI:1916952]
12795	ENSMUSG00000051341	3.55836	2.93509	1.88582	1.5564	0.119612	0.280728	Zfp52	zinc finger protein 52 [Source:MGI Symbol;Acc:MGI:99199]
5876	ENSMUSG00000028393	11.2311	2.93377	0.945093	3.10421	0.00190786	0.0163473	Alad	aminolevulinate, delta-, dehydratase [Source:MGI Symbol;Acc:MGI:96853]
17147	ENSMUSG00000085334	5.7262	2.93286	1.50444	1.94948	0.0512387	0.162413	Gm12940	predicted gene 12940 [Source:MGI Symbol;Acc:MGI:3702626]
9232	ENSMUSG00000036867	3.98034	2.93253	1.73687	1.6884	0.0913346	0.235847	Smad6	SMAD family member 6 [Source:MGI Symbol;Acc:MGI:1336883]
7680	ENSMUSG00000032015	5.48984	2.93213	1.2552	2.33599	0.0194918	0.0845476	Pou2f3	POU domain, class 2, transcription factor 3 [Source:MGI Symbol;Acc:MGI:102565]
10277	ENSMUSG00000039841	11.2488	2.9317	0.923395	3.17492	0.00149879	0.0136843	Zfp800	zinc finger protein 800 [Source:MGI Symbol;Acc:MGI:1889334]
14029	ENSMUSG00000059486	6.18817	2.93153	1.51409	1.93617	0.0528474	0.165984	Kbtbd2	kelch repeat and BTB (POZ) domain containing 2 [Source:MGI Symbol;Acc:MGI:2384811]
2052	ENSMUSG00000020092	3.34191	2.9301	3.89709	0.751868	0.452131	0.638763	Pald1	phosphatase domain containing, paladin 1 [Source:MGI Symbol;Acc:MGI:1351623]
9879	ENSMUSG00000038671	13.3932	2.92988	0.864975	3.38725	0.000705975	0.00774581	Arfrp1	ADP-ribosylation factor related protein 1 [Source:MGI Symbol;Acc:MGI:1923938]
13975	ENSMUSG00000059142	10.5372	2.9192	1.05642	2.76328	0.00572229	0.0360259	Zfp945	zinc finger protein 945 [Source:MGI Symbol;Acc:MGI:2445132]
11975	ENSMUSG00000046949	5.75107	2.91736	1.30514	2.23528	0.0253991	0.101543	Nqo2	N-ribosyldihydronicotinamide quinone reductase 2 [Source:MGI Symbol;Acc:MGI:104513]
1632	ENSMUSG00000017760	21.367	2.91621	1.55734	1.87256	0.0611285	0.18231	Ctsa	cathepsin A [Source:MGI Symbol;Acc:MGI:97748]
10649	ENSMUSG00000040952	247.545	2.9094	1.29955	2.23878	0.0251704	0.100964	Rps19	ribosomal protein S19 [Source:MGI Symbol;Acc:MGI:1333780]
3621	ENSMUSG00000023186	5.74351	2.90883	1.25532	2.31721	0.0204921	0.0871426	Vwa5a	von Willebrand factor A domain containing 5A [Source:MGI Symbol;Acc:MGI:1915026]
18373	ENSMUSG00000093847	6.09992	2.90351	1.44113	2.01475	0.0439311	0.14667	Eif1ad15	eukaryotic translation initiation factor 1A domain containing 15 [Source:MGI Symbol;Acc:MGI:3648085]
13285	ENSMUSG00000054484	17.2691	2.90164	0.720896	4.02505	5.7e-05	0.00108517	Tmem62	transmembrane protein 62 [Source:MGI Symbol;Acc:MGI:2139461]
336	ENSMUSG00000002190	33.9607	2.89949	0.575023	5.0424	4.6e-07	2.09e-05	Clgn	calmegin [Source:MGI Symbol;Acc:MGI:107472]
18844	ENSMUSG00000097177	6.16752	2.89867	1.15863	2.50181	0.0123559	0.0622226	9330159M07Rik	RIKEN cDNA 9330159M07 gene [Source:MGI Symbol;Acc:MGI:2442519]
1751	ENSMUSG00000018672	15.2219	2.89796	0.831597	3.48481	0.000492492	0.00605133	Copz2	coatomer protein complex, subunit zeta 2 [Source:MGI Symbol;Acc:MGI:1929008]
1174	ENSMUSG00000010538	6.67138	2.89791	1.1816	2.45253	0.0141855	0.0685981	Tsacc	TSSK6 activating co-chaperone [Source:MGI Symbol;Acc:MGI:1924177]
12552	ENSMUSG00000050017	8.51939	2.89577	1.25627	2.30504	0.0211643	0.0892829	Pitpnb	phosphatidylinositol transfer protein, beta [Source:MGI Symbol;Acc:MGI:1927542]
19980	ENSMUSG00000103799	9.22916	2.89449	1.0032	2.88527	0.00391082	0.0274734	Gm38093	predicted gene, 38093 [Source:MGI Symbol;Acc:MGI:5611321]
8487	ENSMUSG00000034290	9.63236	2.89273	1.13705	2.54406	0.0109571	0.0572913	Nek9	NIMA (never in mitosis gene a)-related expressed kinase 9 [Source:MGI Symbol;Acc:MGI:2387995]
14242	ENSMUSG00000061024	5.7669	2.89053	1.38213	2.09137	0.0364953	0.129661	Rrs1	ribosome biogenesis regulator 1 [Source:MGI Symbol;Acc:MGI:1929721]
17386	ENSMUSG00000086161	37.1244	2.8871	0.577743	4.99721	5.82e-07	2.56e-05	Gm15389	predicted gene 15389 [Source:MGI Symbol;Acc:MGI:3705287]
7888	ENSMUSG00000032403	27.3341	2.87854	0.588034	4.8952	9.82e-07	4.01e-05	2300009A05Rik	RIKEN cDNA 2300009A05 gene [Source:MGI Symbol;Acc:MGI:1916728]
1835	ENSMUSG00000019303	24.3265	2.87737	0.740914	3.88354	0.000102946	0.00179085	Psmc3ip	proteasome (prosome, macropain) 26S subunit, ATPase 3, interacting protein [Source:MGI Symbol;Acc:MGI:1098610]
4108	ENSMUSG00000024737	3.50445	2.87554	1.63505	1.75869	0.078631	0.215546	Slc15a3	solute carrier family 15, member 3 [Source:MGI Symbol;Acc:MGI:1929691]
306	ENSMUSG00000002010	39.3498	2.87404	1.10401	2.60328	0.00923373	0.0505397	Idh3g	isocitrate dehydrogenase 3 (NAD+), gamma [Source:MGI Symbol;Acc:MGI:1099463]
10841	ENSMUSG00000041700	10.3902	2.8726	0.907121	3.16672	0.0015417	0.0140185	Lhfpl1	lipoma HMGIC fusion partner-like 1 [Source:MGI Symbol;Acc:MGI:1891214]
13970	ENSMUSG00000059070	230.045	2.86932	0.947726	3.02759	0.00246515	0.0197048	Rpl18	ribosomal protein L18 [Source:MGI Symbol;Acc:MGI:98003]
15019	ENSMUSG00000068264	3.5123	2.86575	1.59176	1.80036	0.0718033	0.202714	Ap5s1	adaptor-related protein 5 complex, sigma 1 subunit [Source:MGI Symbol;Acc:MGI:1916846]
9733	ENSMUSG00000038301	6.44268	2.86508	1.22686	2.3353	0.019528	0.0846768	Snx10	sorting nexin 10 [Source:MGI Symbol;Acc:MGI:1919232]
14994	ENSMUSG00000068115	14.2964	2.86504	0.829817	3.45261	0.000555182	0.00655241	Ninl	ninein-like [Source:MGI Symbol;Acc:MGI:1925427]
13766	ENSMUSG00000057561	31.9632	2.85928	1.52384	1.87636	0.0606053	0.18124	Eif1a	eukaryotic translation initiation factor 1A [Source:MGI Symbol;Acc:MGI:95298]
16063	ENSMUSG00000075702	3.44924	2.85585	1.6843	1.69557	0.0899671	0.233547	Selenom	selenoprotein M [Source:MGI Symbol;Acc:MGI:2149786]
4153	ENSMUSG00000024824	6.81452	2.85251	1.22889	2.32121	0.0202753	0.0864987	Rad9a	RAD9 checkpoint clamp component A [Source:MGI Symbol;Acc:MGI:1328356]
16062	ENSMUSG00000075701	16.9505	2.84871	0.828213	3.43959	0.000582594	0.00676843	Selenos	selenoprotein S [Source:MGI Symbol;Acc:MGI:95994]
456	ENSMUSG00000002984	37.4411	2.84156	0.580824	4.89229	9.97e-07	4.04e-05	Tomm40	translocase of outer mitochondrial membrane 40 [Source:MGI Symbol;Acc:MGI:1858259]
5544	ENSMUSG00000027702	11.1088	2.8399	0.871192	3.25978	0.00111497	0.0110032	Lrrc34	leucine rich repeat containing 34 [Source:MGI Symbol;Acc:MGI:1919077]
11340	ENSMUSG00000043716	205.17	2.83255	1.16361	2.43429	0.0149212	0.070774	Rpl7	ribosomal protein L7 [Source:MGI Symbol;Acc:MGI:98073]
9974	ENSMUSG00000038957	5.82589	2.83089	1.45724	1.94263	0.0520603	0.164152	Edc3	enhancer of mRNA decapping 3 [Source:MGI Symbol;Acc:MGI:2142951]
157	ENSMUSG00000001056	46.5108	2.83045	0.608676	4.65017	3.32e-06	0.000109349	Nhp2	NHP2 ribonucleoprotein [Source:MGI Symbol;Acc:MGI:1098547]
18901	ENSMUSG00000097327	30.3314	2.83029	0.59314	4.77171	1.83e-06	6.63e-05	E030030I06Rik	RIKEN cDNA E030030I06 gene [Source:MGI Symbol;Acc:MGI:2442914]
6706	ENSMUSG00000030001	35.8878	2.82995	0.648468	4.36406	1.28e-05	0.000325284	Figla	folliculogenesis specific basic helix-loop-helix [Source:MGI Symbol;Acc:MGI:1349421]
6157	ENSMUSG00000028884	71.2025	2.82835	0.539796	5.23966	1.61e-07	8.58e-06	Rpa2	replication protein A2 [Source:MGI Symbol;Acc:MGI:1339939]
5016	ENSMUSG00000026632	4.1074	2.82683	1.47306	1.91902	0.0549815	0.170516	Tatdn3	TatD DNase domain containing 3 [Source:MGI Symbol;Acc:MGI:1916222]
10629	ENSMUSG00000040883	7.4696	2.82596	1.20949	2.33649	0.0194655	0.0844889	Tmem205	transmembrane protein 205 [Source:MGI Symbol;Acc:MGI:3045495]
3035	ENSMUSG00000021996	21.4335	2.81972	0.798066	3.53319	0.000410578	0.00531788	Esd	esterase D/formylglutathione hydrolase [Source:MGI Symbol;Acc:MGI:95421]
6842	ENSMUSG00000030292	23.2053	2.81845	0.656549	4.29283	1.76e-05	0.000419582	Smco2	single-pass membrane protein with coiled-coil domains 2 [Source:MGI Symbol;Acc:MGI:1916621]
62	ENSMUSG00000000399	42.2463	2.81836	1.32664	2.12443	0.0336342	0.123262	Ndufa9	NADH:ubiquinone oxidoreductase subunit A9 [Source:MGI Symbol;Acc:MGI:1913358]
6309	ENSMUSG00000029149	24.7822	2.81807	0.679552	4.14696	3.37e-05	0.000712636	Krtcap3	keratinocyte associated protein 3 [Source:MGI Symbol;Acc:MGI:1917065]
11777	ENSMUSG00000045915	47.1089	2.81748	0.46338	6.08029	1.2e-09	1.54e-07	Ccdc42	coiled-coil domain containing 42 [Source:MGI Symbol;Acc:MGI:3045254]
13903	ENSMUSG00000058600	101.854	2.8168	1.01645	2.7712	0.00558495	0.0354482	Rpl30	ribosomal protein L30 [Source:MGI Symbol;Acc:MGI:98037]
15267	ENSMUSG00000070705	3.39164	2.81519	1.62245	1.73515	0.0827149	0.222226	Eid2b	EP300 interacting inhibitor of differentiation 2B [Source:MGI Symbol;Acc:MGI:1924095]
18797	ENSMUSG00000097047	51.2172	2.81086	0.495838	5.66891	1.44e-08	1.23e-06	1110020A21Rik	RIKEN cDNA 1110020A21 gene [Source:MGI Symbol;Acc:MGI:1915781]
4170	ENSMUSG00000024854	5.37029	2.81003	1.35617	2.07203	0.0382631	0.133195	Pold4	polymerase (DNA-directed), delta 4 [Source:MGI Symbol;Acc:MGI:1916995]
351	ENSMUSG00000002279	9.22266	2.80541	0.951142	2.94952	0.00318273	0.0238407	Lmf1	lipase maturation factor 1 [Source:MGI Symbol;Acc:MGI:1923733]
14797	ENSMUSG00000066383	3.83404	2.80423	1.61438	1.73704	0.0823806	0.221778	Iqcf1	IQ motif containing F1 [Source:MGI Symbol;Acc:MGI:1921517]
348	ENSMUSG00000002257	5.02719	2.80241	1.31482	2.1314	0.0330563	0.121865	Def6	differentially expressed in FDCP 6 [Source:MGI Symbol;Acc:MGI:1346328]
19599	ENSMUSG00000102014	4.26591	2.8023	1.4303	1.95923	0.0500854	0.159914	2900009J06Rik	RIKEN cDNA 2900009J06 gene [Source:MGI Symbol;Acc:MGI:1920137]
7375	ENSMUSG00000031478	5.82732	2.79945	1.19169	2.34913	0.0188171	0.0823507	Nek3	NIMA (never in mitosis gene a)-related expressed kinase 3 [Source:MGI Symbol;Acc:MGI:1344371]
7402	ENSMUSG00000031521	10.2089	2.79883	2.46176	1.13692	0.25557	0.455683	Aga	aspartylglucosaminidase [Source:MGI Symbol;Acc:MGI:104873]
18595	ENSMUSG00000095620	5.91271	2.79856	1.18637	2.35893	0.0183277	0.0811217	Csta2	cystatin A family member 2 [Source:MGI Symbol;Acc:MGI:1924020]
6923	ENSMUSG00000030492	10.5414	2.79769	1.097	2.5503	0.010763	0.0565794	Slc7a9	solute carrier family 7 (cationic amino acid transporter, y+ system), member 9 [Source:MGI Symbol;Acc:MGI:1353656]
15015	ENSMUSG00000068250	78.4359	2.79683	0.466733	5.99234	2.07e-09	2.36e-07	Amn1	antagonist of mitotic exit network 1 [Source:MGI Symbol;Acc:MGI:2442933]
3286	ENSMUSG00000022455	3.79834	2.79501	1.46026	1.91405	0.0556135	0.171671	Wbp2nl	WBP2 N-terminal like [Source:MGI Symbol;Acc:MGI:1921966]
192	ENSMUSG00000001270	80.9025	2.79285	1.15202	2.42431	0.0153376	0.0720406	Ckb	creatine kinase, brain [Source:MGI Symbol;Acc:MGI:88407]
12250	ENSMUSG00000048368	4.21253	2.79074	3.86207	0.722602	0.469924	0.653214	Omd	osteomodulin [Source:MGI Symbol;Acc:MGI:1350918]
1059	ENSMUSG00000008668	192.875	2.79001	1.21389	2.29841	0.0215386	0.0904579	Rps18	ribosomal protein S18 [Source:MGI Symbol;Acc:MGI:98146]
10978	ENSMUSG00000042198	21.7521	2.789	0.76517	3.64494	0.00026745	0.00385601	Chchd7	coiled-coil-helix-coiled-coil-helix domain containing 7 [Source:MGI Symbol;Acc:MGI:1913683]
3912	ENSMUSG00000024298	7.27076	2.7878	1.28899	2.16277	0.0305587	0.115599	Zfp871	zinc finger protein 871 [Source:MGI Symbol;Acc:MGI:1921793]
8842	ENSMUSG00000035413	9.98609	2.78644	3.39155	0.821585	0.411313	0.602946	Tmem98	transmembrane protein 98 [Source:MGI Symbol;Acc:MGI:1923457]
5787	ENSMUSG00000028199	6.61759	2.785	1.14302	2.43652	0.0148295	0.0704503	Cryz	crystallin, zeta [Source:MGI Symbol;Acc:MGI:88527]
7800	ENSMUSG00000032265	13.7907	2.78034	1.72057	1.61594	0.106107	0.259977	Tent5a	terminal nucleotidyltransferase 5A [Source:MGI Symbol;Acc:MGI:2670964]
2254	ENSMUSG00000020460	254.911	2.77993	1.01325	2.74359	0.0060772	0.0376441	Rps27a	ribosomal protein S27A [Source:MGI Symbol;Acc:MGI:1925544]
1764	ENSMUSG00000018770	65.671	2.77918	0.986208	2.81804	0.00483174	0.0316987	Atp5g3	ATP synthase, H+ transporting, mitochondrial F0 complex, subunit C3 (subunit 9) [Source:MGI Symbol;Acc:MGI:2442035]
5236	ENSMUSG00000027079	9.05404	2.7786	1.01596	2.73494	0.00623911	0.0382417	Clp1	CLP1, cleavage and polyadenylation factor I subunit [Source:MGI Symbol;Acc:MGI:2138968]
4435	ENSMUSG00000025371	3.30162	2.77563	1.65349	1.67865	0.0932202	0.23936	Chmp6	charged multivesicular body protein 6 [Source:MGI Symbol;Acc:MGI:3583942]
174	ENSMUSG00000001138	11.665	2.76889	0.933392	2.96648	0.0030123	0.0229015	Cnnm3	cyclin M3 [Source:MGI Symbol;Acc:MGI:2151055]
16466	ENSMUSG00000080268	32.9226	2.76666	0.692573	3.99476	6.48e-05	0.00120251	Brms1	breast cancer metastasis-suppressor 1 [Source:MGI Symbol;Acc:MGI:2388804]
344	ENSMUSG00000002233	6.82093	2.76569	1.20338	2.29828	0.021546	0.0904605	Rhoc	ras homolog family member C [Source:MGI Symbol;Acc:MGI:106028]
814	ENSMUSG00000005836	6.40531	2.76443	1.26329	2.18827	0.0286499	0.11056	Gata6	GATA binding protein 6 [Source:MGI Symbol;Acc:MGI:107516]
2669	ENSMUSG00000021241	9.46212	2.76156	1.12162	2.46212	0.013812	0.0673336	Isca2	iron-sulfur cluster assembly 2 [Source:MGI Symbol;Acc:MGI:1921566]
12657	ENSMUSG00000050592	6.68118	2.76062	1.40426	1.96589	0.0493115	0.158124	Fam78a	family with sequence similarity 78, member A [Source:MGI Symbol;Acc:MGI:2443569]
20251	ENSMUSG00000104960	8.40186	2.76054	1.08713	2.53929	0.0111077	0.0578624	Snhg8	small nucleolar RNA host gene 8 [Source:MGI Symbol;Acc:MGI:1917145]
4712	ENSMUSG00000026035	23.6106	2.75585	0.671813	4.10211	4.09e-05	0.000827626	Ppil3	peptidylprolyl isomerase (cyclophilin)-like 3 [Source:MGI Symbol;Acc:MGI:1917475]
14685	ENSMUSG00000064215	8.79751	2.75576	1.32529	2.07936	0.0375839	0.131733	Ifi27	interferon, alpha-inducible protein 27 [Source:MGI Symbol;Acc:MGI:1277180]
1084	ENSMUSG00000009093	8.82027	2.75491	0.972804	2.83193	0.00462686	0.0308015	Gstt4	glutathione S-transferase, theta 4 [Source:MGI Symbol;Acc:MGI:1923136]
22782	ENSMUSG00000116656	12.6814	2.75472	1.12969	2.43848	0.0147494	0.0702533	Gm49708	predicted gene, 49708 [Source:MGI Symbol;Acc:MGI:6215173]
12285	ENSMUSG00000048537	5.54519	2.75072	1.59395	1.72572	0.084397	0.225235	Phldb1	pleckstrin homology like domain, family B, member 1 [Source:MGI Symbol;Acc:MGI:2143230]
3688	ENSMUSG00000023882	3.26652	2.74872	1.55923	1.76287	0.0779229	0.214183	Zfp54	zinc finger protein 54 [Source:MGI Symbol;Acc:MGI:99201]
6479	ENSMUSG00000029464	18.1096	2.74488	0.743514	3.69176	0.000222705	0.00332699	Gpn3	GPN-loop GTPase 3 [Source:MGI Symbol;Acc:MGI:1289326]
5574	ENSMUSG00000027782	11.6091	2.74339	1.14357	2.39898	0.016441	0.0754483	Kpna4	karyopherin (importin) alpha 4 [Source:MGI Symbol;Acc:MGI:1100848]
14201	ENSMUSG00000060673	6.81676	2.74326	1.08573	2.52665	0.0115155	0.059324	4930595M18Rik	RIKEN cDNA 4930595M18 gene [Source:MGI Symbol;Acc:MGI:3045300]
4355	ENSMUSG00000025208	23.8423	2.74192	0.744629	3.68226	0.000231173	0.00343378	Mrpl43	mitochondrial ribosomal protein L43 [Source:MGI Symbol;Acc:MGI:2137229]
11840	ENSMUSG00000046223	3.99115	2.74081	1.41977	1.93047	0.0535486	0.167328	Plaur	plasminogen activator, urokinase receptor [Source:MGI Symbol;Acc:MGI:97612]
7914	ENSMUSG00000032456	5.49717	2.74036	1.20218	2.27949	0.0226381	0.0933265	Nmnat3	nicotinamide nucleotide adenylyltransferase 3 [Source:MGI Symbol;Acc:MGI:1921330]
15783	ENSMUSG00000074254	9.48773	2.73922	0.925016	2.96127	0.00306375	0.0231992	Cyp2a4	cytochrome P450, family 2, subfamily a, polypeptide 4 [Source:MGI Symbol;Acc:MGI:88596]
9944	ENSMUSG00000038855	5.21704	2.73788	1.54916	1.76733	0.0771734	0.212875	Itpkb	inositol 1,4,5-trisphosphate 3-kinase B [Source:MGI Symbol;Acc:MGI:109235]
17098	ENSMUSG00000085156	9.78618	2.73755	1.00054	2.73608	0.00621751	0.0381624	Snhg15	small nucleolar RNA host gene 15 [Source:MGI Symbol;Acc:MGI:3650059]
22833	ENSMUSG00000116903	3.56416	2.73732	1.50525	1.81852	0.0689846	0.196774	Gm19522	predicted gene, 19522 [Source:MGI Symbol;Acc:MGI:5011707]
17850	ENSMUSG00000089728	5.15586	2.73595	1.24921	2.19014	0.0285139	0.110197	Clec2f	C-type lectin domain family 2, member f [Source:MGI Symbol;Acc:MGI:3522133]
2898	ENSMUSG00000021711	75.5263	2.73505	0.408241	6.6996	2.09e-11	4.46e-09	Trappc13	trafficking protein particle complex 13 [Source:MGI Symbol;Acc:MGI:1914225]
14615	ENSMUSG00000063765	13.3324	2.73321	0.886487	3.0832	0.0020479	0.0171363	Chadl	chondroadherin-like [Source:MGI Symbol;Acc:MGI:3036284]
2844	ENSMUSG00000021607	31.3749	2.73005	0.660014	4.13635	3.53e-05	0.000738201	Mrpl36	mitochondrial ribosomal protein L36 [Source:MGI Symbol;Acc:MGI:2137228]
14458	ENSMUSG00000062624	3.54447	2.72855	1.49453	1.82569	0.0678967	0.194763	Cyp2c67	cytochrome P450, family 2, subfamily c, polypeptide 67 [Source:MGI Symbol;Acc:MGI:3612288]
7143	ENSMUSG00000030935	7.94578	2.72838	1.04354	2.61454	0.00893482	0.0495085	Acsm3	acyl-CoA synthetase medium-chain family member 3 [Source:MGI Symbol;Acc:MGI:99538]
14641	ENSMUSG00000063904	4.71793	2.72647	1.43147	1.90467	0.0568232	0.174023	Dpp3	dipeptidylpeptidase 3 [Source:MGI Symbol;Acc:MGI:1922471]
3676	ENSMUSG00000023806	32.1273	2.72608	1.23475	2.2078	0.0272579	0.106589	Rsph3b	radial spoke 3B homolog (Chlamydomonas) [Source:MGI Symbol;Acc:MGI:3630308]
6907	ENSMUSG00000030446	6.36175	2.72388	1.15095	2.36664	0.0179504	0.0800953	Zfp273	zinc finger protein 273 [Source:MGI Symbol;Acc:MGI:3036278]
4628	ENSMUSG00000025875	12.6099	2.72314	0.86749	3.1391	0.00169469	0.0150676	Tspan17	tetraspanin 17 [Source:MGI Symbol;Acc:MGI:1921507]
14554	ENSMUSG00000063354	3.63074	2.7228	1.47695	1.84353	0.065252	0.189982	Slc39a4	solute carrier family 39 (zinc transporter), member 4 [Source:MGI Symbol;Acc:MGI:1919277]
9072	ENSMUSG00000036278	5.11784	2.71799	1.25671	2.16279	0.0305573	0.115599	Macrod1	mono-ADP ribosylhydrolase 1 [Source:MGI Symbol;Acc:MGI:2147583]
1598	ENSMUSG00000017493	12.4438	2.7175	2.33316	1.16473	0.244128	0.443233	Igfbp4	insulin-like growth factor binding protein 4 [Source:MGI Symbol;Acc:MGI:96439]
9538	ENSMUSG00000037787	19.6734	2.7161	0.69392	3.91415	9.07e-05	0.00161436	Coa8	cytochrome c oxidase assembly factor 8 [Source:MGI Symbol;Acc:MGI:1915270]
6335	ENSMUSG00000029189	14.5274	2.71603	1.04861	2.59013	0.00959395	0.0519204	Sel1l3	sel-1 suppressor of lin-12-like 3 (C. elegans) [Source:MGI Symbol;Acc:MGI:1916941]
12835	ENSMUSG00000051579	35.7084	2.7156	0.716319	3.79105	0.000150013	0.00243352	Tceal8	transcription elongation factor A (SII)-like 8 [Source:MGI Symbol;Acc:MGI:1913934]
12282	ENSMUSG00000048503	9.01868	2.71088	0.94076	2.88159	0.0039568	0.0276349	Tlcd5	TLC domain containing 5 [Source:MGI Symbol;Acc:MGI:2685030]
13104	ENSMUSG00000053291	15.77	2.70871	0.743203	3.64464	0.000267764	0.00385633	Rab4b	RAB4B, member RAS oncogene family [Source:MGI Symbol;Acc:MGI:105071]
240	ENSMUSG00000001555	9.52654	2.70828	3.37549	0.802338	0.422358	0.611944	Fkbp10	FK506 binding protein 10 [Source:MGI Symbol;Acc:MGI:104769]
1356	ENSMUSG00000014905	31.321	2.70814	0.557515	4.85752	1.19e-06	4.58e-05	Dnajb9	DnaJ heat shock protein family (Hsp40) member B9 [Source:MGI Symbol;Acc:MGI:1351618]
1067	ENSMUSG00000008822	9.09223	2.707	0.926209	2.92266	0.00347052	0.0253347	Acyp1	acylphosphatase 1, erythrocyte (common) type [Source:MGI Symbol;Acc:MGI:1913454]
22516	ENSMUSG00000115111	19.9519	2.70597	0.7146	3.78669	0.000152668	0.00246752	Gm4632	predicted gene 4632 [Source:MGI Symbol;Acc:MGI:3782814]
663	ENSMUSG00000004631	4.96197	2.70545	1.58699	1.70477	0.0882381	0.231238	Sgce	sarcoglycan, epsilon [Source:MGI Symbol;Acc:MGI:1329042]
16248	ENSMUSG00000078897	4.62274	2.70275	1.47772	1.829	0.0674002	0.193928	Gm4724	predicted gene 4724 [Source:MGI Symbol;Acc:MGI:3782904]
9236	ENSMUSG00000036880	10.1075	2.7023	1.04045	2.59724	0.0093977	0.0511913	Acaa2	acetyl-Coenzyme A acyltransferase 2 (mitochondrial 3-oxoacyl-Coenzyme A thiolase) [Source:MGI Symbol;Acc:MGI:1098623]
1967	ENSMUSG00000019923	106.217	2.70206	0.332676	8.12221	4.58e-16	2.88e-13	Zwint	ZW10 interactor [Source:MGI Symbol;Acc:MGI:1289227]
13037	ENSMUSG00000052911	3.14914	2.69948	1.6484	1.63764	0.101496	0.252756	Lamb2	laminin, beta 2 [Source:MGI Symbol;Acc:MGI:99916]
1164	ENSMUSG00000010362	8.98672	2.69939	1.05329	2.56282	0.0103826	0.0550396	Rdm1	RAD52 motif 1 [Source:MGI Symbol;Acc:MGI:1913849]
15392	ENSMUSG00000071553	8.17369	2.69857	1.01222	2.666	0.00767608	0.0442781	Cpa2	carboxypeptidase A2, pancreatic [Source:MGI Symbol;Acc:MGI:3617840]
13489	ENSMUSG00000055782	3.98276	2.69762	3.86262	0.69839	0.484933	0.664866	Abcd2	ATP-binding cassette, sub-family D (ALD), member 2 [Source:MGI Symbol;Acc:MGI:1349467]
7218	ENSMUSG00000031149	16.6684	2.69652	0.832936	3.23737	0.00120635	0.0116258	Praf2	PRA1 domain family 2 [Source:MGI Symbol;Acc:MGI:1859607]
5302	ENSMUSG00000027230	5.03449	2.69614	1.27108	2.12113	0.0339105	0.123927	Creb3l1	cAMP responsive element binding protein 3-like 1 [Source:MGI Symbol;Acc:MGI:1347062]
4497	ENSMUSG00000025504	8.60514	2.6928	0.983626	2.73763	0.00618845	0.0380546	Eps8l2	EPS8-like 2 [Source:MGI Symbol;Acc:MGI:2138828]
9960	ENSMUSG00000038900	70.2763	2.69174	1.05378	2.55437	0.010638	0.0560563	Rpl12	ribosomal protein L12 [Source:MGI Symbol;Acc:MGI:98002]
12630	ENSMUSG00000050397	2.88236	2.68903	3.89892	0.689686	0.490392	0.669143	Foxl2	forkhead box L2 [Source:MGI Symbol;Acc:MGI:1349428]
1750	ENSMUSG00000018669	10.1048	2.68706	0.941442	2.85419	0.00431463	0.0293586	Cdk5rap3	CDK5 regulatory subunit associated protein 3 [Source:MGI Symbol;Acc:MGI:1933126]
20763	ENSMUSG00000107383	3.55822	2.68697	1.54459	1.7396	0.0819288	0.221189	Gm4366	predicted gene 4366 [Source:MGI Symbol;Acc:MGI:3782551]
1942	ENSMUSG00000019872	9.25189	2.68338	1.26479	2.1216	0.033871	0.123884	Smpdl3a	sphingomyelin phosphodiesterase, acid-like 3A [Source:MGI Symbol;Acc:MGI:1931437]
11864	ENSMUSG00000046364	100.651	2.68313	1.04162	2.57591	0.00999772	0.0534492	Rpl27a	ribosomal protein L27A [Source:MGI Symbol;Acc:MGI:1347076]
19190	ENSMUSG00000098274	118.065	2.68275	0.977861	2.74349	0.00607898	0.0376441	Rpl24	ribosomal protein L24 [Source:MGI Symbol;Acc:MGI:1915443]
17847	ENSMUSG00000089716	5.85176	2.68272	1.17818	2.277	0.0227864	0.0936749	Gm6264	predicted gene 6264 [Source:MGI Symbol;Acc:MGI:3779580]
3541	ENSMUSG00000022965	18.4102	2.68191	1.71715	1.56184	0.118327	0.278809	Ifngr2	interferon gamma receptor 2 [Source:MGI Symbol;Acc:MGI:107654]
10077	ENSMUSG00000039221	46.0557	2.67421	0.578188	4.62515	3.74e-06	0.000121002	Rpl22l1	ribosomal protein L22 like 1 [Source:MGI Symbol;Acc:MGI:1915278]
14686	ENSMUSG00000064220	44.1244	2.67248	0.501281	5.33131	9.75e-08	5.7e-06	H2ac18	H2A clustered histone 18 [Source:MGI Symbol;Acc:MGI:96097]
14457	ENSMUSG00000062619	7.06123	2.67164	1.20282	2.22116	0.0263402	0.104421	2310039H08Rik	RIKEN cDNA 2310039H08 gene [Source:MGI Symbol;Acc:MGI:1914351]
7181	ENSMUSG00000031029	61.7275	2.66997	1.09199	2.44505	0.0144832	0.0695287	Eif3f	eukaryotic translation initiation factor 3, subunit F [Source:MGI Symbol;Acc:MGI:1913335]
9636	ENSMUSG00000038059	4.41177	2.66979	1.69765	1.57264	0.115802	0.275418	Smim3	small integral membrane protein 3 [Source:MGI Symbol;Acc:MGI:1917088]
15288	ENSMUSG00000070822	37.4055	2.6689	0.545597	4.89171	1e-06	4.04e-05	Zscan18	zinc finger and SCAN domain containing 18 [Source:MGI Symbol;Acc:MGI:3643810]
80	ENSMUSG00000000561	9.4796	2.66349	2.18047	1.22152	0.22189	0.417654	Wdr77	WD repeat domain 77 [Source:MGI Symbol;Acc:MGI:1917715]
18039	ENSMUSG00000090733	154.695	2.66325	1.25861	2.11602	0.0343432	0.124842	Rps27	ribosomal protein S27 [Source:MGI Symbol;Acc:MGI:1888676]
5651	ENSMUSG00000027952	6.90593	2.66236	1.10813	2.40256	0.0162807	0.0749466	Pmvk	phosphomevalonate kinase [Source:MGI Symbol;Acc:MGI:1915853]
7856	ENSMUSG00000032355	16.0584	2.66233	0.703069	3.78673	0.000152643	0.00246752	Mlip	muscular LMNA-interacting protein [Source:MGI Symbol;Acc:MGI:1916892]
22592	ENSMUSG00000115483	10.6045	2.66091	0.865059	3.07599	0.00209802	0.0173797	Gm9732	predicted gene 9732 [Source:MGI Symbol;Acc:MGI:3796514]
1039	ENSMUSG00000008318	17.3285	2.66042	0.774926	3.43313	0.000596655	0.00689047	Relt	RELT tumor necrosis factor receptor [Source:MGI Symbol;Acc:MGI:2443373]
18381	ENSMUSG00000093904	57.6429	2.65943	0.576678	4.61164	3.99e-06	0.000126357	Tomm20	translocase of outer mitochondrial membrane 20 [Source:MGI Symbol;Acc:MGI:1915202]
2815	ENSMUSG00000021548	71.843	2.65911	0.419638	6.33669	2.35e-10	3.98e-08	Ccnh	cyclin H [Source:MGI Symbol;Acc:MGI:1913921]
3045	ENSMUSG00000022013	18.7424	2.65832	0.757083	3.51126	0.000445985	0.00561297	Dnajc15	DnaJ heat shock protein family (Hsp40) member C15 [Source:MGI Symbol;Acc:MGI:1913398]
14057	ENSMUSG00000059743	37.1163	2.65804	0.638894	4.16037	3.18e-05	0.000679729	Fdps	farnesyl diphosphate synthetase [Source:MGI Symbol;Acc:MGI:104888]
11852	ENSMUSG00000046318	5.47154	2.65798	1.24944	2.12734	0.0333919	0.122821	Ccbe1	collagen and calcium binding EGF domains 1 [Source:MGI Symbol;Acc:MGI:2445053]
14443	ENSMUSG00000062526	2.98392	2.65659	1.94622	1.365	0.172254	0.356117	Mppe1	metallophosphoesterase 1 [Source:MGI Symbol;Acc:MGI:2661311]
2119	ENSMUSG00000020219	35.0196	2.65489	0.653963	4.05969	4.91e-05	0.000962446	Timm13	translocase of inner mitochondrial membrane 13 [Source:MGI Symbol;Acc:MGI:1353432]
15544	ENSMUSG00000072966	4.41813	2.65488	1.59848	1.66088	0.0967376	0.244919	Gprasp2	G protein-coupled receptor associated sorting protein 2 [Source:MGI Symbol;Acc:MGI:2442071]
3677	ENSMUSG00000023809	6.84983	2.65461	1.26361	2.10082	0.0356566	0.127617	Rps6ka2	ribosomal protein S6 kinase, polypeptide 2 [Source:MGI Symbol;Acc:MGI:1342290]
5069	ENSMUSG00000026728	23.5149	2.65141	2.01384	1.3166	0.187974	0.375522	Vim	vimentin [Source:MGI Symbol;Acc:MGI:98932]
18182	ENSMUSG00000091803	63.8408	2.65133	0.439139	6.03757	1.56e-09	1.9e-07	Cox16	cytochrome c oxidase assembly protein 16 [Source:MGI Symbol;Acc:MGI:1913522]
5745	ENSMUSG00000028125	7.17643	2.65041	1.05687	2.50778	0.0121493	0.0614768	Abca4	ATP-binding cassette, sub-family A (ABC1), member 4 [Source:MGI Symbol;Acc:MGI:109424]
14296	ENSMUSG00000061477	239.091	2.64656	0.830879	3.18526	0.00144626	0.0133433	Rps7	ribosomal protein S7 [Source:MGI Symbol;Acc:MGI:1333818]
12028	ENSMUSG00000047215	118.355	2.64567	2.01418	1.31352	0.189007	0.376878	Rpl9	ribosomal protein L9 [Source:MGI Symbol;Acc:MGI:1298373]
14140	ENSMUSG00000060260	3.31767	2.63978	1.93368	1.36516	0.172202	0.356117	Pwwp2b	PWWP domain containing 2B [Source:MGI Symbol;Acc:MGI:2142008]
3851	ENSMUSG00000024186	5.33434	2.63839	1.55081	1.70129	0.088888	0.232113	Rgs11	regulator of G-protein signaling 11 [Source:MGI Symbol;Acc:MGI:1354739]
19332	ENSMUSG00000099927	3.70116	2.63682	1.60419	1.64371	0.100236	0.25061	Gm8226	predicted gene 8226 [Source:MGI Symbol;Acc:MGI:3643827]
5097	ENSMUSG00000026787	9.4318	2.63672	0.942576	2.79736	0.00515221	0.0333582	Gad2	glutamic acid decarboxylase 2 [Source:MGI Symbol;Acc:MGI:95634]
1011	ENSMUSG00000007872	160.57	2.63636	1.30181	2.02515	0.0428523	0.144131	Id3	inhibitor of DNA binding 3 [Source:MGI Symbol;Acc:MGI:96398]
1637	ENSMUSG00000017778	251.281	2.63426	0.307804	8.55825	1.15e-17	1.01e-14	Cox7c	cytochrome c oxidase subunit 7C [Source:MGI Symbol;Acc:MGI:103226]
8369	ENSMUSG00000033938	22.4738	2.63337	0.739603	3.56051	0.000370132	0.00490824	Ndufb7	NADH:ubiquinone oxidoreductase subunit B7 [Source:MGI Symbol;Acc:MGI:1914166]
2776	ENSMUSG00000021466	9.89851	2.63253	1.13996	2.30931	0.0209265	0.0884774	Ptch1	patched 1 [Source:MGI Symbol;Acc:MGI:105373]
10376	ENSMUSG00000040152	78.9624	2.63126	2.03831	1.2909	0.196738	0.38718	Thbs1	thrombospondin 1 [Source:MGI Symbol;Acc:MGI:98737]
10057	ENSMUSG00000039183	65.0748	2.63028	0.965672	2.72378	0.00645391	0.0391588	Nubp2	nucleotide binding protein 2 [Source:MGI Symbol;Acc:MGI:1347072]
2009	ENSMUSG00000020019	3.43756	2.62874	1.65009	1.59309	0.111141	0.268039	Ntn4	netrin 4 [Source:MGI Symbol;Acc:MGI:1888978]
16272	ENSMUSG00000078955	34.299	2.6287	0.522263	5.03328	4.82e-07	2.17e-05	Gm14222	predicted gene 14222 [Source:MGI Symbol;Acc:MGI:3651737]
1532	ENSMUSG00000016528	8.03106	2.62615	1.2159	2.15984	0.0307854	0.116057	Mapkapk2	MAP kinase-activated protein kinase 2 [Source:MGI Symbol;Acc:MGI:109298]
8615	ENSMUSG00000034675	3.42941	2.62609	1.50448	1.74551	0.0808953	0.219485	Dbn1	drebrin 1 [Source:MGI Symbol;Acc:MGI:1931838]
17271	ENSMUSG00000085776	3.01336	2.625	1.63186	1.60859	0.107705	0.262677	5430402O13Rik	RIKEN cDNA 5430402O13 gene [Source:MGI Symbol;Acc:MGI:1918631]
18322	ENSMUSG00000093436	6.75951	2.62442	1.11587	2.35191	0.0186772	0.082064	Gm20646	predicted gene 20646 [Source:MGI Symbol;Acc:MGI:5313093]
8067	ENSMUSG00000032796	36.7251	2.62386	1.36989	1.91537	0.0554448	0.171415	Lama1	laminin, alpha 1 [Source:MGI Symbol;Acc:MGI:99892]
6236	ENSMUSG00000029017	42.9623	2.62369	0.516685	5.07794	3.82e-07	1.81e-05	Pmpcb	peptidase (mitochondrial processing) beta [Source:MGI Symbol;Acc:MGI:1920328]
2574	ENSMUSG00000021040	45.447	2.62246	0.59888	4.37894	1.19e-05	0.00030827	Slirp	SRA stem-loop interacting RNA binding protein [Source:MGI Symbol;Acc:MGI:1916394]
13755	ENSMUSG00000057469	6.84728	2.62243	1.16466	2.25167	0.024343	0.0983313	E2f6	E2F transcription factor 6 [Source:MGI Symbol;Acc:MGI:1354159]
2075	ENSMUSG00000020133	15.1644	2.62188	0.98186	2.67032	0.00757801	0.0439087	2310011J03Rik	RIKEN cDNA 2310011J03 gene [Source:MGI Symbol;Acc:MGI:1913624]
3059	ENSMUSG00000022032	7.89739	2.6207	1.0066	2.60352	0.00922714	0.0505397	Scara5	scavenger receptor class A, member 5 [Source:MGI Symbol;Acc:MGI:1918395]
6997	ENSMUSG00000030647	65.0918	2.61821	0.436396	5.99962	1.98e-09	2.27e-07	Ndufc2	NADH:ubiquinone oxidoreductase subunit C2 [Source:MGI Symbol;Acc:MGI:1344370]
15147	ENSMUSG00000069727	3.90453	2.61635	1.58886	1.64669	0.0996219	0.249545	Zfp975	zinc finger protein 975 [Source:MGI Symbol;Acc:MGI:3648690]
3919	ENSMUSG00000024309	34.784	2.61523	0.560444	4.66635	3.07e-06	0.000101847	Pfdn6	prefoldin subunit 6 [Source:MGI Symbol;Acc:MGI:95908]
3264	ENSMUSG00000022427	112.026	2.61278	0.375257	6.96265	3.34e-12	8.66e-10	Tomm22	translocase of outer mitochondrial membrane 22 [Source:MGI Symbol;Acc:MGI:2450248]
18435	ENSMUSG00000094378	3.27988	2.61175	1.7007	1.53569	0.124613	0.288329	Gm15097	predicted gene 15097 [Source:MGI Symbol;Acc:MGI:3710639]
5880	ENSMUSG00000028398	53.4285	2.6097	0.491212	5.31279	1.08e-07	6.05e-06	Dmac1	distal membrane arm assembly complex 1 [Source:MGI Symbol;Acc:MGI:1914178]
5827	ENSMUSG00000028278	12.6225	2.60901	1.01078	2.58118	0.00984622	0.0527997	Rragd	Ras-related GTP binding D [Source:MGI Symbol;Acc:MGI:1098604]
19595	ENSMUSG00000101970	4.86422	2.60807	1.33374	1.95545	0.0505302	0.16087	Chaserr	CHD2 adjacent suppressive regulatory RNA [Source:MGI Symbol;Acc:MGI:1916420]
8852	ENSMUSG00000035458	85.1694	2.60781	1.31912	1.97693	0.0480499	0.155607	Tnni3	troponin I, cardiac 3 [Source:MGI Symbol;Acc:MGI:98783]
10238	ENSMUSG00000039728	4.43675	2.60731	1.33079	1.95922	0.0500872	0.159914	Slc6a5	solute carrier family 6 (neurotransmitter transporter, glycine), member 5 [Source:MGI Symbol;Acc:MGI:105090]
6523	ENSMUSG00000029553	6.5512	2.60245	1.09189	2.38343	0.0171522	0.0775464	Tfec	transcription factor EC [Source:MGI Symbol;Acc:MGI:1333760]
3522	ENSMUSG00000022912	7.85501	2.60011	1.3191	1.97113	0.0487094	0.156879	Pros1	protein S (alpha) [Source:MGI Symbol;Acc:MGI:1095733]
5269	ENSMUSG00000027175	2.95607	2.6	1.6483	1.57738	0.114709	0.273698	Tcp11l1	t-complex 11 like 1 [Source:MGI Symbol;Acc:MGI:2444263]
13890	ENSMUSG00000058546	128.856	2.59664	1.22178	2.12529	0.0335623	0.123061	Rpl23a	ribosomal protein L23A [Source:MGI Symbol;Acc:MGI:3040672]
8807	ENSMUSG00000035293	20.4974	2.59649	0.689929	3.76341	0.00016761	0.00266663	G2e3	G2/M-phase specific E3 ubiquitin ligase [Source:MGI Symbol;Acc:MGI:2444298]
3682	ENSMUSG00000023832	10.8732	2.59412	0.896978	2.89207	0.00382712	0.0270146	Acat2	acetyl-Coenzyme A acetyltransferase 2 [Source:MGI Symbol;Acc:MGI:87871]
11263	ENSMUSG00000043311	3.36266	2.58886	1.81227	1.42852	0.153142	0.32879	D17H6S53E	DNA segment, Chr 17, human D6S53E [Source:MGI Symbol;Acc:MGI:90673]
14411	ENSMUSG00000062252	2.92573	2.58279	1.67667	1.54043	0.123455	0.286702	Lhfpl5	lipoma HMGIC fusion partner-like 5 [Source:MGI Symbol;Acc:MGI:1915382]
2590	ENSMUSG00000021072	8.61	2.57948	1.01123	2.55084	0.0107465	0.0565153	Tmx1	thioredoxin-related transmembrane protein 1 [Source:MGI Symbol;Acc:MGI:1919986]
5939	ENSMUSG00000028495	238.255	2.57944	1.10373	2.33702	0.019438	0.0844527	Rps6	ribosomal protein S6 [Source:MGI Symbol;Acc:MGI:98159]
7473	ENSMUSG00000031651	3.33362	2.57711	1.49963	1.7185	0.0857049	0.227166	Triml1	tripartite motif family-like 1 [Source:MGI Symbol;Acc:MGI:2687279]
3981	ENSMUSG00000024451	3.32666	2.57395	1.49647	1.72001	0.0854306	0.226757	Arap3	ArfGAP with RhoGAP domain, ankyrin repeat and PH domain 3 [Source:MGI Symbol;Acc:MGI:2147274]
1973	ENSMUSG00000019942	73.6597	2.57379	0.548382	4.69343	2.69e-06	9.04e-05	Cdk1	cyclin-dependent kinase 1 [Source:MGI Symbol;Acc:MGI:88351]
13620	ENSMUSG00000056629	54.0352	2.57332	0.476704	5.39815	6.73e-08	4.26e-06	Fkbp2	FK506 binding protein 2 [Source:MGI Symbol;Acc:MGI:95542]
9546	ENSMUSG00000037805	142.871	2.57168	1.27537	2.01641	0.0437567	0.146346	Rpl10a	ribosomal protein L10A [Source:MGI Symbol;Acc:MGI:1343877]
16297	ENSMUSG00000079037	2.88753	2.56788	1.70319	1.50769	0.131635	0.298644	Prnp	prion protein [Source:MGI Symbol;Acc:MGI:97769]
12790	ENSMUSG00000051323	15.3574	2.56756	0.743157	3.45494	0.00055042	0.00652479	Pcdh19	protocadherin 19 [Source:MGI Symbol;Acc:MGI:2685563]
624	ENSMUSG00000004268	115.202	2.5666	0.869285	2.95254	0.00315172	0.0236889	Emg1	EMG1 N1-specific pseudouridine methyltransferase [Source:MGI Symbol;Acc:MGI:1315195]
14447	ENSMUSG00000062580	115.434	2.56567	0.473982	5.41302	6.2e-08	4.02e-06	Timm17a	translocase of inner mitochondrial membrane 17a [Source:MGI Symbol;Acc:MGI:1343131]
15496	ENSMUSG00000072693	5.91694	2.56553	1.45956	1.75774	0.0787915	0.215897	Gm10401	predicted gene 10401 [Source:MGI Symbol;Acc:MGI:3704254]
9717	ENSMUSG00000038260	4.30086	2.5652	1.38292	1.85491	0.0636088	0.187132	Trpm4	transient receptor potential cation channel, subfamily M, member 4 [Source:MGI Symbol;Acc:MGI:1915917]
5927	ENSMUSG00000028470	12.6636	2.56503	1.07336	2.38971	0.0168618	0.0766343	Hint2	histidine triad nucleotide binding protein 2 [Source:MGI Symbol;Acc:MGI:1916167]
12679	ENSMUSG00000050732	58.3094	2.56423	0.527346	4.86252	1.16e-06	4.49e-05	Vamp8	vesicle-associated membrane protein 8 [Source:MGI Symbol;Acc:MGI:1336882]
4489	ENSMUSG00000025487	10.8984	2.56209	0.884209	2.89761	0.00376017	0.0266416	Psmd13	proteasome (prosome, macropain) 26S subunit, non-ATPase, 13 [Source:MGI Symbol;Acc:MGI:1345192]
912	ENSMUSG00000006517	4.74962	2.562	1.31475	1.94867	0.0513353	0.16249	Mvd	mevalonate (diphospho) decarboxylase [Source:MGI Symbol;Acc:MGI:2179327]
2289	ENSMUSG00000020526	36.6898	2.56	0.589822	4.34029	1.42e-05	0.000351634	Znhit3	zinc finger, HIT type 3 [Source:MGI Symbol;Acc:MGI:3051596]
10410	ENSMUSG00000040263	5.69021	2.55926	1.23111	2.07882	0.0376342	0.131769	Klhdc4	kelch domain containing 4 [Source:MGI Symbol;Acc:MGI:2384569]
970	ENSMUSG00000007041	12.1468	2.55774	1.07901	2.37045	0.0177665	0.0795701	Clic1	chloride intracellular channel 1 [Source:MGI Symbol;Acc:MGI:2148924]
23139	ENSMUSG00000118263	5.47854	2.55734	1.21868	2.09845	0.0358652	0.12819	Gm42064	predicted gene, 42064 [Source:MGI Symbol;Acc:MGI:5624949]
7050	ENSMUSG00000030744	218.719	2.55724	1.10544	2.31331	0.0207054	0.0877953	Rps3	ribosomal protein S3 [Source:MGI Symbol;Acc:MGI:1350917]
7469	ENSMUSG00000031641	12.1048	2.5538	0.86582	2.94957	0.00318215	0.0238407	Cbr4	carbonyl reductase 4 [Source:MGI Symbol;Acc:MGI:2384567]
8947	ENSMUSG00000035831	24.8167	2.55203	0.580099	4.39931	1.09e-05	0.000287154	Krt25	keratin 25 [Source:MGI Symbol;Acc:MGI:1918060]
1548	ENSMUSG00000016833	37.6207	2.55197	0.596477	4.2784	1.88e-05	0.000444411	Mrps18c	mitochondrial ribosomal protein S18C [Source:MGI Symbol;Acc:MGI:1915985]
5261	ENSMUSG00000027164	6.57621	2.55185	1.24933	2.04257	0.0410945	0.139941	Traf6	TNF receptor-associated factor 6 [Source:MGI Symbol;Acc:MGI:108072]
5328	ENSMUSG00000027282	29.0515	2.55165	1.6706	1.52738	0.126665	0.291242	Mtch2	mitochondrial carrier 2 [Source:MGI Symbol;Acc:MGI:1929260]
1519	ENSMUSG00000016458	2.65258	2.55149	3.90011	0.65421	0.512976	0.685888	Wt1	Wilms tumor 1 homolog [Source:MGI Symbol;Acc:MGI:98968]
15806	ENSMUSG00000074364	2.65258	2.55149	3.90011	0.65421	0.512976	0.685888	Ehd2	EH-domain containing 2 [Source:MGI Symbol;Acc:MGI:2154274]
7954	ENSMUSG00000032518	283.456	2.55071	0.86858	2.93664	0.00331785	0.0245087	Rpsa	ribosomal protein SA [Source:MGI Symbol;Acc:MGI:105381]
20658	ENSMUSG00000106988	3.17951	2.55013	1.52527	1.67192	0.0945407	0.241112	Tsg101-ps	tumor susceptibility gene 101, pseudogene [Source:MGI Symbol;Acc:MGI:1335078]
14573	ENSMUSG00000063457	71.5821	2.55001	1.11231	2.29253	0.0218752	0.0913784	Rps15	ribosomal protein S15 [Source:MGI Symbol;Acc:MGI:98117]
9729	ENSMUSG00000038292	16.8901	2.54993	0.943637	2.70224	0.00688747	0.0410422	Kash5	KASH domain containing 5 [Source:MGI Symbol;Acc:MGI:2687329]
18591	ENSMUSG00000095597	6.10745	2.54986	1.19513	2.13354	0.0328801	0.121393	Rps7-ps3	ribosomal protein S7, pseudogene 3 [Source:MGI Symbol;Acc:MGI:3648396]
3261	ENSMUSG00000022422	24.0646	2.54952	0.759651	3.35618	0.000790277	0.00841245	Dscc1	DNA replication and sister chromatid cohesion 1 [Source:MGI Symbol;Acc:MGI:1919357]
7663	ENSMUSG00000031988	6.91037	2.54863	1.23938	2.05638	0.0397458	0.136772	Vps26b	VPS26 retromer complex component B [Source:MGI Symbol;Acc:MGI:1917656]
846	ENSMUSG00000006021	3.28537	2.54856	1.60702	1.58589	0.112765	0.270574	Kptn	kaptin [Source:MGI Symbol;Acc:MGI:1890380]
3223	ENSMUSG00000022359	14.3862	2.54571	0.823091	3.09287	0.00198233	0.0167359	Wdyhv1	WDYHV motif containing 1 [Source:MGI Symbol;Acc:MGI:1924023]
15538	ENSMUSG00000072946	7.50746	2.5455	1.06245	2.39587	0.016581	0.0759401	Ptgr2	prostaglandin reductase 2 [Source:MGI Symbol;Acc:MGI:1916372]
15923	ENSMUSG00000074865	6.54419	2.5454	1.09758	2.31911	0.020389	0.0868156	Zfp934	zinc finger protein 934 [Source:MGI Symbol;Acc:MGI:1924367]
14233	ENSMUSG00000060938	131.264	2.54499	0.953354	2.66952	0.00759608	0.0439702	Rpl26	ribosomal protein L26 [Source:MGI Symbol;Acc:MGI:106022]
13992	ENSMUSG00000059278	30.1572	2.54366	0.657829	3.86675	0.000110294	0.00189376	Naa38	N(alpha)-acetyltransferase 38, NatC auxiliary subunit [Source:MGI Symbol;Acc:MGI:1925554]
3510	ENSMUSG00000022890	91.9646	2.54236	1.04872	2.42425	0.0153399	0.0720406	Atp5j	ATP synthase, H+ transporting, mitochondrial F0 complex, subunit F [Source:MGI Symbol;Acc:MGI:107777]
6198	ENSMUSG00000028958	8.16383	2.54203	0.97249	2.61394	0.00895052	0.0495332	Tmub1	transmembrane and ubiquitin-like domain containing 1 [Source:MGI Symbol;Acc:MGI:1923764]
15498	ENSMUSG00000072704	4.0671	2.53888	1.72028	1.47586	0.139983	0.310314	Smim10l1	small integral membrane protein 10 like 1 [Source:MGI Symbol;Acc:MGI:1914379]
12685	ENSMUSG00000050786	2.82845	2.5377	1.70725	1.48643	0.137165	0.305709	Ccdc126	coiled-coil domain containing 126 [Source:MGI Symbol;Acc:MGI:1889376]
18589	ENSMUSG00000095588	7.72024	2.53769	0.991009	2.56071	0.0104458	0.0552314	Gm12350	predicted gene 12350 [Source:MGI Symbol;Acc:MGI:3649478]
4660	ENSMUSG00000025934	2.7802	2.53704	1.93141	1.31356	0.188993	0.376878	Gsta3	glutathione S-transferase, alpha 3 [Source:MGI Symbol;Acc:MGI:95856]
7751	ENSMUSG00000032172	16.9369	2.53627	0.736225	3.44497	0.000571128	0.00667629	Olfm2	olfactomedin 2 [Source:MGI Symbol;Acc:MGI:3045350]
1575	ENSMUSG00000017299	5.23179	2.53292	1.34551	1.8825	0.059768	0.179712	Dnttip1	deoxynucleotidyltransferase, terminal, interacting protein 1 [Source:MGI Symbol;Acc:MGI:1923483]
17575	ENSMUSG00000086859	4.09316	2.53112	1.61605	1.56624	0.117292	0.27741	Snhg20	small nucleolar RNA host gene 20 [Source:MGI Symbol;Acc:MGI:1924222]
14778	ENSMUSG00000066224	6.9632	2.52838	1.11123	2.2753	0.0228881	0.0939472	Arid3c	AT rich interactive domain 3C (BRIGHT-like) [Source:MGI Symbol;Acc:MGI:3650624]
6106	ENSMUSG00000028795	13.8168	2.52787	0.885168	2.85581	0.00429272	0.0292396	Ccdc28b	coiled coil domain containing 28B [Source:MGI Symbol;Acc:MGI:1913514]
3694	ENSMUSG00000023905	14.7003	2.52767	1.0212	2.47519	0.0133164	0.0656438	Tnfrsf12a	tumor necrosis factor receptor superfamily, member 12a [Source:MGI Symbol;Acc:MGI:1351484]
14246	ENSMUSG00000061046	4.11863	2.52698	1.54417	1.63647	0.101742	0.253224	Haghl	hydroxyacylglutathione hydrolase-like [Source:MGI Symbol;Acc:MGI:1919877]
11586	ENSMUSG00000044934	7.29266	2.52694	1.10701	2.28268	0.0224493	0.0928377	Zfp367	zinc finger protein 367 [Source:MGI Symbol;Acc:MGI:2442266]
5803	ENSMUSG00000028234	93.8382	2.52673	1.16522	2.16845	0.0301243	0.114348	Rps20	ribosomal protein S20 [Source:MGI Symbol;Acc:MGI:1914677]
1340	ENSMUSG00000014771	58.8777	2.52444	0.437512	5.76999	7.93e-09	7.49e-07	Pdcd2	programmed cell death 2 [Source:MGI Symbol;Acc:MGI:104643]
941	ENSMUSG00000006717	39.5694	2.52284	0.553327	4.5594	5.13e-06	0.000155789	Acot13	acyl-CoA thioesterase 13 [Source:MGI Symbol;Acc:MGI:1914084]
18394	ENSMUSG00000093989	86.9381	2.52106	0.474877	5.30887	1.1e-07	6.13e-06	Rnasek	ribonuclease, RNase K [Source:MGI Symbol;Acc:MGI:106369]
13803	ENSMUSG00000057863	69.6525	2.52067	1.03373	2.43843	0.014751	0.0702533	Rpl36	ribosomal protein L36 [Source:MGI Symbol;Acc:MGI:1860603]
13356	ENSMUSG00000054920	3.57396	2.51957	1.60692	1.56795	0.116892	0.276858	Klhl5	kelch-like 5 [Source:MGI Symbol;Acc:MGI:1919028]
1274	ENSMUSG00000013698	3.09426	2.519	1.84444	1.36573	0.172025	0.356014	Pea15a	phosphoprotein enriched in astrocytes 15A [Source:MGI Symbol;Acc:MGI:104799]
12457	ENSMUSG00000049517	143.182	2.51719	1.34375	1.87325	0.0610338	0.182151	Rps23	ribosomal protein S23 [Source:MGI Symbol;Acc:MGI:1913725]
22362	ENSMUSG00000114396	3.1077	2.5166	1.52369	1.65164	0.098607	0.247925	Gm31227	predicted gene, 31227 [Source:MGI Symbol;Acc:MGI:5590386]
1246	ENSMUSG00000012848	177.867	2.51441	1.0634	2.3645	0.0180545	0.0804295	Rps5	ribosomal protein S5 [Source:MGI Symbol;Acc:MGI:1097682]
10011	ENSMUSG00000039065	11.9379	2.51391	0.865484	2.90463	0.00367688	0.0262296	Atpsckmt	ATP synthase C subunit lysine N-methyltransferase [Source:MGI Symbol;Acc:MGI:1915323]
1913	ENSMUSG00000019822	3.44592	2.5135	1.63595	1.53642	0.124436	0.288071	Smpd2	sphingomyelin phosphodiesterase 2, neutral [Source:MGI Symbol;Acc:MGI:1278330]
364	ENSMUSG00000002342	6.88133	2.51329	1.12969	2.22477	0.0260969	0.10383	Tmem161a	transmembrane protein 161A [Source:MGI Symbol;Acc:MGI:2384577]
4036	ENSMUSG00000024571	53.4104	2.50837	0.525206	4.77596	1.79e-06	6.51e-05	Gm16286	predicted gene 16286 [Source:MGI Symbol;Acc:MGI:3833940]
10470	ENSMUSG00000040441	4.15932	2.50812	1.37188	1.82823	0.0675146	0.194121	Slc26a10	solute carrier family 26, member 10 [Source:MGI Symbol;Acc:MGI:2143920]
14435	ENSMUSG00000062444	18.7583	2.50782	0.688582	3.64201	0.000270521	0.00387914	Ap3b2	adaptor-related protein complex 3, beta 2 subunit [Source:MGI Symbol;Acc:MGI:1100869]
19435	ENSMUSG00000100755	4.40722	2.50502	1.56211	1.60361	0.1088	0.264233	Rps23-ps1	ribosomal protein S23, pseudogene 1 [Source:MGI Symbol;Acc:MGI:3705429]
4512	ENSMUSG00000025532	18.5875	2.504	0.721002	3.47295	0.000514772	0.00621965	Crcp	calcitonin gene-related peptide-receptor component protein [Source:MGI Symbol;Acc:MGI:1100818]
8243	ENSMUSG00000033436	9.0916	2.5025	2.41642	1.03562	0.300377	0.500451	Armcx2	armadillo repeat containing, X-linked 2 [Source:MGI Symbol;Acc:MGI:1914666]
14624	ENSMUSG00000063838	7.89352	2.50129	2.39872	1.04276	0.297059	0.49752	Cdc42ep5	CDC42 effector protein (Rho GTPase binding) 5 [Source:MGI Symbol;Acc:MGI:1929745]
8564	ENSMUSG00000034522	2.75355	2.50117	1.7738	1.41007	0.158519	0.336601	Zfp395	zinc finger protein 395 [Source:MGI Symbol;Acc:MGI:2682318]
9340	ENSMUSG00000037188	5.49905	2.49998	1.20058	2.08232	0.0373135	0.131168	Grhl3	grainyhead like transcription factor 3 [Source:MGI Symbol;Acc:MGI:2655333]
11768	ENSMUSG00000045854	6.25141	2.49778	1.22747	2.0349	0.0418614	0.141837	Lyrm2	LYR motif containing 2 [Source:MGI Symbol;Acc:MGI:1917573]
2427	ENSMUSG00000020773	9.72882	2.49648	2.31027	1.0806	0.279875	0.481487	Trim47	tripartite motif-containing 47 [Source:MGI Symbol;Acc:MGI:1917374]
13320	ENSMUSG00000054708	3.40713	2.4962	1.63285	1.52874	0.12633	0.290897	Ankrd24	ankyrin repeat domain 24 [Source:MGI Symbol;Acc:MGI:1890394]
22241	ENSMUSG00000113902	104.29	2.49601	0.355079	7.02944	2.07e-12	5.48e-10	Ndufb1	NADH:ubiquinone oxidoreductase subunit B1 [Source:MGI Symbol;Acc:MGI:3780865]
7238	ENSMUSG00000031189	4.40026	2.49515	1.48603	1.67907	0.0931383	0.239289	Aff2	AF4/FMR2 family, member 2 [Source:MGI Symbol;Acc:MGI:1202294]
8193	ENSMUSG00000033256	14.8785	2.49493	0.848153	2.94161	0.00326515	0.024252	Shf	Src homology 2 domain containing F [Source:MGI Symbol;Acc:MGI:3613669]
15618	ENSMUSG00000073437	3.16661	2.49337	1.52172	1.63852	0.101314	0.252383	D330041H03Rik	RIKEN cDNA D330041H03 gene [Source:MGI Symbol;Acc:MGI:3603827]
1853	ENSMUSG00000019470	12.3595	2.49263	0.84689	2.94327	0.00324762	0.0241354	Xab2	XPA binding protein 2 [Source:MGI Symbol;Acc:MGI:1914689]
275	ENSMUSG00000001794	31.3418	2.49259	0.668994	3.72588	0.000194633	0.00302378	Capns1	calpain, small subunit 1 [Source:MGI Symbol;Acc:MGI:88266]
15229	ENSMUSG00000070469	3.49667	2.49145	1.53073	1.62762	0.103605	0.256125	Adamtsl3	ADAMTS-like 3 [Source:MGI Symbol;Acc:MGI:3028499]
8648	ENSMUSG00000034781	19.8738	2.48937	0.703682	3.53764	0.000403725	0.00525359	Gna11	guanine nucleotide binding protein, alpha 11 [Source:MGI Symbol;Acc:MGI:95766]
5921	ENSMUSG00000028464	7.15023	2.48894	1.06824	2.32995	0.0198089	0.0854706	Tpm2	tropomyosin 2, beta [Source:MGI Symbol;Acc:MGI:98810]
14912	ENSMUSG00000067377	10.7486	2.48888	1.18106	2.10732	0.0350899	0.126375	Tspan6	tetraspanin 6 [Source:MGI Symbol;Acc:MGI:1926264]
7958	ENSMUSG00000032526	16.0717	2.48829	0.788716	3.15486	0.00160575	0.0144321	Ss18l2	SS18, nBAF chromatin remodeling complex subunit like 2 [Source:MGI Symbol;Acc:MGI:1349474]
12687	ENSMUSG00000050799	2.76509	2.48827	1.65601	1.50257	0.132951	0.300277	H2bc1	H2B clustered histone 1 [Source:MGI Symbol;Acc:MGI:2448375]
3763	ENSMUSG00000024037	5.3549	2.48758	1.35111	1.84113	0.0656022	0.190496	Wdr4	WD repeat domain 4 [Source:MGI Symbol;Acc:MGI:1889002]
3357	ENSMUSG00000022591	4.88812	2.48711	1.65376	1.50391	0.132604	0.299839	Gm9747	predicted gene 9747 [Source:MGI Symbol;Acc:MGI:3710571]
14075	ENSMUSG00000059851	4.42453	2.4865	1.33846	1.85773	0.0632076	0.186325	Kmt5c	lysine methyltransferase 5C [Source:MGI Symbol;Acc:MGI:2385262]
3386	ENSMUSG00000022668	17.2928	2.4862	0.881122	2.82163	0.00477801	0.0314749	Gtpbp8	GTP-binding protein 8 (putative) [Source:MGI Symbol;Acc:MGI:1913317]
18988	ENSMUSG00000097574	4.43221	2.48596	1.27712	1.94654	0.0515903	0.163059	C920006O11Rik	RIKEN cDNA C920006O11 gene [Source:MGI Symbol;Acc:MGI:2443759]
13423	ENSMUSG00000055322	3.40136	2.4835	1.75692	1.41355	0.157494	0.335141	Tns1	tensin 1 [Source:MGI Symbol;Acc:MGI:104552]
16403	ENSMUSG00000079509	15.9495	2.48332	0.928603	2.67426	0.00748948	0.043582	Zfx	zinc finger protein X-linked [Source:MGI Symbol;Acc:MGI:99211]
18552	ENSMUSG00000095325	6.6048	2.48181	1.07817	2.30187	0.0213423	0.0897761	Zfp870	zinc finger protein 870 [Source:MGI Symbol;Acc:MGI:3029586]
1497	ENSMUSG00000016150	2.72778	2.48092	1.77994	1.39382	0.163371	0.34339	Tenm1	teneurin transmembrane protein 1 [Source:MGI Symbol;Acc:MGI:1345185]
6468	ENSMUSG00000029447	48.0902	2.47979	1.08047	2.2951	0.0217277	0.0909343	Cct6a	chaperonin containing Tcp1, subunit 6a (zeta) [Source:MGI Symbol;Acc:MGI:107943]
16290	ENSMUSG00000079020	7.97684	2.47933	1.01037	2.45389	0.0141322	0.0684729	Slc45a4	solute carrier family 45, member 4 [Source:MGI Symbol;Acc:MGI:2146236]
8120	ENSMUSG00000032977	12.7076	2.47854	0.814542	3.04286	0.0023434	0.0190191	Fam207a	family with sequence similarity 207, member A [Source:MGI Symbol;Acc:MGI:1916334]
794	ENSMUSG00000005674	3.03399	2.47832	1.61661	1.53304	0.125266	0.289334	Tomm40l	translocase of outer mitochondrial membrane 40-like [Source:MGI Symbol;Acc:MGI:3589112]
1379	ENSMUSG00000015126	25.1449	2.47776	0.684992	3.61721	0.000297798	0.0041885	Tsr3	TSR3 20S rRNA accumulation [Source:MGI Symbol;Acc:MGI:1915577]
9724	ENSMUSG00000038279	7.75008	2.47742	1.1246	2.20294	0.0275993	0.107637	Nop2	NOP2 nucleolar protein [Source:MGI Symbol;Acc:MGI:107891]
212	ENSMUSG00000001418	29.7617	2.47672	0.620645	3.99056	6.59e-05	0.0012206	Glmp	glycosylated lysosomal membrane protein [Source:MGI Symbol;Acc:MGI:1913318]
15617	ENSMUSG00000073436	4.06472	2.47644	1.40319	1.76487	0.0775863	0.213435	Eme2	essential meiotic structure-specific endonuclease subunit 2 [Source:MGI Symbol;Acc:MGI:1919889]
7299	ENSMUSG00000031320	327.359	2.47615	0.838386	2.95347	0.0031422	0.0236577	Rps4x	ribosomal protein S4, X-linked [Source:MGI Symbol;Acc:MGI:98158]
5988	ENSMUSG00000028583	368.971	2.47475	0.339536	7.28861	3.13e-13	1.06e-10	Pdpn	podoplanin [Source:MGI Symbol;Acc:MGI:103098]
6904	ENSMUSG00000030432	93.3069	2.47435	0.887103	2.78924	0.00528311	0.0339233	Rpl28	ribosomal protein L28 [Source:MGI Symbol;Acc:MGI:101839]
7239	ENSMUSG00000031196	2.68441	2.47265	1.89169	1.30711	0.191175	0.379622	F8	coagulation factor VIII [Source:MGI Symbol;Acc:MGI:88383]
13352	ENSMUSG00000054894	5.83918	2.46962	1.17983	2.0932	0.0363312	0.129401	Dmac2l	distal membrane arm assembly complex 2 like [Source:MGI Symbol;Acc:MGI:1915305]
54	ENSMUSG00000000355	9.77111	2.46798	0.977232	2.52548	0.011554	0.059438	Mcts1	malignant T cell amplified sequence 1 [Source:MGI Symbol;Acc:MGI:1916245]
9174	ENSMUSG00000036672	22.0213	2.4654	0.779086	3.16448	0.00155359	0.0141071	Cenpt	centromere protein T [Source:MGI Symbol;Acc:MGI:2443939]
5588	ENSMUSG00000027809	15.5603	2.46376	0.808148	3.04865	0.00229874	0.0187256	Etfdh	electron transferring flavoprotein, dehydrogenase [Source:MGI Symbol;Acc:MGI:106100]
12868	ENSMUSG00000051786	4.44525	2.46347	1.45551	1.69252	0.0905478	0.234456	Tubgcp6	tubulin, gamma complex associated protein 6 [Source:MGI Symbol;Acc:MGI:2146071]
11436	ENSMUSG00000044201	20.4031	2.46241	0.68255	3.60766	0.000308968	0.00429985	Cdc25c	cell division cycle 25C [Source:MGI Symbol;Acc:MGI:88350]
8569	ENSMUSG00000034538	9.23929	2.46157	0.895071	2.75014	0.00595707	0.0371327	Zfp418	zinc finger protein 418 [Source:MGI Symbol;Acc:MGI:2444763]
4135	ENSMUSG00000024786	13.3574	2.46148	0.785447	3.13385	0.00172528	0.0151852	Majin	membrane anchored junction protein [Source:MGI Symbol;Acc:MGI:1923913]
2271	ENSMUSG00000020484	26.1417	2.46059	1.61918	1.51965	0.128598	0.294037	Xbp1	X-box binding protein 1 [Source:MGI Symbol;Acc:MGI:98970]
2086	ENSMUSG00000020153	56.5179	2.45656	0.541138	4.53962	5.64e-06	0.000168568	Ndufs7	NADH:ubiquinone oxidoreductase core subunit S7 [Source:MGI Symbol;Acc:MGI:1922656]
13743	ENSMUSG00000057411	10.6034	2.45647	1.12947	2.17489	0.0296382	0.113087	Antkmt	adenine nucleotide translocase lysine methyltransferase [Source:MGI Symbol;Acc:MGI:2384888]
7360	ENSMUSG00000031438	3.00364	2.45492	1.59957	1.53474	0.124847	0.288642	Rnf128	ring finger protein 128 [Source:MGI Symbol;Acc:MGI:1914139]
2622	ENSMUSG00000021136	10.1342	2.45256	2.33169	1.05184	0.292873	0.494834	Smoc1	SPARC related modular calcium binding 1 [Source:MGI Symbol;Acc:MGI:1929878]
10093	ENSMUSG00000039262	14.8198	2.45167	2.02205	1.21247	0.225333	0.421735	Prrc2b	proline-rich coiled-coil 2B [Source:MGI Symbol;Acc:MGI:1923304]
2514	ENSMUSG00000020910	26.0162	2.4516	0.670674	3.65543	0.000256749	0.00372201	Adprm	ADP-ribose/CDP-alcohol diphosphatase, manganese dependent [Source:MGI Symbol;Acc:MGI:1913608]
12391	ENSMUSG00000049115	3.54743	2.45107	1.56483	1.56635	0.117267	0.2774	Agtr1a	angiotensin II receptor, type 1a [Source:MGI Symbol;Acc:MGI:87964]
1279	ENSMUSG00000013822	243.409	2.44817	0.80439	3.04351	0.00233837	0.0189899	Elof1	ELF1 homolog, elongation factor 1 [Source:MGI Symbol;Acc:MGI:1913376]
14181	ENSMUSG00000060538	2.98455	2.44625	1.61429	1.51537	0.129678	0.295547	Tmem219	transmembrane protein 219 [Source:MGI Symbol;Acc:MGI:1915992]
2185	ENSMUSG00000020332	16.604	2.44601	0.756801	3.23204	0.00122909	0.0117838	Meikin	meiotic kinetochore factor [Source:MGI Symbol;Acc:MGI:1922097]
13767	ENSMUSG00000057572	15.4659	2.44423	0.824182	2.96564	0.00302055	0.022951	Zbtb8os	zinc finger and BTB domain containing 8 opposite strand [Source:MGI Symbol;Acc:MGI:1914356]
1617	ENSMUSG00000017697	56.348	2.44358	0.502153	4.8662	1.14e-06	4.45e-05	Ada	adenosine deaminase [Source:MGI Symbol;Acc:MGI:87916]
6960	ENSMUSG00000030557	17.9773	2.44146	0.827074	2.95192	0.00315801	0.0237121	Mef2a	myocyte enhancer factor 2A [Source:MGI Symbol;Acc:MGI:99532]
1526	ENSMUSG00000016496	2.94635	2.43628	1.81915	1.33924	0.180492	0.365981	Cd274	CD274 antigen [Source:MGI Symbol;Acc:MGI:1926446]
2485	ENSMUSG00000020869	51.2253	2.43566	0.523738	4.65053	3.31e-06	0.000109349	Lrrc59	leucine rich repeat containing 59 [Source:MGI Symbol;Acc:MGI:2138133]
14462	ENSMUSG00000062647	142.337	2.43204	0.88598	2.74502	0.00605063	0.0375389	Rpl7a	ribosomal protein L7A [Source:MGI Symbol;Acc:MGI:1353472]
980	ENSMUSG00000007458	87.6601	2.42849	0.374794	6.47955	9.2e-11	1.71e-08	M6pr	mannose-6-phosphate receptor, cation dependent [Source:MGI Symbol;Acc:MGI:96904]
2479	ENSMUSG00000020859	13.6251	2.42843	0.940322	2.58255	0.00980735	0.0526657	Spag9	sperm associated antigen 9 [Source:MGI Symbol;Acc:MGI:1918084]
6620	ENSMUSG00000029718	4.19077	2.42834	1.66364	1.45965	0.144386	0.317	Pcolce	procollagen C-endopeptidase enhancer protein [Source:MGI Symbol;Acc:MGI:105099]
22794	ENSMUSG00000116744	4.36248	2.42631	1.45821	1.6639	0.0961325	0.243948	Gm49764	predicted gene, 49764 [Source:MGI Symbol;Acc:MGI:6215272]
2403	ENSMUSG00000020718	2.65597	2.42585	1.68785	1.43724	0.150649	0.326032	Polg2	polymerase (DNA directed), gamma 2, accessory subunit [Source:MGI Symbol;Acc:MGI:1354947]
7078	ENSMUSG00000030793	3.85006	2.42396	1.58825	1.52619	0.126963	0.291824	Pycard	PYD and CARD domain containing [Source:MGI Symbol;Acc:MGI:1931465]
403	ENSMUSG00000002660	22.9106	2.42351	0.806686	3.00428	0.00266208	0.020838	Clpp	caseinolytic mitochondrial matrix peptidase proteolytic subunit [Source:MGI Symbol;Acc:MGI:1858213]
14352	ENSMUSG00000061894	3.92377	2.4222	1.41876	1.70726	0.087773	0.230522	Zscan20	zinc finger and SCAN domains 20 [Source:MGI Symbol;Acc:MGI:2679268]
18053	ENSMUSG00000090862	217.447	2.42021	0.416569	5.80986	6.25e-09	6.08e-07	Rps13	ribosomal protein S13 [Source:MGI Symbol;Acc:MGI:1915302]
15969	ENSMUSG00000075053	4.2627	2.42019	1.29801	1.86454	0.0622459	0.1841	Vdac3-ps1	voltage-dependent anion channel 3, pseudogene 1 [Source:MGI Symbol;Acc:MGI:1270159]
10608	ENSMUSG00000040824	43.124	2.41896	0.643678	3.75803	0.000171255	0.00271158	Snrpd2	small nuclear ribonucleoprotein D2 [Source:MGI Symbol;Acc:MGI:98345]
13865	ENSMUSG00000058351	9.40456	2.41398	0.923206	2.61478	0.00892861	0.0494948	Smim4	small integral membrane protein 4 [Source:MGI Symbol;Acc:MGI:1913737]
20970	ENSMUSG00000108360	82.6564	2.41372	0.39019	6.18601	6.17e-10	8.32e-08	Gm36159	predicted gene, 36159 [Source:MGI Symbol;Acc:MGI:5595318]
15192	ENSMUSG00000070283	15.6071	2.413	0.784339	3.07648	0.0020946	0.0173622	Ndufaf3	NADH:ubiquinone oxidoreductase complex assembly factor 3 [Source:MGI Symbol;Acc:MGI:1913956]
5169	ENSMUSG00000026922	23.7397	2.4129	0.730013	3.30528	0.000948827	0.00973947	Agpat2	1-acylglycerol-3-phosphate O-acyltransferase 2 (lysophosphatidic acid acyltransferase, beta) [Source:MGI Symbol;Acc:MGI:1914762]
10395	ENSMUSG00000040213	16.9961	2.41179	0.86149	2.79955	0.00511739	0.0331978	Kyat3	kynurenine aminotransferase 3 [Source:MGI Symbol;Acc:MGI:2677849]
11958	ENSMUSG00000046826	28.5278	2.41128	0.585486	4.11842	3.81e-05	0.000785878	Fam187b	family with sequence similarity 187, member B [Source:MGI Symbol;Acc:MGI:1923665]
6737	ENSMUSG00000030069	3.90866	2.40964	1.39064	1.73276	0.0831375	0.222683	Prok2	prokineticin 2 [Source:MGI Symbol;Acc:MGI:1354178]
3299	ENSMUSG00000022477	107.483	2.40962	0.425197	5.66708	1.45e-08	1.23e-06	Aco2	aconitase 2, mitochondrial [Source:MGI Symbol;Acc:MGI:87880]
4070	ENSMUSG00000024646	240.707	2.40924	0.977758	2.46404	0.0137379	0.0671587	Cyb5a	cytochrome b5 type A (microsomal) [Source:MGI Symbol;Acc:MGI:1926952]
7901	ENSMUSG00000032423	16.3737	2.40898	0.774046	3.1122	0.001857	0.0160367	Syncrip	synaptotagmin binding, cytoplasmic RNA interacting protein [Source:MGI Symbol;Acc:MGI:1891690]
2615	ENSMUSG00000021125	168.562	2.40827	0.400763	6.0092	1.86e-09	2.16e-07	Arg2	arginase type II [Source:MGI Symbol;Acc:MGI:1330806]
8010	ENSMUSG00000032615	20.0914	2.40779	0.691904	3.47995	0.000501507	0.00609975	Nt5m	5',3'-nucleotidase, mitochondrial [Source:MGI Symbol;Acc:MGI:1917127]
9229	ENSMUSG00000036860	59.2386	2.40708	0.57519	4.18484	2.85e-05	0.000622574	Mrpl55	mitochondrial ribosomal protein L55 [Source:MGI Symbol;Acc:MGI:1914462]
15522	ENSMUSG00000072884	3.90229	2.40605	1.38548	1.73662	0.0824544	0.221842	Gm10433	predicted gene 10433 [Source:MGI Symbol;Acc:MGI:3642010]
1266	ENSMUSG00000013593	70.4865	2.4047	0.536836	4.4794	7.49e-06	0.000216548	Ndufs2	NADH:ubiquinone oxidoreductase core subunit S2 [Source:MGI Symbol;Acc:MGI:2385112]
17600	ENSMUSG00000086932	12.9048	2.40379	0.79264	3.03264	0.00242424	0.0194366	Gm22000	predicted gene 22000 [Source:MGI Symbol;Acc:MGI:5440235]
4797	ENSMUSG00000026201	7.06233	2.40253	1.1209	2.14339	0.0320817	0.119278	Stk16	serine/threonine kinase 16 [Source:MGI Symbol;Acc:MGI:1313271]
5059	ENSMUSG00000026708	20.395	2.40204	0.645283	3.72246	0.000197295	0.00305668	Cenpl	centromere protein L [Source:MGI Symbol;Acc:MGI:1917704]
1080	ENSMUSG00000009076	12.6633	2.40188	0.824787	2.91213	0.00358977	0.0258217	Zmat5	zinc finger, matrin type 5 [Source:MGI Symbol;Acc:MGI:1914428]
999	ENSMUSG00000007777	112.865	2.40177	0.313966	7.64978	2.01e-14	8.87e-12	0610009B22Rik	RIKEN cDNA 0610009B22 gene [Source:MGI Symbol;Acc:MGI:1913300]
20680	ENSMUSG00000107068	22.9525	2.40103	0.683834	3.51113	0.000446202	0.00561297	Gm42742	predicted gene 42742 [Source:MGI Symbol;Acc:MGI:5662879]
13322	ENSMUSG00000054716	3.51102	2.39874	1.76243	1.36104	0.173501	0.357801	Zfp771	zinc finger protein 771 [Source:MGI Symbol;Acc:MGI:2442050]
591	ENSMUSG00000003970	116.034	2.39754	0.926689	2.58722	0.00967547	0.0521694	Rpl8	ribosomal protein L8 [Source:MGI Symbol;Acc:MGI:1350927]
14807	ENSMUSG00000066456	33.8539	2.39676	0.536402	4.46822	7.89e-06	0.000224735	Hmgn3	high mobility group nucleosomal binding domain 3 [Source:MGI Symbol;Acc:MGI:2138069]
22070	ENSMUSG00000113260	14.1709	2.39645	0.789313	3.03612	0.0023964	0.0192835	Gm53057	predicted gene 53057 [Source:MGI Symbol;Acc:MGI:6435216]
2784	ENSMUSG00000021482	5.0539	2.39584	1.36693	1.75271	0.0796511	0.217582	Prxl2c	peroxiredoxin like 2C [Source:MGI Symbol;Acc:MGI:1913379]
2055	ENSMUSG00000020099	10.2002	2.39578	1.18184	2.02717	0.0426453	0.143683	Unc5b	unc-5 netrin receptor B [Source:MGI Symbol;Acc:MGI:894703]
14340	ENSMUSG00000061787	102.593	2.3956	1.33795	1.7905	0.073374	0.205917	Rps17	ribosomal protein S17 [Source:MGI Symbol;Acc:MGI:1309526]
2181	ENSMUSG00000020328	25.7131	2.39548	0.592209	4.045	5.23e-05	0.00100841	Nudcd2	NudC domain containing 2 [Source:MGI Symbol;Acc:MGI:1277103]
12507	ENSMUSG00000049751	118.475	2.39401	0.871312	2.74759	0.00600358	0.0373348	Rpl36al	ribosomal protein L36A-like [Source:MGI Symbol;Acc:MGI:1913733]
9332	ENSMUSG00000037152	38.5634	2.3928	0.651791	3.67112	0.000241489	0.00355542	Ndufc1	NADH:ubiquinone oxidoreductase subunit C1 [Source:MGI Symbol;Acc:MGI:1913627]
7324	ENSMUSG00000031371	47.8392	2.39197	0.495318	4.82916	1.37e-06	5.15e-05	Haus7	HAUS augmin-like complex, subunit 7 [Source:MGI Symbol;Acc:MGI:1920988]
14747	ENSMUSG00000065990	48.4782	2.39186	0.515512	4.63978	3.49e-06	0.000113296	Aurkaip1	aurora kinase A interacting protein 1 [Source:MGI Symbol;Acc:MGI:1913327]
10094	ENSMUSG00000039263	4.15656	2.39042	1.40561	1.70062	0.0890137	0.232353	Npepl1	aminopeptidase-like 1 [Source:MGI Symbol;Acc:MGI:2448523]
4035	ENSMUSG00000024570	10.7122	2.38987	1.00211	2.38485	0.017086	0.0773874	Rbfa	ribosome binding factor A [Source:MGI Symbol;Acc:MGI:1915981]
9367	ENSMUSG00000037260	27.31	2.3898	0.657021	3.63733	0.000275478	0.00392467	Hgsnat	heparan-alpha-glucosaminide N-acetyltransferase [Source:MGI Symbol;Acc:MGI:1196297]
2503	ENSMUSG00000020894	3.83554	2.38954	1.44843	1.64974	0.0989964	0.248539	Vamp2	vesicle-associated membrane protein 2 [Source:MGI Symbol;Acc:MGI:1313277]
11869	ENSMUSG00000046404	2.86448	2.38875	1.86909	1.27803	0.201239	0.392416	Yod1	YOD1 deubiquitinase [Source:MGI Symbol;Acc:MGI:2442596]
7259	ENSMUSG00000031231	213.775	2.38799	0.293454	8.13755	4.03e-16	2.67e-13	Cox7b	cytochrome c oxidase subunit 7B [Source:MGI Symbol;Acc:MGI:1913392]
18361	ENSMUSG00000093752	17.2109	2.38777	0.995074	2.39959	0.0164136	0.0753775	Gm20716	predicted gene 20716 [Source:MGI Symbol;Acc:MGI:5313163]
3068	ENSMUSG00000022048	28.9442	2.38598	1.6956	1.40716	0.159379	0.337902	Dpysl2	dihydropyrimidinase-like 2 [Source:MGI Symbol;Acc:MGI:1349763]
1770	ENSMUSG00000018820	5.55728	2.38515	1.16603	2.04552	0.0408036	0.139229	Zfyve27	zinc finger, FYVE domain containing 27 [Source:MGI Symbol;Acc:MGI:1919602]
9816	ENSMUSG00000038526	7.34574	2.38373	2.56104	0.930766	0.351975	0.548369	Car14	carbonic anhydrase 14 [Source:MGI Symbol;Acc:MGI:1344341]
533	ENSMUSG00000003452	16.2843	2.38223	1.87212	1.27248	0.203203	0.395176	Bicd1	BICD cargo adaptor 1 [Source:MGI Symbol;Acc:MGI:1101760]
13179	ENSMUSG00000053783	3.26422	2.38184	1.51394	1.57327	0.115656	0.275264	1700016K19Rik	RIKEN cDNA 1700016K19 gene [Source:MGI Symbol;Acc:MGI:1921480]
2272	ENSMUSG00000020485	44.1618	2.3818	0.578391	4.11798	3.82e-05	0.000785878	Supt4a	SPT4A, DSIF elongation factor subunit [Source:MGI Symbol;Acc:MGI:107416]
15370	ENSMUSG00000071415	247.785	2.38041	0.82939	2.87007	0.00410378	0.0283264	Rpl23	ribosomal protein L23 [Source:MGI Symbol;Acc:MGI:1929455]
9697	ENSMUSG00000038216	7.21256	2.38017	1.19252	1.99591	0.0459439	0.151196	Pnmt	phenylethanolamine-N-methyltransferase [Source:MGI Symbol;Acc:MGI:97724]
12549	ENSMUSG00000050002	12.2812	2.37894	0.949014	2.50675	0.0121848	0.0615809	Idnk	idnK gluconokinase homolog (E. coli) [Source:MGI Symbol;Acc:MGI:1922981]
15540	ENSMUSG00000072955	6.58175	2.37876	1.13796	2.09037	0.0365843	0.129743	Tmsb15l	thymosin beta 15b like [Source:MGI Symbol;Acc:MGI:3026988]
1585	ENSMUSG00000017404	192.832	2.37608	0.808704	2.93813	0.00330197	0.0244567	Rpl19	ribosomal protein L19 [Source:MGI Symbol;Acc:MGI:98020]
12326	ENSMUSG00000048758	111.08	2.37599	1.05928	2.24302	0.0248953	0.100134	Rpl29	ribosomal protein L29 [Source:MGI Symbol;Acc:MGI:99687]
14504	ENSMUSG00000062963	34.7231	2.37597	0.564415	4.20962	2.56e-05	0.000572235	Ufc1	ubiquitin-fold modifier conjugating enzyme 1 [Source:MGI Symbol;Acc:MGI:1913405]
14196	ENSMUSG00000060636	149.772	2.37585	0.42689	5.56549	2.61e-08	2e-06	Rpl35a	ribosomal protein L35A [Source:MGI Symbol;Acc:MGI:1928894]
8093	ENSMUSG00000032875	15.0787	2.37563	0.994458	2.38887	0.0169001	0.0767824	Arhgef17	Rho guanine nucleotide exchange factor (GEF) 17 [Source:MGI Symbol;Acc:MGI:2673002]
5995	ENSMUSG00000028602	4.43403	2.37465	1.2828	1.85115	0.0641475	0.188131	Tnfrsf8	tumor necrosis factor receptor superfamily, member 8 [Source:MGI Symbol;Acc:MGI:99908]
6682	ENSMUSG00000029864	35.4261	2.37285	0.48361	4.90654	9.27e-07	3.82e-05	Gstk1	glutathione S-transferase kappa 1 [Source:MGI Symbol;Acc:MGI:1923513]
13849	ENSMUSG00000058240	11.9836	2.37202	0.916282	2.58875	0.00963261	0.0519807	Cryzl1	crystallin, zeta (quinone reductase)-like 1 [Source:MGI Symbol;Acc:MGI:1913859]
6986	ENSMUSG00000030614	12.6465	2.37194	0.847804	2.79774	0.00514611	0.033335	Tmem126b	transmembrane protein 126B [Source:MGI Symbol;Acc:MGI:1915722]
1028	ENSMUSG00000008136	3.74154	2.37172	1.56819	1.5124	0.130432	0.296704	Fhl2	four and a half LIM domains 2 [Source:MGI Symbol;Acc:MGI:1338762]
14484	ENSMUSG00000062825	637.17	2.37151	0.734928	3.22686	0.00125158	0.0119733	Actg1	actin, gamma, cytoplasmic 1 [Source:MGI Symbol;Acc:MGI:87906]
5971	ENSMUSG00000028557	7.81504	2.37097	1.09887	2.15764	0.030956	0.116435	Rnf11	ring finger protein 11 [Source:MGI Symbol;Acc:MGI:1352759]
22726	ENSMUSG00000116338	19.3385	2.37032	0.695843	3.4064	0.000658261	0.00738225	7530414M10Rik	RIKEN cDNA 7530414M10 gene [Source:MGI Symbol;Acc:MGI:2443906]
19813	ENSMUSG00000103034	29.157	2.37009	0.568507	4.16897	3.06e-05	0.00065777	Gm8797	predicted pseudogene 8797 [Source:MGI Symbol;Acc:MGI:3643769]
10287	ENSMUSG00000039878	3.32419	2.3696	1.76044	1.34603	0.178293	0.363598	Slc39a5	solute carrier family 39 (metal ion transporter), member 5 [Source:MGI Symbol;Acc:MGI:1919336]
11064	ENSMUSG00000042460	48.9777	2.36931	0.639157	3.70693	0.00020979	0.00319175	C1galt1	core 1 synthase, glycoprotein-N-acetylgalactosamine 3-beta-galactosyltransferase, 1 [Source:MGI Symbol;Acc:MGI:2151071]
21009	ENSMUSG00000108511	3.31872	2.36774	1.79719	1.31747	0.187682	0.375243	Gm44987	predicted gene 44987 [Source:MGI Symbol;Acc:MGI:5753563]
6333	ENSMUSG00000029186	4.07529	2.36719	1.51449	1.56303	0.118045	0.278593	Pi4k2b	phosphatidylinositol 4-kinase type 2 beta [Source:MGI Symbol;Acc:MGI:1914323]
9373	ENSMUSG00000037278	110.499	2.36698	0.41351	5.72411	1.04e-08	9.23e-07	Tmem97	transmembrane protein 97 [Source:MGI Symbol;Acc:MGI:1916321]
15372	ENSMUSG00000071451	26.4806	2.36676	0.686614	3.447	0.000566844	0.00664413	Psmg4	proteasome (prosome, macropain) assembly chaperone 4 [Source:MGI Symbol;Acc:MGI:1916916]
10071	ENSMUSG00000039209	64.4881	2.3652	0.440615	5.36795	7.96e-08	4.87e-06	Rpl39l	ribosomal protein L39-like [Source:MGI Symbol;Acc:MGI:1915422]
9981	ENSMUSG00000038982	21.875	2.36399	0.705736	3.34968	0.000809058	0.00857095	Bloc1s5	biogenesis of lysosomal organelles complex-1, subunit 5, muted [Source:MGI Symbol;Acc:MGI:2178598]
10448	ENSMUSG00000040374	11.8957	2.3634	0.966343	2.44571	0.0144567	0.0694729	Pex2	peroxisomal biogenesis factor 2 [Source:MGI Symbol;Acc:MGI:107486]
14464	ENSMUSG00000062683	112.872	2.36333	0.476586	4.95887	7.09e-07	3.02e-05	Atp5g2	ATP synthase, H+ transporting, mitochondrial F0 complex, subunit C2 (subunit 9) [Source:MGI Symbol;Acc:MGI:1915192]
8769	ENSMUSG00000035189	8.14683	2.36286	1.01778	2.32158	0.0202553	0.0864973	Ano4	anoctamin 4 [Source:MGI Symbol;Acc:MGI:2443344]
7183	ENSMUSG00000031060	5.47911	2.36209	1.15362	2.04755	0.0406039	0.138786	Rbm10	RNA binding motif protein 10 [Source:MGI Symbol;Acc:MGI:2384310]
6058	ENSMUSG00000028699	9.6321	2.36032	0.951202	2.48141	0.0130864	0.0649699	Tspan1	tetraspanin 1 [Source:MGI Symbol;Acc:MGI:1914055]
14111	ENSMUSG00000060038	7.97074	2.36003	1.00058	2.35866	0.0183412	0.0811542	Dhps	deoxyhypusine synthase [Source:MGI Symbol;Acc:MGI:2683592]
86	ENSMUSG00000000594	51.0459	2.35897	1.56932	1.50318	0.132792	0.300058	Gm2a	GM2 ganglioside activator protein [Source:MGI Symbol;Acc:MGI:95762]
6385	ENSMUSG00000029291	5.75497	2.35863	1.16278	2.02844	0.0425149	0.14339	Rufy3	RUN and FYVE domain containing 3 [Source:MGI Symbol;Acc:MGI:106484]
15718	ENSMUSG00000073982	4.02954	2.35795	1.60687	1.46741	0.142263	0.313791	Rhog	ras homolog family member G [Source:MGI Symbol;Acc:MGI:1928370]
18306	ENSMUSG00000092607	16.3483	2.35756	0.719535	3.27651	0.00105099	0.0105213	Scnm1	sodium channel modifier 1 [Source:MGI Symbol;Acc:MGI:1341284]
2222	ENSMUSG00000020407	29.4012	2.35721	1.38884	1.69724	0.0896505	0.233066	Upp1	uridine phosphorylase 1 [Source:MGI Symbol;Acc:MGI:1097668]
15635	ENSMUSG00000073530	6.89574	2.35629	1.0643	2.21394	0.0268332	0.105741	Pappa2	pappalysin 2 [Source:MGI Symbol;Acc:MGI:3051647]
12186	ENSMUSG00000048007	35.6021	2.35539	0.500131	4.70954	2.48e-06	8.5e-05	Timm8a1	translocase of inner mitochondrial membrane 8A1 [Source:MGI Symbol;Acc:MGI:1353433]
12821	ENSMUSG00000051483	14.2861	2.3532	0.83476	2.81901	0.00481714	0.0316605	Cbr1	carbonyl reductase 1 [Source:MGI Symbol;Acc:MGI:88284]
12118	ENSMUSG00000047676	4.06137	2.35114	1.41494	1.66166	0.0965814	0.244664	Rpsa-ps10	ribosomal protein SA, pseudogene 10 [Source:MGI Symbol;Acc:MGI:3704228]
13810	ENSMUSG00000057933	5.00398	2.35087	1.24347	1.89058	0.0586806	0.177581	Gsta2	glutathione S-transferase, alpha 2 (Yc2) [Source:MGI Symbol;Acc:MGI:95863]
1133	ENSMUSG00000009863	69.1308	2.35038	0.907559	2.58978	0.00960372	0.051952	Sdhb	succinate dehydrogenase complex, subunit B, iron sulfur (Ip) [Source:MGI Symbol;Acc:MGI:1914930]
5392	ENSMUSG00000027384	14.1313	2.3441	0.722272	3.24546	0.00117262	0.0114499	Ndufaf5	NADH:ubiquinone oxidoreductase complex assembly factor 5 [Source:MGI Symbol;Acc:MGI:1916737]
21224	ENSMUSG00000109516	5.5945	2.34245	1.17351	1.99611	0.0459218	0.151196	Gm6882	predicted gene 6882 [Source:MGI Symbol;Acc:MGI:3645601]
5441	ENSMUSG00000027488	4.05512	2.34165	1.31066	1.78662	0.0739993	0.206964	Snta1	syntrophin, acidic 1 [Source:MGI Symbol;Acc:MGI:101772]
13894	ENSMUSG00000058568	13.5013	2.34107	0.797313	2.93619	0.00332265	0.0245138	Defb50	defensin beta 50 [Source:MGI Symbol;Acc:MGI:3055870]
4416	ENSMUSG00000025333	3.19389	2.34106	1.51085	1.54949	0.121263	0.283332	Gpr143	G protein-coupled receptor 143 [Source:MGI Symbol;Acc:MGI:107193]
4919	ENSMUSG00000026456	5.36291	2.33888	1.28723	1.81698	0.0692195	0.197231	Cyb5r1	cytochrome b5 reductase 1 [Source:MGI Symbol;Acc:MGI:1919267]
8240	ENSMUSG00000033429	72.0343	2.33873	0.376185	6.21699	5.07e-10	7.05e-08	Mcee	methylmalonyl CoA epimerase [Source:MGI Symbol;Acc:MGI:1920974]
14548	ENSMUSG00000063316	192.69	2.33834	0.724726	3.22651	0.00125309	0.0119791	Rpl27	ribosomal protein L27 [Source:MGI Symbol;Acc:MGI:98036]
4286	ENSMUSG00000025068	13.685	2.33831	1.92723	1.2133	0.225015	0.421318	Gsto1	glutathione S-transferase omega 1 [Source:MGI Symbol;Acc:MGI:1342273]
5409	ENSMUSG00000027423	46.2613	2.33677	0.470231	4.96942	6.72e-07	2.88e-05	Snx5	sorting nexin 5 [Source:MGI Symbol;Acc:MGI:1916428]
13764	ENSMUSG00000057551	7.61561	2.33568	1.13572	2.05656	0.0397289	0.13675	Zfp317	zinc finger protein 317 [Source:MGI Symbol;Acc:MGI:107775]
9870	ENSMUSG00000038648	33.9334	2.33489	1.41149	1.6542	0.0980862	0.24733	Creb3l2	cAMP responsive element binding protein 3-like 2 [Source:MGI Symbol;Acc:MGI:2442695]
12663	ENSMUSG00000050621	4.10118	2.33241	1.57246	1.48328	0.137999	0.307049	Rps27rt	ribosomal protein S27, retrogene [Source:MGI Symbol;Acc:MGI:3704345]
1771	ENSMUSG00000018821	74.2819	2.33235	0.480662	4.85237	1.22e-06	4.68e-05	Avpi1	arginine vasopressin-induced 1 [Source:MGI Symbol;Acc:MGI:1916784]
14112	ENSMUSG00000060044	2.78333	2.33071	1.57125	1.48334	0.137984	0.307049	Tmem26	transmembrane protein 26 [Source:MGI Symbol;Acc:MGI:2143537]
3342	ENSMUSG00000022557	22.0731	2.3307	0.658022	3.54199	0.000397127	0.00517283	Bop1	block of proliferation 1 [Source:MGI Symbol;Acc:MGI:1334460]
4745	ENSMUSG00000026102	4.54815	2.32777	1.34185	1.73475	0.0827847	0.222315	Inpp1	inositol polyphosphate-1-phosphatase [Source:MGI Symbol;Acc:MGI:104848]
8459	ENSMUSG00000034209	11.3644	2.32776	2.4525	0.949134	0.342552	0.540805	Rasl10a	RAS-like, family 10, member A [Source:MGI Symbol;Acc:MGI:1922918]
12421	ENSMUSG00000049300	2.88222	2.32721	1.61248	1.44325	0.148951	0.323787	Prmt6	protein arginine N-methyltransferase 6 [Source:MGI Symbol;Acc:MGI:2139971]
5071	ENSMUSG00000026737	7.309	2.32563	1.08129	2.15079	0.0314927	0.117806	Pip4k2a	phosphatidylinositol-5-phosphate 4-kinase, type II, alpha [Source:MGI Symbol;Acc:MGI:1298206]
9111	ENSMUSG00000036438	762.076	2.32378	0.204402	11.3687	5.99e-30	3.96e-26	Calm2	calmodulin 2 [Source:MGI Symbol;Acc:MGI:103250]
3498	ENSMUSG00000022865	9.73061	2.32354	0.969507	2.39662	0.0165471	0.0758563	Cxadr	coxsackie virus and adenovirus receptor [Source:MGI Symbol;Acc:MGI:1201679]
10146	ENSMUSG00000039461	18.0332	2.32213	0.784483	2.96007	0.00307568	0.0232762	Tcta	T cell leukemia translocation altered gene [Source:MGI Symbol;Acc:MGI:1918829]
9583	ENSMUSG00000037938	6.02161	2.32124	1.24913	1.85828	0.0631286	0.186134	Chchd5	coiled-coil-helix-coiled-coil-helix domain containing 5 [Source:MGI Symbol;Acc:MGI:1913420]
4040	ENSMUSG00000024579	8.40014	2.32114	0.911919	2.54533	0.0109174	0.0571639	Pcyox1l	prenylcysteine oxidase 1 like [Source:MGI Symbol;Acc:MGI:3606062]
8530	ENSMUSG00000034424	19.0688	2.32079	0.687109	3.37762	0.000731171	0.0079587	Gcsh	glycine cleavage system protein H (aminomethyl carrier) [Source:MGI Symbol;Acc:MGI:1915383]
4352	ENSMUSG00000025203	55.1603	2.32061	1.9344	1.19965	0.230274	0.428193	Scd2	stearoyl-Coenzyme A desaturase 2 [Source:MGI Symbol;Acc:MGI:98240]
16192	ENSMUSG00000078670	29.7226	2.31977	0.623213	3.72227	0.000197444	0.00305668	Fam174b	family with sequence similarity 174, member B [Source:MGI Symbol;Acc:MGI:3698178]
3471	ENSMUSG00000022820	78.8805	2.31213	0.473882	4.87912	1.07e-06	4.24e-05	Ndufb4	NADH:ubiquinone oxidoreductase subunit B4 [Source:MGI Symbol;Acc:MGI:1915444]
12303	ENSMUSG00000048617	7.12466	2.30879	0.999967	2.30887	0.0209509	0.0885146	Rtbdn	retbindin [Source:MGI Symbol;Acc:MGI:2443686]
13025	ENSMUSG00000052819	9.24304	2.30852	0.945164	2.44246	0.0145876	0.0698524	Best2	bestrophin 2 [Source:MGI Symbol;Acc:MGI:2387588]
4820	ENSMUSG00000026246	11.5123	2.30837	0.828411	2.7865	0.00532801	0.0341618	Alppl2	alkaline phosphatase, placental-like 2 [Source:MGI Symbol;Acc:MGI:108009]
21086	ENSMUSG00000108928	2.7299	2.30755	1.88506	1.22413	0.220905	0.416156	Vmn2r-ps61	vomeronasal 2, receptor, pseudogene 61 [Source:MGI Symbol;Acc:MGI:3757996]
17476	ENSMUSG00000086474	96.7088	2.30662	0.429412	5.37159	7.8e-08	4.8e-06	9130204K15Rik	RIKEN cDNA 9130204K15 gene [Source:MGI Symbol;Acc:MGI:2441733]
8470	ENSMUSG00000034245	2.85764	2.30585	1.67142	1.37957	0.167718	0.349802	Hdac11	histone deacetylase 11 [Source:MGI Symbol;Acc:MGI:2385252]
12708	ENSMUSG00000050914	19.6032	2.30579	0.667401	3.45489	0.000550527	0.00652479	Ankrd37	ankyrin repeat domain 37 [Source:MGI Symbol;Acc:MGI:3603344]
19441	ENSMUSG00000100801	17.097	2.30566	0.729303	3.16145	0.00156986	0.0141964	Gm15459	predicted gene 15459 [Source:MGI Symbol;Acc:MGI:3705702]
2263	ENSMUSG00000020473	7.02713	2.3034	2.42653	0.949258	0.34249	0.540805	Aebp1	AE binding protein 1 [Source:MGI Symbol;Acc:MGI:1197012]
8027	ENSMUSG00000032667	5.80695	2.30293	1.46573	1.57118	0.11614	0.27587	Pon2	paraoxonase 2 [Source:MGI Symbol;Acc:MGI:106687]
15547	ENSMUSG00000072980	17.541	2.3029	0.665802	3.45884	0.000542513	0.00648321	Oip5	Opa interacting protein 5 [Source:MGI Symbol;Acc:MGI:1917895]
5119	ENSMUSG00000026824	3.50599	2.30208	1.80932	1.27234	0.203252	0.395176	Kcnj3	potassium inwardly-rectifying channel, subfamily J, member 3 [Source:MGI Symbol;Acc:MGI:104742]
14535	ENSMUSG00000063235	3.50599	2.30208	1.80932	1.27234	0.203252	0.395176	Ptpmt1	protein tyrosine phosphatase, mitochondrial 1 [Source:MGI Symbol;Acc:MGI:1913711]
18826	ENSMUSG00000097124	3.50599	2.30208	1.80932	1.27234	0.203252	0.395176	A530020G20Rik	RIKEN cDNA A530020G20 gene [Source:MGI Symbol;Acc:MGI:2442825]
5654	ENSMUSG00000027955	3.07639	2.30202	1.85918	1.23819	0.215644	0.409849	Gask1b	golgi associated kinase 1B [Source:MGI Symbol;Acc:MGI:1915909]
11298	ENSMUSG00000043483	6.48043	2.30091	1.0898	2.11131	0.0347459	0.125718	Gm6863	predicted gene 6863 [Source:MGI Symbol;Acc:MGI:3647386]
11180	ENSMUSG00000042814	4.82137	2.30032	3.24976	0.707842	0.479043	0.659698	Mcts2	malignant T cell amplified sequence 2 [Source:MGI Symbol;Acc:MGI:1913655]
2718	ENSMUSG00000021327	8.59354	2.29951	1.10957	2.07244	0.0382247	0.133132	Zkscan3	zinc finger with KRAB and SCAN domains 3 [Source:MGI Symbol;Acc:MGI:1919989]
195	ENSMUSG00000001285	16.7849	2.29928	0.804076	2.85952	0.00424277	0.0290156	Myg1	melanocyte proliferating gene 1 [Source:MGI Symbol;Acc:MGI:1929864]
15737	ENSMUSG00000074064	23.4247	2.29848	0.81294	2.82737	0.00469328	0.0311255	Mlycd	malonyl-CoA decarboxylase [Source:MGI Symbol;Acc:MGI:1928485]
9821	ENSMUSG00000038534	5.65663	2.29834	1.11777	2.05618	0.0397655	0.136804	Osbpl7	oxysterol binding protein-like 7 [Source:MGI Symbol;Acc:MGI:1918490]
4809	ENSMUSG00000026223	27.2355	2.29452	0.626367	3.66321	0.000249071	0.00363864	Itm2c	integral membrane protein 2C [Source:MGI Symbol;Acc:MGI:1927594]
6193	ENSMUSG00000028952	8.48625	2.29451	1.13747	2.01721	0.0436736	0.146105	Zbtb48	zinc finger and BTB domain containing 48 [Source:MGI Symbol;Acc:MGI:2140248]
13514	ENSMUSG00000055943	96.2725	2.29329	0.389251	5.89155	3.83e-09	3.98e-07	Emc7	ER membrane protein complex subunit 7 [Source:MGI Symbol;Acc:MGI:1920274]
18598	ENSMUSG00000095653	36.0728	2.29301	0.558531	4.10543	4.04e-05	0.000819582	Gm21818	predicted gene, 21818 [Source:MGI Symbol;Acc:MGI:5433982]
7808	ENSMUSG00000032281	12.5943	2.2909	1.08986	2.10201	0.0355528	0.127362	Acsbg1	acyl-CoA synthetase bubblegum family member 1 [Source:MGI Symbol;Acc:MGI:2385656]
18961	ENSMUSG00000097503	4.23596	2.29027	1.41987	1.61301	0.106742	0.260954	3110045C21Rik	RIKEN cDNA 3110045C21 gene [Source:MGI Symbol;Acc:MGI:1914553]
7442	ENSMUSG00000031591	22.7725	2.28974	0.767034	2.98519	0.00283404	0.021963	Asah1	N-acylsphingosine amidohydrolase 1 [Source:MGI Symbol;Acc:MGI:1277124]
1880	ENSMUSG00000019738	42.9247	2.28917	0.623998	3.66855	0.000243931	0.00357938	Polr2i	polymerase (RNA) II (DNA directed) polypeptide I [Source:MGI Symbol;Acc:MGI:1917170]
1877	ENSMUSG00000019731	4.21996	2.28882	1.32721	1.72453	0.0846123	0.225582	Slc35e1	solute carrier family 35, member E1 [Source:MGI Symbol;Acc:MGI:2142403]
4569	ENSMUSG00000025730	6.64436	2.28852	1.05106	2.17735	0.0294548	0.112486	Rab40c	Rab40C, member RAS oncogene family [Source:MGI Symbol;Acc:MGI:2183454]
23166	ENSMUSG00000118383	4.27117	2.28764	3.82798	0.59761	0.5501	0.715905	Gm50321	predicted gene, 50321 [Source:MGI Symbol;Acc:MGI:6303181]
14768	ENSMUSG00000066141	2.71538	2.28708	1.61869	1.41292	0.15768	0.335375	Gm11232	predicted gene 11232 [Source:MGI Symbol;Acc:MGI:3651439]
7312	ENSMUSG00000031349	33.4219	2.28678	0.510785	4.47699	7.57e-06	0.000217653	Nsdhl	NAD(P) dependent steroid dehydrogenase-like [Source:MGI Symbol;Acc:MGI:1099438]
3976	ENSMUSG00000024436	114.889	2.28649	0.463395	4.93422	8.05e-07	3.41e-05	Mrps18b	mitochondrial ribosomal protein S18B [Source:MGI Symbol;Acc:MGI:1914223]
559	ENSMUSG00000003662	74.8291	2.28594	0.467133	4.89356	9.9e-07	4.03e-05	Ciao1	cytosolic iron-sulfur protein assembly 1 [Source:MGI Symbol;Acc:MGI:1346998]
11971	ENSMUSG00000046909	5.51841	2.28425	1.3307	1.71657	0.0860577	0.227907	Tefm	transcription elongation factor, mitochondrial [Source:MGI Symbol;Acc:MGI:1915800]
11158	ENSMUSG00000042737	7.42034	2.28372	1.1115	2.05463	0.0399151	0.137248	Dpm3	dolichyl-phosphate mannosyltransferase polypeptide 3 [Source:MGI Symbol;Acc:MGI:1915813]
4623	ENSMUSG00000025869	9.55661	2.28357	1.2008	1.90171	0.057209	0.174668	Nop16	NOP16 nucleolar protein [Source:MGI Symbol;Acc:MGI:107862]
7533	ENSMUSG00000031776	36.6632	2.28184	0.545163	4.18562	2.84e-05	0.00062148	Arl2bp	ADP-ribosylation factor-like 2 binding protein [Source:MGI Symbol;Acc:MGI:1349429]
13892	ENSMUSG00000058558	844.316	2.28035	0.320839	7.10744	1.18e-12	3.45e-10	Rpl5	ribosomal protein L5 [Source:MGI Symbol;Acc:MGI:102854]
7605	ENSMUSG00000031898	8.74218	2.28031	0.960451	2.37421	0.0175868	0.0790008	Dpep3	dipeptidase 3 [Source:MGI Symbol;Acc:MGI:1919104]
9911	ENSMUSG00000038763	3.9666	2.27832	1.63269	1.39544	0.162884	0.342639	Alpk3	alpha-kinase 3 [Source:MGI Symbol;Acc:MGI:2151224]
3862	ENSMUSG00000024208	37.8976	2.27532	0.519633	4.37871	1.19e-05	0.00030827	Uqcc2	ubiquinol-cytochrome c reductase complex assembly factor 2 [Source:MGI Symbol;Acc:MGI:1914517]
6077	ENSMUSG00000028741	47.1952	2.27443	0.501947	4.53122	5.86e-06	0.000175019	Mrto4	mRNA turnover 4, ribosome maturation factor [Source:MGI Symbol;Acc:MGI:1917152]
2344	ENSMUSG00000020633	5.89388	2.27226	1.15355	1.9698	0.0488612	0.157076	Dcdc2c	doublecortin domain containing 2C [Source:MGI Symbol;Acc:MGI:1915761]
5338	ENSMUSG00000027298	3.55632	2.27216	1.51261	1.50214	0.13306	0.300413	Tyro3	TYRO3 protein tyrosine kinase 3 [Source:MGI Symbol;Acc:MGI:104294]
3195	ENSMUSG00000022306	8.59915	2.27179	1.0822	2.09924	0.035796	0.128056	Zfpm2	zinc finger protein, multitype 2 [Source:MGI Symbol;Acc:MGI:1334444]
2456	ENSMUSG00000020818	10.5686	2.27114	0.822926	2.75984	0.00578299	0.0362871	Mfsd11	major facilitator superfamily domain containing 11 [Source:MGI Symbol;Acc:MGI:1917150]
14727	ENSMUSG00000064373	26.5789	2.27017	0.678539	3.34567	0.000820838	0.00866797	Selenop	selenoprotein P [Source:MGI Symbol;Acc:MGI:894288]
3568	ENSMUSG00000023018	5.67688	2.26887	1.26173	1.79822	0.0721416	0.203366	Smarcd1	SWI/SNF related, matrix associated, actin dependent regulator of chromatin, subfamily d, member 1 [Source:MGI Symbol;Acc:MGI:1933623]
13983	ENSMUSG00000059195	3.57851	2.26818	1.4252	1.59149	0.1115	0.268661	Gm12715	predicted gene 12715 [Source:MGI Symbol;Acc:MGI:3650759]
156	ENSMUSG00000001054	16.6613	2.26787	0.736819	3.07791	0.00208457	0.0173116	Rmnd5b	required for meiotic nuclear division 5 homolog B [Source:MGI Symbol;Acc:MGI:1913339]
14110	ENSMUSG00000060036	111.589	2.26681	1.45487	1.55808	0.119214	0.2802	Rpl3	ribosomal protein L3 [Source:MGI Symbol;Acc:MGI:1351605]
853	ENSMUSG00000006127	22.2265	2.2663	0.687938	3.29434	0.000986534	0.0100408	Inpp5k	inositol polyphosphate 5-phosphatase K [Source:MGI Symbol;Acc:MGI:1194899]
15760	ENSMUSG00000074179	6.25599	2.26613	1.09133	2.07648	0.0378491	0.132335	Gsta5	glutathione S-transferase alpha 5 [Source:MGI Symbol;Acc:MGI:3704339]
653	ENSMUSG00000004558	4.92293	2.26516	1.57728	1.43612	0.150967	0.326221	Ndrg2	N-myc downstream regulated gene 2 [Source:MGI Symbol;Acc:MGI:1352498]
10774	ENSMUSG00000041453	230.724	2.264	0.378162	5.98685	2.14e-09	2.42e-07	Rpl21	ribosomal protein L21 [Source:MGI Symbol;Acc:MGI:1278340]
12716	ENSMUSG00000050953	309.664	2.26297	1.9468	1.1624	0.245071	0.444571	Gja1	gap junction protein, alpha 1 [Source:MGI Symbol;Acc:MGI:95713]
9792	ENSMUSG00000038467	5.56191	2.26292	1.27295	1.7777	0.0754525	0.209571	Chmp4b	charged multivesicular body protein 4B [Source:MGI Symbol;Acc:MGI:1922858]
12487	ENSMUSG00000049657	7.63201	2.25981	1.16162	1.9454	0.0517268	0.163373	Zbtb5	zinc finger and BTB domain containing 5 [Source:MGI Symbol;Acc:MGI:1924601]
1375	ENSMUSG00000015094	18.2661	2.25902	0.734752	3.07454	0.0021083	0.0174103	Npdc1	neural proliferation, differentiation and control 1 [Source:MGI Symbol;Acc:MGI:1099802]
7844	ENSMUSG00000032333	3.54876	2.25898	1.46772	1.53911	0.123777	0.287046	Stoml1	stomatin-like 1 [Source:MGI Symbol;Acc:MGI:1916356]
16401	ENSMUSG00000079502	2.97185	2.25835	1.61642	1.39713	0.162375	0.341841	Cfap77	cilia and flagella associated protein 77 [Source:MGI Symbol;Acc:MGI:2685669]
13757	ENSMUSG00000057506	16.5832	2.25793	0.724485	3.1166	0.0018295	0.0158505	Bloc1s2	biogenesis of lysosomal organelles complex-1, subunit 2 [Source:MGI Symbol;Acc:MGI:1920939]
7938	ENSMUSG00000032495	4.9096	2.25676	1.53787	1.46746	0.14225	0.313791	Lrrc2	leucine rich repeat containing 2 [Source:MGI Symbol;Acc:MGI:1921499]
11890	ENSMUSG00000046516	72.2195	2.25471	0.435725	5.17462	2.28e-07	1.16e-05	Cox17	cytochrome c oxidase assembly protein 17, copper chaperone [Source:MGI Symbol;Acc:MGI:1333806]
14255	ENSMUSG00000061111	17.1082	2.25338	0.821029	2.74458	0.00605876	0.0375541	Mcrip1	MAPK regulated corepressor interacting protein 1 [Source:MGI Symbol;Acc:MGI:2384752]
6089	ENSMUSG00000028763	3.06365	2.25006	3.86582	0.582039	0.56054	0.724499	Hspg2	perlecan (heparan sulfate proteoglycan 2) [Source:MGI Symbol;Acc:MGI:96257]
10963	ENSMUSG00000042129	4.60768	2.24674	1.40574	1.59826	0.109985	0.26598	Rassf4	Ras association (RalGDS/AF-6) domain family member 4 [Source:MGI Symbol;Acc:MGI:2386853]
1820	ENSMUSG00000019179	97.4705	2.24549	0.942864	2.38156	0.0172394	0.0777359	Mdh2	malate dehydrogenase 2, NAD (mitochondrial) [Source:MGI Symbol;Acc:MGI:97050]
10594	ENSMUSG00000040767	22.6797	2.24419	0.587958	3.81693	0.000135124	0.00224714	Snrnp25	small nuclear ribonucleoprotein 25 (U11/U12) [Source:MGI Symbol;Acc:MGI:1925622]
14434	ENSMUSG00000062421	10.7923	2.24399	0.833343	2.69276	0.00708631	0.0418944	Arf2	ADP-ribosylation factor 2 [Source:MGI Symbol;Acc:MGI:99595]
808	ENSMUSG00000005779	119.42	2.24346	0.461319	4.86314	1.16e-06	4.49e-05	Psmb4	proteasome (prosome, macropain) subunit, beta type 4 [Source:MGI Symbol;Acc:MGI:1098257]
10080	ENSMUSG00000039232	10.8511	2.24075	0.837606	2.67518	0.00746886	0.0434812	Stx11	syntaxin 11 [Source:MGI Symbol;Acc:MGI:1921982]
4631	ENSMUSG00000025880	10.3831	2.23844	2.40051	0.932485	0.351086	0.54781	Smad7	SMAD family member 7 [Source:MGI Symbol;Acc:MGI:1100518]
8669	ENSMUSG00000034848	8.60208	2.23769	0.948202	2.35993	0.0182784	0.081004	Ttc21b	tetratricopeptide repeat domain 21B [Source:MGI Symbol;Acc:MGI:1920918]
4834	ENSMUSG00000026273	116.298	2.23649	0.468141	4.77739	1.78e-06	6.5e-05	Mterf4	mitochondrial transcription termination factor 4 [Source:MGI Symbol;Acc:MGI:1918355]
42	ENSMUSG00000000290	15.2709	2.2338	0.706555	3.16153	0.00156941	0.0141964	Itgb2	integrin beta 2 [Source:MGI Symbol;Acc:MGI:96611]
14061	ENSMUSG00000059775	3.15244	2.23365	1.62215	1.37697	0.168523	0.350912	Rps26-ps1	ribosomal protein S26, pseudogene 1 [Source:MGI Symbol;Acc:MGI:3704322]
14387	ENSMUSG00000062116	10.4514	2.23231	0.87876	2.5403	0.0110758	0.0577645	Zfp954	zinc finger protein 954 [Source:MGI Symbol;Acc:MGI:1917764]
804	ENSMUSG00000005718	7.8752	2.23136	0.957982	2.32923	0.0198471	0.0854736	Tfap4	transcription factor AP4 [Source:MGI Symbol;Acc:MGI:103239]
16376	ENSMUSG00000079435	78.4195	2.23045	1.19059	1.8734	0.0610131	0.18213	Rpl36a	ribosomal protein L36A [Source:MGI Symbol;Acc:MGI:1201789]
9173	ENSMUSG00000036667	18.0258	2.2297	0.655806	3.39993	0.000674029	0.00750112	Tcaf1	TRPM8 channel-associated factor 1 [Source:MGI Symbol;Acc:MGI:1914665]
12417	ENSMUSG00000049288	6.00493	2.22709	1.25846	1.76969	0.076778	0.212224	Lix1l	Lix1-like [Source:MGI Symbol;Acc:MGI:3036267]
1515	ENSMUSG00000016382	44.5348	2.22669	0.455245	4.89119	1e-06	4.04e-05	Pls3	plastin 3 (T-isoform) [Source:MGI Symbol;Acc:MGI:104807]
6133	ENSMUSG00000028845	16.7951	2.22594	0.709708	3.13642	0.00171023	0.015165	Tekt2	tektin 2 [Source:MGI Symbol;Acc:MGI:1346335]
7812	ENSMUSG00000032290	18.5941	2.22543	0.692241	3.21482	0.00130526	0.0123139	Ptpn9	protein tyrosine phosphatase, non-receptor type 9 [Source:MGI Symbol;Acc:MGI:1928376]
15120	ENSMUSG00000069300	3.87729	2.22441	1.32692	1.67638	0.0936639	0.23998	H2bc11	H2B clustered histone 11 [Source:MGI Symbol;Acc:MGI:2448388]
8254	ENSMUSG00000033475	94.0646	2.22329	0.357128	6.22547	4.8e-10	6.91e-08	Tomm6	translocase of outer mitochondrial membrane 6 [Source:MGI Symbol;Acc:MGI:1913369]
15570	ENSMUSG00000073125	86.5566	2.22221	0.411132	5.40508	6.48e-08	4.14e-06	Xlr3b	X-linked lymphocyte-regulated 3B [Source:MGI Symbol;Acc:MGI:109505]
5531	ENSMUSG00000027673	114.123	2.22217	0.422888	5.25476	1.48e-07	7.97e-06	Ndufb5	NADH:ubiquinone oxidoreductase subunit B5 [Source:MGI Symbol;Acc:MGI:1913296]
13108	ENSMUSG00000053329	13.8928	2.22183	0.768362	2.89164	0.00383231	0.0270368	Gatd3a	glutamine amidotransferase like class 1 domain containing 3A [Source:MGI Symbol;Acc:MGI:1351861]
7858	ENSMUSG00000032358	7.0495	2.22093	0.999135	2.22285	0.026226	0.104093	Fam83b	family with sequence similarity 83, member B [Source:MGI Symbol;Acc:MGI:2685362]
5293	ENSMUSG00000027215	3.83838	2.22076	1.61518	1.37493	0.169153	0.352019	Cd82	CD82 antigen [Source:MGI Symbol;Acc:MGI:104651]
4624	ENSMUSG00000025870	4.37367	2.22001	1.37476	1.61484	0.106346	0.260273	Arl10	ADP-ribosylation factor-like 10 [Source:MGI Symbol;Acc:MGI:1930788]
19095	ENSMUSG00000097863	2.99137	2.21827	1.54127	1.43925	0.15008	0.325271	1010001B22Rik	RIKEN cDNA 1010001B22 gene [Source:MGI Symbol;Acc:MGI:1922653]
4948	ENSMUSG00000026509	5.42216	2.21652	1.49562	1.482	0.138339	0.307624	Capn2	calpain 2 [Source:MGI Symbol;Acc:MGI:88264]
4241	ENSMUSG00000024981	8.10031	2.21538	1.0854	2.04106	0.0412447	0.140251	Acsl5	acyl-CoA synthetase long-chain family member 5 [Source:MGI Symbol;Acc:MGI:1919129]
6555	ENSMUSG00000029610	23.1765	2.21537	0.798029	2.77606	0.00550227	0.0350074	Aimp2	aminoacyl tRNA synthetase complex-interacting multifunctional protein 2 [Source:MGI Symbol;Acc:MGI:2385237]
9891	ENSMUSG00000038705	4.98582	2.21382	1.28803	1.71877	0.0856571	0.227085	Gmeb2	glucocorticoid modulatory element binding protein 2 [Source:MGI Symbol;Acc:MGI:2652836]
14222	ENSMUSG00000060802	170.626	2.21337	0.458182	4.83077	1.36e-06	5.12e-05	B2m	beta-2 microglobulin [Source:MGI Symbol;Acc:MGI:88127]
5648	ENSMUSG00000027947	3.0858	2.21305	1.55697	1.42138	0.155206	0.331821	Il6ra	interleukin 6 receptor, alpha [Source:MGI Symbol;Acc:MGI:105304]
17501	ENSMUSG00000086583	75.0936	2.21137	0.409133	5.40502	6.48e-08	4.14e-06	Gm15500	predicted pseudogene 15500 [Source:MGI Symbol;Acc:MGI:3782947]
9897	ENSMUSG00000038722	100.907	2.21083	0.40232	5.4952	3.9e-08	2.81e-06	Bud31	BUD31 homolog [Source:MGI Symbol;Acc:MGI:2141291]
15218	ENSMUSG00000070394	22.0913	2.2106	0.748877	2.95189	0.00315838	0.0237121	Tmem256	transmembrane protein 256 [Source:MGI Symbol;Acc:MGI:1916436]
4403	ENSMUSG00000025289	44.1667	2.21014	1.54279	1.43257	0.151982	0.327257	Prdx4	peroxiredoxin 4 [Source:MGI Symbol;Acc:MGI:1859815]
11638	ENSMUSG00000045128	456.687	2.20906	0.749792	2.94623	0.00321668	0.024008	Rpl18a	ribosomal protein L18A [Source:MGI Symbol;Acc:MGI:1924058]
2122	ENSMUSG00000020225	49.2886	2.20724	0.55193	3.99913	6.36e-05	0.00118551	Tmbim4	transmembrane BAX inhibitor motif containing 4 [Source:MGI Symbol;Acc:MGI:1915462]
10391	ENSMUSG00000040204	5.57322	2.20708	3.32198	0.664387	0.506443	0.680064	Pclaf	PCNA clamp associated factor [Source:MGI Symbol;Acc:MGI:1915276]
13274	ENSMUSG00000054428	114.421	2.20697	0.838959	2.6306	0.00852337	0.0479317	Atpif1	ATPase inhibitory factor 1 [Source:MGI Symbol;Acc:MGI:1196457]
8986	ENSMUSG00000035960	93.6735	2.20655	0.431845	5.1096	3.23e-07	1.56e-05	Apex1	apurinic/apyrimidinic endonuclease 1 [Source:MGI Symbol;Acc:MGI:88042]
6673	ENSMUSG00000029836	87.4704	2.20397	1.0285	2.1429	0.0321211	0.119391	Cbx3	chromobox 3 [Source:MGI Symbol;Acc:MGI:108515]
15252	ENSMUSG00000070617	202.333	2.20377	0.28671	7.68641	1.51e-14	6.9e-12	Pramel23	PRAME like 23 [Source:MGI Symbol;Acc:MGI:3649972]
14625	ENSMUSG00000063846	9.81564	2.20258	0.906192	2.43059	0.0150744	0.0711271	Gm21731	predicted gene, 21731 [Source:MGI Symbol;Acc:MGI:5433895]
1182	ENSMUSG00000010663	4.01803	2.2024	1.46625	1.50206	0.133081	0.300413	Fads1	fatty acid desaturase 1 [Source:MGI Symbol;Acc:MGI:1923517]
2027	ENSMUSG00000020056	19.7595	2.20225	0.703007	3.13261	0.00173259	0.0152204	Washc3	WASH complex subunit 3 [Source:MGI Symbol;Acc:MGI:1914532]
11365	ENSMUSG00000043895	5.13424	2.20164	1.36004	1.61881	0.105487	0.259229	S1pr2	sphingosine-1-phosphate receptor 2 [Source:MGI Symbol;Acc:MGI:99569]
881	ENSMUSG00000006333	234.674	2.20139	0.770239	2.85806	0.00426237	0.0290905	Rps9	ribosomal protein S9 [Source:MGI Symbol;Acc:MGI:1924096]
14790	ENSMUSG00000066324	16.2624	2.20117	0.933856	2.35708	0.0184193	0.0814179	Bpnt2	3'(2'), 5'-bisphosphate nucleotidase 2 [Source:MGI Symbol;Acc:MGI:1915720]
5583	ENSMUSG00000027803	16.7765	2.20069	0.944754	2.32938	0.0198391	0.0854736	Wwtr1	WW domain containing transcription regulator 1 [Source:MGI Symbol;Acc:MGI:1917649]
14796	ENSMUSG00000066382	9.26114	2.19995	0.870244	2.52797	0.0114725	0.0592586	Iqcf5	IQ motif containing F5 [Source:MGI Symbol;Acc:MGI:1922720]
3434	ENSMUSG00000022760	61.6001	2.19707	0.535958	4.09933	4.14e-05	0.000835073	Thap7	THAP domain containing 7 [Source:MGI Symbol;Acc:MGI:1916259]
25	ENSMUSG00000000171	244.802	2.19523	0.30627	7.16763	7.63e-13	2.4e-10	Sdhd	succinate dehydrogenase complex, subunit D, integral membrane protein [Source:MGI Symbol;Acc:MGI:1914175]
566	ENSMUSG00000003762	3.81511	2.19374	1.3332	1.64547	0.0998739	0.250082	Coq8b	coenzyme Q8B [Source:MGI Symbol;Acc:MGI:1924139]
763	ENSMUSG00000005447	28.5968	2.19336	0.575585	3.81066	0.000138594	0.00229906	Pafah1b3	platelet-activating factor acetylhydrolase, isoform 1b, subunit 3 [Source:MGI Symbol;Acc:MGI:108414]
12862	ENSMUSG00000051730	6.66172	2.1917	1.03106	2.12567	0.0335307	0.123061	Mettl5	methyltransferase like 5 [Source:MGI Symbol;Acc:MGI:1922672]
7210	ENSMUSG00000031133	19.4568	2.19116	0.698356	3.13761	0.00170334	0.0151302	Arhgef6	Rac/Cdc42 guanine nucleotide exchange factor (GEF) 6 [Source:MGI Symbol;Acc:MGI:1920591]
9514	ENSMUSG00000037710	301.39	2.19016	0.255449	8.57378	1e-17	9.46e-15	Cisd1	CDGSH iron sulfur domain 1 [Source:MGI Symbol;Acc:MGI:1261855]
4442	ENSMUSG00000025381	53.3305	2.1887	0.551052	3.97186	7.13e-05	0.00130767	Cnpy2	canopy FGF signaling regulator 2 [Source:MGI Symbol;Acc:MGI:1928477]
2423	ENSMUSG00000020755	69.1635	2.18869	0.498392	4.39151	1.13e-05	0.000294702	Sap30bp	SAP30 binding protein [Source:MGI Symbol;Acc:MGI:1927479]
18751	ENSMUSG00000096916	8.54826	2.18869	0.91362	2.39562	0.0165922	0.0759401	Zfp850	zinc finger protein 850 [Source:MGI Symbol;Acc:MGI:3036281]
703	ENSMUSG00000004937	70.3164	2.18787	0.490587	4.4597	8.21e-06	0.000229184	Sgta	small glutamine-rich tetratricopeptide repeat (TPR)-containing, alpha [Source:MGI Symbol;Acc:MGI:1098703]
3317	ENSMUSG00000022516	61.4851	2.18518	0.427812	5.1078	3.26e-07	1.57e-05	Nudt16l1	nudix (nucleoside diphosphate linked moiety X)-type motif 16-like 1 [Source:MGI Symbol;Acc:MGI:1914161]
9890	ENSMUSG00000038702	11.2433	2.18507	0.817529	2.67277	0.0075227	0.043673	Dsel	dermatan sulfate epimerase-like [Source:MGI Symbol;Acc:MGI:2442948]
1900	ENSMUSG00000019797	13.1539	2.18504	0.78502	2.78343	0.0053788	0.0343708	Mtres1	mitochondrial transcription rescue factor 1 [Source:MGI Symbol;Acc:MGI:1915101]
5577	ENSMUSG00000027792	2.9671	2.18365	1.69041	1.29179	0.196431	0.386916	Bche	butyrylcholinesterase [Source:MGI Symbol;Acc:MGI:894278]
4389	ENSMUSG00000025264	7.78393	2.18337	1.05436	2.0708	0.0383779	0.133489	Tsr2	TSR2 20S rRNA accumulation [Source:MGI Symbol;Acc:MGI:1916749]
1400	ENSMUSG00000015312	10.5114	2.1828	1.00661	2.16846	0.0301235	0.114348	Gadd45b	growth arrest and DNA-damage-inducible 45 beta [Source:MGI Symbol;Acc:MGI:107776]
13358	ENSMUSG00000054932	2.65244	2.18158	1.63642	1.33314	0.182486	0.368487	Afp	alpha fetoprotein [Source:MGI Symbol;Acc:MGI:87951]
13185	ENSMUSG00000053830	4.49927	2.18019	1.27651	1.70793	0.0876499	0.230336	Gm9923	predicted pseudogene 9923 [Source:MGI Symbol;Acc:MGI:3704365]
5791	ENSMUSG00000028214	13.3614	2.1801	0.912194	2.38995	0.0168506	0.0766099	Gem	GTP binding protein (gene overexpressed in skeletal muscle) [Source:MGI Symbol;Acc:MGI:99844]
2099	ENSMUSG00000020175	8.39088	2.1799	0.913323	2.38678	0.0169966	0.0771142	Rab36	RAB36, member RAS oncogene family [Source:MGI Symbol;Acc:MGI:1924127]
7013	ENSMUSG00000030678	4.90586	2.17882	1.20792	1.80379	0.0712648	0.201538	Maz	MYC-associated zinc finger protein (purine-binding transcription factor) [Source:MGI Symbol;Acc:MGI:1338823]
13611	ENSMUSG00000056586	132.992	2.17858	0.402082	5.41825	6.02e-08	3.96e-06	Zar1l	zygote arrest 1-like [Source:MGI Symbol;Acc:MGI:3690051]
12591	ENSMUSG00000050212	3.61633	2.17744	1.7019	1.27942	0.20075	0.391919	Eva1b	eva-1 homolog B (C. elegans) [Source:MGI Symbol;Acc:MGI:1922063]
8628	ENSMUSG00000034729	15.1169	2.17739	0.774152	2.81261	0.00491411	0.0320837	Mrps10	mitochondrial ribosomal protein S10 [Source:MGI Symbol;Acc:MGI:1928139]
14081	ENSMUSG00000059878	6.38986	2.17716	1.27294	1.71034	0.0872023	0.229731	Zfp422	zinc finger protein 422 [Source:MGI Symbol;Acc:MGI:1914505]
2919	ENSMUSG00000021754	7.94639	2.17677	1.14772	1.89661	0.0578798	0.175955	Map3k1	mitogen-activated protein kinase kinase kinase 1 [Source:MGI Symbol;Acc:MGI:1346872]
4140	ENSMUSG00000024792	17.5478	2.17563	0.799224	2.72218	0.00648537	0.0392776	Zfpl1	zinc finger like protein 1 [Source:MGI Symbol;Acc:MGI:1891017]
11935	ENSMUSG00000046727	14.2075	2.17501	0.713704	3.04749	0.00230759	0.0187861	Cystm1	cysteine-rich transmembrane module containing 1 [Source:MGI Symbol;Acc:MGI:1913310]
13692	ENSMUSG00000057132	172.582	2.17419	0.399038	5.44857	5.08e-08	3.48e-06	Rpgrip1	retinitis pigmentosa GTPase regulator interacting protein 1 [Source:MGI Symbol;Acc:MGI:1932134]
16043	ENSMUSG00000075528	18.8257	2.17398	0.794018	2.73795	0.00618242	0.0380421	Aarsd1	alanyl-tRNA synthetase domain containing 1 [Source:MGI Symbol;Acc:MGI:1916934]
14637	ENSMUSG00000063889	12.2427	2.17347	0.758463	2.86562	0.00416192	0.0286134	Crem	cAMP responsive element modulator [Source:MGI Symbol;Acc:MGI:88495]
15543	ENSMUSG00000072964	6.46294	2.17343	1.40823	1.54338	0.122739	0.285591	Bhlhb9	basic helix-loop-helix domain containing, class B9 [Source:MGI Symbol;Acc:MGI:1917487]
527	ENSMUSG00000003429	198.157	2.17337	0.883992	2.45858	0.0139486	0.0678495	Rps11	ribosomal protein S11 [Source:MGI Symbol;Acc:MGI:1351329]
7548	ENSMUSG00000031799	38.0056	2.17118	0.658225	3.29853	0.000971913	0.00993787	Tpm4	tropomyosin 4 [Source:MGI Symbol;Acc:MGI:2449202]
1138	ENSMUSG00000009927	201.246	2.17028	0.729884	2.97346	0.00294461	0.0225294	Rps25	ribosomal protein S25 [Source:MGI Symbol;Acc:MGI:1922867]
7418	ENSMUSG00000031546	64.1701	2.16915	0.519034	4.17921	2.93e-05	0.000631942	Gins4	GINS complex subunit 4 (Sld5 homolog) [Source:MGI Symbol;Acc:MGI:1923847]
887	ENSMUSG00000006360	10.4999	2.16542	1.97568	1.09604	0.273063	0.474492	Crip1	cysteine-rich protein 1 (intestinal) [Source:MGI Symbol;Acc:MGI:88501]
8521	ENSMUSG00000034390	16.3168	2.1646	0.677558	3.1947	0.00139975	0.0129959	Cmip	c-Maf inducing protein [Source:MGI Symbol;Acc:MGI:1921690]
8073	ENSMUSG00000032816	8.5942	2.16437	1.13882	1.90054	0.0573624	0.174986	Igdcc4	immunoglobulin superfamily, DCC subclass, member 4 [Source:MGI Symbol;Acc:MGI:1858497]
1250	ENSMUSG00000013089	21.0095	2.16414	0.608284	3.55778	0.000374003	0.00493925	Etv5	ets variant 5 [Source:MGI Symbol;Acc:MGI:1096867]
3613	ENSMUSG00000023150	153.994	2.16373	1.16024	1.8649	0.0621953	0.1841	Ivns1abp	influenza virus NS1A binding protein [Source:MGI Symbol;Acc:MGI:2152389]
152	ENSMUSG00000001034	3.3551	2.16344	1.45184	1.49014	0.136186	0.304201	Mapk7	mitogen-activated protein kinase 7 [Source:MGI Symbol;Acc:MGI:1346347]
20606	ENSMUSG00000106738	7.33803	2.16321	1.13598	1.90427	0.0568753	0.174103	Gm5	predicted gene 5 [Source:MGI Symbol;Acc:MGI:2684851]
15398	ENSMUSG00000071644	96.4217	2.16265	1.04474	2.07004	0.0384484	0.133557	Eef1g	eukaryotic translation elongation factor 1 gamma [Source:MGI Symbol;Acc:MGI:1914410]
5938	ENSMUSG00000028494	28.4685	2.16241	0.64565	3.34921	0.000810434	0.00857866	Plin2	perilipin 2 [Source:MGI Symbol;Acc:MGI:87920]
11239	ENSMUSG00000043154	13.586	2.16207	0.888499	2.4334	0.0149579	0.070817	Ppp2r3a	protein phosphatase 2, regulatory subunit B'', alpha [Source:MGI Symbol;Acc:MGI:2442104]
2218	ENSMUSG00000020397	169.005	2.1572	0.268267	8.04124	8.89e-16	5.11e-13	Med7	mediator complex subunit 7 [Source:MGI Symbol;Acc:MGI:1913463]
6366	ENSMUSG00000029246	10.7973	2.15682	0.898309	2.40098	0.0163514	0.0751687	Ppat	phosphoribosyl pyrophosphate amidotransferase [Source:MGI Symbol;Acc:MGI:2387203]
7026	ENSMUSG00000030703	6.92032	2.15656	1.06513	2.02468	0.0429	0.144248	Gdpd3	glycerophosphodiester phosphodiesterase domain containing 3 [Source:MGI Symbol;Acc:MGI:1915866]
14263	ENSMUSG00000061167	19.8619	2.15607	0.738493	2.91956	0.00350528	0.0254549	Rpl15-ps3	ribosomal protein L15, pseudogene 3 [Source:MGI Symbol;Acc:MGI:3782952]
513	ENSMUSG00000003355	4.98304	2.15588	2.97773	0.724002	0.469064	0.652703	Fkbp11	FK506 binding protein 11 [Source:MGI Symbol;Acc:MGI:1913370]
15621	ENSMUSG00000073458	3.33541	2.15462	1.45242	1.48346	0.137951	0.307046	Smok2a	sperm motility kinase 2A [Source:MGI Symbol;Acc:MGI:1351487]
3925	ENSMUSG00000024327	17.2438	2.15405	0.683809	3.15007	0.00163232	0.0146086	Slc39a7	solute carrier family 39 (zinc transporter), member 7 [Source:MGI Symbol;Acc:MGI:95909]
958	ENSMUSG00000006931	12.705	2.15382	1.02458	2.10215	0.0355406	0.127362	P3h4	prolyl 3-hydroxylase family member 4 (non-enzymatic) [Source:MGI Symbol;Acc:MGI:1913430]
6330	ENSMUSG00000029178	5.36649	2.15336	1.39201	1.54695	0.121876	0.284386	Klf3	Kruppel-like factor 3 (basic) [Source:MGI Symbol;Acc:MGI:1342773]
6557	ENSMUSG00000029614	187.355	2.15296	1.00332	2.14583	0.0318866	0.118786	Rpl6	ribosomal protein L6 [Source:MGI Symbol;Acc:MGI:108057]
836	ENSMUSG00000005973	5.88976	2.15294	3.79518	0.567282	0.570522	0.732958	Rcn1	reticulocalbin 1 [Source:MGI Symbol;Acc:MGI:104559]
10206	ENSMUSG00000039640	60.2323	2.15289	0.524503	4.10463	4.05e-05	0.000819905	Mrpl12	mitochondrial ribosomal protein L12 [Source:MGI Symbol;Acc:MGI:1926273]
4184	ENSMUSG00000024878	6.24491	2.15267	1.03864	2.07258	0.0382113	0.13312	Cbwd1	COBW domain containing 1 [Source:MGI Symbol;Acc:MGI:2385089]
1905	ENSMUSG00000019808	2.79967	2.15259	1.66314	1.29429	0.195565	0.385847	Adat2	adenosine deaminase, tRNA-specific 2 [Source:MGI Symbol;Acc:MGI:1914007]
6041	ENSMUSG00000028675	23.9178	2.15042	0.682777	3.14952	0.00163541	0.0146192	Pnrc2	proline-rich nuclear receptor coactivator 2 [Source:MGI Symbol;Acc:MGI:106512]
8204	ENSMUSG00000033307	129.207	2.14963	1.2426	1.72995	0.0836393	0.223574	Mif	macrophage migration inhibitory factor (glycosylation-inhibiting factor) [Source:MGI Symbol;Acc:MGI:96982]
14050	ENSMUSG00000059689	6.51251	2.14952	1.13515	1.8936	0.0582778	0.176758	Zfp637	zinc finger protein 637 [Source:MGI Symbol;Acc:MGI:2448537]
12568	ENSMUSG00000050088	13.659	2.14905	0.803672	2.67404	0.00749431	0.0435883	1600012H06Rik	RIKEN cDNA 1600012H06 gene [Source:MGI Symbol;Acc:MGI:1915162]
5747	ENSMUSG00000028127	39.6112	2.1478	0.530608	4.04781	5.17e-05	0.000999291	Abcd3	ATP-binding cassette, sub-family D (ALD), member 3 [Source:MGI Symbol;Acc:MGI:1349216]
8467	ENSMUSG00000034224	28.6147	2.14766	0.556144	3.86171	0.000112597	0.0019258	Slc38a8	solute carrier family 38, member 8 [Source:MGI Symbol;Acc:MGI:2685433]
14859	ENSMUSG00000066878	83.8358	2.14736	0.412507	5.20563	1.93e-07	1.01e-05	Gm10184	predicted pseudogene 10184 [Source:MGI Symbol;Acc:MGI:3704480]
3034	ENSMUSG00000021994	9.72013	2.14449	0.86395	2.48219	0.0130578	0.0648801	Wnt5a	wingless-type MMTV integration site family, member 5A [Source:MGI Symbol;Acc:MGI:98958]
8422	ENSMUSG00000034109	9.60381	2.14299	1.2363	1.73339	0.0830267	0.222566	Golim4	golgi integral membrane protein 4 [Source:MGI Symbol;Acc:MGI:1920374]
2015	ENSMUSG00000020027	48.5872	2.14187	1.7829	1.20134	0.229617	0.427152	Socs2	suppressor of cytokine signaling 2 [Source:MGI Symbol;Acc:MGI:1201787]
11881	ENSMUSG00000046447	4.9145	2.13792	3.20858	0.666313	0.505211	0.679758	Camk2n1	calcium/calmodulin-dependent protein kinase II inhibitor 1 [Source:MGI Symbol;Acc:MGI:1913509]
10487	ENSMUSG00000040482	20.9138	2.1344	0.754168	2.83014	0.00465275	0.0309582	Dxo	decapping exoribonuclease [Source:MGI Symbol;Acc:MGI:1890444]
11290	ENSMUSG00000043445	19.3535	2.13386	0.693203	3.07826	0.00208214	0.0173116	Pgp	phosphoglycolate phosphatase [Source:MGI Symbol;Acc:MGI:1914328]
6984	ENSMUSG00000030612	25.7274	2.13336	0.614465	3.47191	0.000516776	0.00623385	Mrpl46	mitochondrial ribosomal protein L46 [Source:MGI Symbol;Acc:MGI:1914558]
1651	ENSMUSG00000017969	35.9834	2.13215	0.661317	3.22409	0.00126373	0.0120634	Ptgis	prostaglandin I2 (prostacyclin) synthase [Source:MGI Symbol;Acc:MGI:1097156]
3455	ENSMUSG00000022797	70.938	2.13213	0.412183	5.17278	2.31e-07	1.17e-05	Tfrc	transferrin receptor [Source:MGI Symbol;Acc:MGI:98822]
13561	ENSMUSG00000056220	6.00288	2.13195	1.21613	1.75306	0.0795914	0.217539	Pla2g4a	phospholipase A2, group IVA (cytosolic, calcium-dependent) [Source:MGI Symbol;Acc:MGI:1195256]
7719	ENSMUSG00000032083	6.61643	2.13164	1.39117	1.53226	0.125458	0.289662	Apoa1	apolipoprotein A-I [Source:MGI Symbol;Acc:MGI:88049]
19196	ENSMUSG00000098358	5.72631	2.13116	1.13225	1.88223	0.0598042	0.17978	Gm27164	predicted gene 27164 [Source:MGI Symbol;Acc:MGI:5521007]
8661	ENSMUSG00000034825	3.551	2.12838	1.42357	1.4951	0.134888	0.302763	Nrip3	nuclear receptor interacting protein 3 [Source:MGI Symbol;Acc:MGI:1925843]
2798	ENSMUSG00000021501	45.1536	2.12717	0.507634	4.19036	2.79e-05	0.00061472	Caml	calcium modulating ligand [Source:MGI Symbol;Acc:MGI:104728]
11041	ENSMUSG00000042389	5.67448	2.127	1.26944	1.67554	0.093829	0.240178	Tsen2	tRNA splicing endonuclease subunit 2 [Source:MGI Symbol;Acc:MGI:2141599]
2863	ENSMUSG00000021646	4.06314	2.12673	1.36467	1.55842	0.119134	0.280177	Mccc2	methylcrotonoyl-Coenzyme A carboxylase 2 (beta) [Source:MGI Symbol;Acc:MGI:1925288]
6970	ENSMUSG00000030590	6.73237	2.12664	1.09119	1.94893	0.051304	0.162465	Fam98c	family with sequence similarity 98, member C [Source:MGI Symbol;Acc:MGI:1921083]
1289	ENSMUSG00000013997	29.4598	2.12659	0.57438	3.70242	0.000213553	0.00322318	Nit1	nitrilase 1 [Source:MGI Symbol;Acc:MGI:1350916]
11384	ENSMUSG00000043998	7.36401	2.1247	1.12417	1.89001	0.0587561	0.177599	Mgat2	mannoside acetylglucosaminyltransferase 2 [Source:MGI Symbol;Acc:MGI:2384966]
12301	ENSMUSG00000048612	7.90839	2.12465	1.02203	2.07885	0.0376313	0.131769	Myof	myoferlin [Source:MGI Symbol;Acc:MGI:1919192]
7178	ENSMUSG00000031026	11.7928	2.12226	0.762191	2.78443	0.00536227	0.0342897	Trim66	tripartite motif-containing 66 [Source:MGI Symbol;Acc:MGI:2152406]
15700	ENSMUSG00000073888	16.3625	2.12213	0.654374	3.24299	0.00118284	0.011471	Ccl27a	chemokine (C-C motif) ligand 27A [Source:MGI Symbol;Acc:MGI:1343459]
15804	ENSMUSG00000074358	5.66067	2.1193	1.23054	1.72225	0.085024	0.226314	Ccdc61	coiled-coil domain containing 61 [Source:MGI Symbol;Acc:MGI:2685005]
6258	ENSMUSG00000029061	13.2978	2.11626	0.950085	2.22744	0.0259176	0.103241	Mmp23	matrix metallopeptidase 23 [Source:MGI Symbol;Acc:MGI:1347361]
23058	ENSMUSG00000117942	6.58244	2.11375	1.12772	1.87435	0.0608818	0.181861	Maskbp3	multiple ankyrin repeats single KH domain binding protein 3 [Source:MGI Symbol;Acc:MGI:3845902]
9302	ENSMUSG00000037058	807.441	2.11367	0.245743	8.60112	7.89e-18	8.03e-15	Paip2	polyadenylate-binding protein-interacting protein 2 [Source:MGI Symbol;Acc:MGI:1915119]
22854	ENSMUSG00000117026	15.8895	2.11298	0.684483	3.08697	0.00202211	0.0169742	C87487	expressed sequence C87487 [Source:MGI Symbol;Acc:MGI:2147149]
14402	ENSMUSG00000062198	25.1195	2.11257	0.681659	3.09916	0.00194071	0.0165195	2700097O09Rik	RIKEN cDNA 2700097O09 gene [Source:MGI Symbol;Acc:MGI:1919908]
2053	ENSMUSG00000020097	8.30435	2.11253	1.23756	1.70701	0.0878208	0.230585	Sgpl1	sphingosine phosphate lyase 1 [Source:MGI Symbol;Acc:MGI:1261415]
1779	ENSMUSG00000018861	5.71221	2.10922	1.28293	1.64406	0.100163	0.25061	Fdxr	ferredoxin reductase [Source:MGI Symbol;Acc:MGI:104724]
3511	ENSMUSG00000022892	8.57715	2.1076	1.06106	1.98631	0.0469986	0.153459	App	amyloid beta (A4) precursor protein [Source:MGI Symbol;Acc:MGI:88059]
5952	ENSMUSG00000028528	2.80407	2.10677	1.54872	1.36033	0.173725	0.357953	Dnajc6	DnaJ heat shock protein family (Hsp40) member C6 [Source:MGI Symbol;Acc:MGI:1919935]
4793	ENSMUSG00000026197	30.6281	2.10596	0.642472	3.27791	0.00104579	0.0104905	Zfand2b	zinc finger, AN1 type domain 2B [Source:MGI Symbol;Acc:MGI:1916068]
3415	ENSMUSG00000022721	19.0191	2.10581	0.839066	2.50971	0.012083	0.0612301	Trmt2a	TRM2 tRNA methyltransferase 2A [Source:MGI Symbol;Acc:MGI:96270]
6863	ENSMUSG00000030327	19.506	2.10294	0.617551	3.40529	0.000660935	0.007405	Necap1	NECAP endocytosis associated 1 [Source:MGI Symbol;Acc:MGI:1914852]
9858	ENSMUSG00000038612	25.4687	2.1009	0.591206	3.55358	0.000380026	0.00499436	Mcl1	myeloid cell leukemia sequence 1 [Source:MGI Symbol;Acc:MGI:101769]
6661	ENSMUSG00000029815	33.372	2.09931	0.550952	3.81034	0.000138778	0.00229922	Malsu1	mitochondrial assembly of ribosomal large subunit 1 [Source:MGI Symbol;Acc:MGI:1922843]
2565	ENSMUSG00000021024	163.97	2.09905	0.413992	5.07028	3.97e-07	1.86e-05	Psma6	proteasome subunit alpha 6 [Source:MGI Symbol;Acc:MGI:1347006]
1828	ENSMUSG00000019254	7.29826	2.09846	1.00049	2.09744	0.0359548	0.128366	Ppp1r12c	protein phosphatase 1, regulatory subunit 12C [Source:MGI Symbol;Acc:MGI:1924258]
9804	ENSMUSG00000038503	23.9741	2.09824	0.630238	3.32928	0.000870712	0.00909312	Mesd	mesoderm development LRP chaperone [Source:MGI Symbol;Acc:MGI:1891421]
11599	ENSMUSG00000044986	4.15569	2.09793	1.56339	1.34191	0.179627	0.365192	Tst	thiosulfate sulfurtransferase, mitochondrial [Source:MGI Symbol;Acc:MGI:98852]
13248	ENSMUSG00000054256	4.1163	2.09555	1.64483	1.27402	0.202657	0.394483	Msi1	musashi RNA-binding protein 1 [Source:MGI Symbol;Acc:MGI:107376]
18397	ENSMUSG00000094027	4.57529	2.09442	1.23962	1.68956	0.0911118	0.235501	Gm21762	predicted gene, 21762 [Source:MGI Symbol;Acc:MGI:5433926]
15143	ENSMUSG00000069662	53.7205	2.09347	1.23101	1.70062	0.089015	0.232353	Marcks	myristoylated alanine rich protein kinase C substrate [Source:MGI Symbol;Acc:MGI:96907]
13490	ENSMUSG00000055789	2152.44	2.09276	0.197952	10.5721	4.01e-26	1.77e-22	Ftdc2	ferritin domain containing 2 [Source:MGI Symbol;Acc:MGI:3045360]
4026	ENSMUSG00000024552	3.85942	2.09245	1.30238	1.60664	0.108133	0.263429	Slc14a2	solute carrier family 14 (urea transporter), member 2 [Source:MGI Symbol;Acc:MGI:1351653]
10360	ENSMUSG00000040111	5.15004	2.09081	1.44287	1.44907	0.147318	0.321243	Gramd1b	GRAM domain containing 1B [Source:MGI Symbol;Acc:MGI:1925037]
8637	ENSMUSG00000034757	9.70445	2.0901	0.976356	2.14072	0.032297	0.119824	Tmub2	transmembrane and ubiquitin-like domain containing 2 [Source:MGI Symbol;Acc:MGI:1919303]
14497	ENSMUSG00000062933	4.2294	2.08942	1.35726	1.53944	0.123696	0.286973	Gm10123	predicted pseudogene 10123 [Source:MGI Symbol;Acc:MGI:3704342]
880	ENSMUSG00000006315	60.0393	2.08929	0.509871	4.09768	4.17e-05	0.000838496	Tmem147	transmembrane protein 147 [Source:MGI Symbol;Acc:MGI:1915011]
5835	ENSMUSG00000028294	6.35889	2.08906	1.0524	1.98505	0.0471393	0.153694	Cfap206	cilia and flagella associated protein 206 [Source:MGI Symbol;Acc:MGI:1916579]
15994	ENSMUSG00000075229	161.439	2.0884	0.33266	6.27788	3.43e-10	5.34e-08	Ccdc58	coiled-coil domain containing 58 [Source:MGI Symbol;Acc:MGI:2146423]
3826	ENSMUSG00000024140	8.17226	2.08682	1.25551	1.66213	0.0964872	0.244613	Epas1	endothelial PAS domain protein 1 [Source:MGI Symbol;Acc:MGI:109169]
21564	ENSMUSG00000110949	11.2141	2.08579	0.810362	2.5739	0.010056	0.0537174	Nudt8	nudix (nucleoside diphosphate linked moiety X)-type motif 8 [Source:MGI Symbol;Acc:MGI:1913637]
7254	ENSMUSG00000031221	196.359	2.08437	0.304758	6.83944	7.95e-12	1.91e-09	Igbp1	immunoglobulin (CD79A) binding protein 1 [Source:MGI Symbol;Acc:MGI:1346500]
8848	ENSMUSG00000035443	54.1935	2.08434	0.476668	4.37273	1.23e-05	0.000314996	Thyn1	thymocyte nuclear protein 1 [Source:MGI Symbol;Acc:MGI:1925112]
6897	ENSMUSG00000030417	207.352	2.08416	0.321043	6.49185	8.48e-11	1.62e-08	Pdcd5	programmed cell death 5 [Source:MGI Symbol;Acc:MGI:1913538]
2990	ENSMUSG00000021906	12.0348	2.08399	0.827806	2.51749	0.0118196	0.0603365	Oxnad1	oxidoreductase NAD-binding domain containing 1 [Source:MGI Symbol;Acc:MGI:1916953]
7863	ENSMUSG00000032369	11.6145	2.08158	0.855562	2.43299	0.0149746	0.0708587	Plscr1	phospholipid scramblase 1 [Source:MGI Symbol;Acc:MGI:893575]
5768	ENSMUSG00000028164	4.58327	2.08103	1.4153	1.47038	0.141458	0.312588	Manba	mannosidase, beta A, lysosomal [Source:MGI Symbol;Acc:MGI:88175]
6931	ENSMUSG00000030509	5.87674	2.08099	1.11412	1.86783	0.0617856	0.183349	Asb7	ankyrin repeat and SOCS box-containing 7 [Source:MGI Symbol;Acc:MGI:2152835]
1647	ENSMUSG00000017897	3.12771	2.07968	1.6422	1.2664	0.205369	0.397713	Eya2	EYA transcriptional coactivator and phosphatase 2 [Source:MGI Symbol;Acc:MGI:109341]
12727	ENSMUSG00000051007	15.1515	2.07754	0.893413	2.3254	0.0200505	0.085956	Gatd1	glutamine amidotransferase like class 1 domain containing 1 [Source:MGI Symbol;Acc:MGI:2387178]
997	ENSMUSG00000007721	24.3141	2.07721	0.688286	3.01794	0.00254498	0.0201721	Ccdc124	coiled-coil domain containing 124 [Source:MGI Symbol;Acc:MGI:1916403]
8354	ENSMUSG00000033880	3.06613	2.07665	1.85812	1.11761	0.263734	0.4646	Lgals3bp	lectin, galactoside-binding, soluble, 3 binding protein [Source:MGI Symbol;Acc:MGI:99554]
15725	ENSMUSG00000074024	5.66635	2.07607	3.29523	0.630022	0.52868	0.698415	4632427E13Rik	RIKEN cDNA 4632427E13 gene [Source:MGI Symbol;Acc:MGI:1915436]
3089	ENSMUSG00000022099	2.87631	2.07449	1.60443	1.29297	0.19602	0.386414	Dmtn	dematin actin binding protein [Source:MGI Symbol;Acc:MGI:99670]
14478	ENSMUSG00000062761	29.5412	2.07406	0.576198	3.59956	0.000318761	0.0043991	Zfp512	zinc finger protein 512 [Source:MGI Symbol;Acc:MGI:1917345]
8391	ENSMUSG00000033998	18.9988	2.07282	0.652934	3.17462	0.00150033	0.0136843	Kcnk1	potassium channel, subfamily K, member 1 [Source:MGI Symbol;Acc:MGI:109322]
17628	ENSMUSG00000087056	31.9061	2.07163	0.528987	3.91622	8.99e-05	0.00160485	Gm14004	predicted gene 14004 [Source:MGI Symbol;Acc:MGI:3651365]
5723	ENSMUSG00000028081	266.819	2.07161	0.876244	2.36419	0.0180695	0.0804295	Rps3a1	ribosomal protein S3A1 [Source:MGI Symbol;Acc:MGI:1202063]
21865	ENSMUSG00000112449	300.006	2.07144	0.894921	2.31466	0.0206313	0.0876219	Srp54b	signal recognition particle 54B [Source:MGI Symbol;Acc:MGI:3714357]
2425	ENSMUSG00000020766	5.6586	2.0714	1.14949	1.80202	0.0715423	0.202107	Galk1	galactokinase 1 [Source:MGI Symbol;Acc:MGI:95730]
8754	ENSMUSG00000035150	165.571	2.06862	0.300291	6.8887	5.63e-12	1.4e-09	Eif2s3x	eukaryotic translation initiation factor 2, subunit 3, structural gene X-linked [Source:MGI Symbol;Acc:MGI:1349431]
10129	ENSMUSG00000039382	10.4841	2.06698	1.03147	2.00391	0.0450799	0.149334	Wdr45	WD repeat domain 45 [Source:MGI Symbol;Acc:MGI:1859606]
11163	ENSMUSG00000042747	29.9084	2.06628	1.50853	1.36974	0.170769	0.354155	Krtcap2	keratinocyte associated protein 2 [Source:MGI Symbol;Acc:MGI:1913309]
9066	ENSMUSG00000036256	45.8201	2.06626	0.464125	4.45195	8.51e-06	0.000236347	Igfbp7	insulin-like growth factor binding protein 7 [Source:MGI Symbol;Acc:MGI:1352480]
9612	ENSMUSG00000038007	4.77654	2.06589	1.28763	1.60441	0.108623	0.26394	Acer2	alkaline ceramidase 2 [Source:MGI Symbol;Acc:MGI:1920932]
14774	ENSMUSG00000066175	2.77415	2.06537	1.75445	1.17722	0.239108	0.438149	2510046G10Rik	RIKEN cDNA 2510046G10 gene [Source:MGI Symbol;Acc:MGI:3698051]
10913	ENSMUSG00000041930	33.2039	2.06523	0.516879	3.99558	6.45e-05	0.00120004	Fam222a	family with sequence similarity 222, member A [Source:MGI Symbol;Acc:MGI:3605543]
12601	ENSMUSG00000050248	4.73993	2.06498	2.89582	0.713091	0.475789	0.657374	Evc2	EvC ciliary complex subunit 2 [Source:MGI Symbol;Acc:MGI:1915775]
12155	ENSMUSG00000047844	86.8374	2.06378	1.42646	1.44678	0.147957	0.32237	Bex4	brain expressed X-linked 4 [Source:MGI Symbol;Acc:MGI:3606746]
13208	ENSMUSG00000053965	5.05728	2.06347	1.3765	1.49907	0.133855	0.301534	Pde5a	phosphodiesterase 5A, cGMP-specific [Source:MGI Symbol;Acc:MGI:2651499]
6262	ENSMUSG00000029066	35.0187	2.06253	0.589379	3.49949	0.000466141	0.00579761	Mrpl20	mitochondrial ribosomal protein L20 [Source:MGI Symbol;Acc:MGI:2137221]
9532	ENSMUSG00000037759	8.8104	2.06154	3.55725	0.579533	0.56223	0.725832	Ptger2	prostaglandin E receptor 2 (subtype EP2) [Source:MGI Symbol;Acc:MGI:97794]
5833	ENSMUSG00000028292	27.265	2.06083	0.562028	3.66677	0.000245638	0.00360042	Rars2	arginyl-tRNA synthetase 2, mitochondrial [Source:MGI Symbol;Acc:MGI:1923596]
12494	ENSMUSG00000049685	3.69954	2.06052	1.3529	1.52304	0.127748	0.292936	Cyp2g1	cytochrome P450, family 2, subfamily g, polypeptide 1 [Source:MGI Symbol;Acc:MGI:109612]
4438	ENSMUSG00000025374	42.6491	2.0591	0.490785	4.19553	2.72e-05	0.000602894	Nabp2	nucleic acid binding protein 2 [Source:MGI Symbol;Acc:MGI:1917167]
6191	ENSMUSG00000028949	5.11367	2.05454	3.28872	0.624723	0.532153	0.701525	Smarcd3	SWI/SNF related, matrix associated, actin dependent regulator of chromatin, subfamily d, member 3 [Source:MGI Symbol;Acc:MGI:1914243]
7645	ENSMUSG00000031963	21.7352	2.05412	1.92334	1.068	0.285523	0.486895	Bmper	BMP-binding endothelial regulator [Source:MGI Symbol;Acc:MGI:1920480]
3815	ENSMUSG00000024121	589.423	2.0522	0.317682	6.45993	1.05e-10	1.9e-08	Atp6v0c	ATPase, H+ transporting, lysosomal V0 subunit C [Source:MGI Symbol;Acc:MGI:88116]
9530	ENSMUSG00000037752	10.7584	2.05029	0.864894	2.37057	0.0177606	0.0795701	Xkr8	X-linked Kx blood group related 8 [Source:MGI Symbol;Acc:MGI:2685877]
13391	ENSMUSG00000055128	8.58841	2.04934	1.0586	1.9359	0.0528794	0.166019	Cgrrf1	cell growth regulator with ring finger domain 1 [Source:MGI Symbol;Acc:MGI:1916368]
82	ENSMUSG00000000563	290.907	2.04888	0.290239	7.05929	1.67e-12	4.56e-10	Atp5pb	ATP synthase peripheral stalk-membrane subunit b [Source:MGI Symbol;Acc:MGI:1100495]
14471	ENSMUSG00000062729	12.0084	2.04711	0.771587	2.65311	0.00797535	0.0456262	Ppox	protoporphyrinogen oxidase [Source:MGI Symbol;Acc:MGI:104968]
11544	ENSMUSG00000044709	90.6621	2.04703	0.446197	4.58772	4.48e-06	0.000138745	Gemin7	gem nuclear organelle associated protein 7 [Source:MGI Symbol;Acc:MGI:1916981]
2108	ENSMUSG00000020186	21.9958	2.04664	0.709629	2.8841	0.00392539	0.0275604	Csrp2	cysteine and glycine-rich protein 2 [Source:MGI Symbol;Acc:MGI:1202907]
12917	ENSMUSG00000052146	158.896	2.04631	0.422609	4.8421	1.28e-06	4.87e-05	Rps10	ribosomal protein S10 [Source:MGI Symbol;Acc:MGI:1914347]
1339	ENSMUSG00000014769	163.818	2.04464	0.406803	5.02612	5e-07	2.24e-05	Psmb1	proteasome (prosome, macropain) subunit, beta type 1 [Source:MGI Symbol;Acc:MGI:104884]
8421	ENSMUSG00000034108	12.7312	2.04319	0.75192	2.7173	0.00658171	0.03977	Ccs	copper chaperone for superoxide dismutase [Source:MGI Symbol;Acc:MGI:1333783]
7044	ENSMUSG00000030733	7.16351	2.04132	0.97023	2.10396	0.0353821	0.127013	Sh2b1	SH2B adaptor protein 1 [Source:MGI Symbol;Acc:MGI:1201407]
2361	ENSMUSG00000020654	3.67039	2.04124	1.35469	1.50679	0.131864	0.298831	Adcy3	adenylate cyclase 3 [Source:MGI Symbol;Acc:MGI:99675]
8208	ENSMUSG00000033318	23.8275	2.04123	0.77568	2.63154	0.00850001	0.0478207	Gstt2	glutathione S-transferase, theta 2 [Source:MGI Symbol;Acc:MGI:106188]
2592	ENSMUSG00000021079	584.29	2.04108	0.222572	9.17046	4.71e-20	8.9e-17	Timm9	translocase of inner mitochondrial membrane 9 [Source:MGI Symbol;Acc:MGI:1353436]
6285	ENSMUSG00000029108	6.33964	2.04106	1.38461	1.4741	0.140454	0.310979	Pcdh7	protocadherin 7 [Source:MGI Symbol;Acc:MGI:1860487]
19229	ENSMUSG00000098923	7.78817	2.03983	0.99528	2.0495	0.0404132	0.138385	Tmem185b	transmembrane protein 185B [Source:MGI Symbol;Acc:MGI:1917634]
12592	ENSMUSG00000050213	36.6006	2.03951	0.514046	3.96757	7.26e-05	0.00132961	Snip1	Smad nuclear interacting protein 1 [Source:MGI Symbol;Acc:MGI:2156003]
8788	ENSMUSG00000035239	5.50242	2.03852	1.27767	1.5955	0.1106	0.266881	Neu3	neuraminidase 3 [Source:MGI Symbol;Acc:MGI:1355305]
14656	ENSMUSG00000064037	40.8154	2.03681	0.633313	3.21612	0.00129939	0.0122932	Gpn1	GPN-loop GTPase 1 [Source:MGI Symbol;Acc:MGI:1921504]
553	ENSMUSG00000003604	116.175	2.03668	0.34288	5.93993	2.85e-09	3.14e-07	Aven	apoptosis, caspase activation inhibitor [Source:MGI Symbol;Acc:MGI:1921518]
6633	ENSMUSG00000029759	6.88989	2.03573	1.34868	1.50943	0.13119	0.298171	Pon3	paraoxonase 3 [Source:MGI Symbol;Acc:MGI:106686]
1190	ENSMUSG00000010830	5.77043	2.03178	1.28882	1.57646	0.11492	0.274054	Kdelr3	KDEL (Lys-Asp-Glu-Leu) endoplasmic reticulum protein retention receptor 3 [Source:MGI Symbol;Acc:MGI:2145953]
17971	ENSMUSG00000090247	18.4983	2.03	0.751331	2.70187	0.00689507	0.0410541	Bloc1s1	biogenesis of lysosomal organelles complex-1, subunit 1 [Source:MGI Symbol;Acc:MGI:1195276]
5514	ENSMUSG00000027641	71.6169	2.02964	0.379181	5.35269	8.67e-08	5.18e-06	Rbl1	RB transcriptional corepressor like 1 [Source:MGI Symbol;Acc:MGI:103300]
10251	ENSMUSG00000039759	4.77756	2.02932	1.29424	1.56796	0.116891	0.276858	Thap3	THAP domain containing, apoptosis associated protein 3 [Source:MGI Symbol;Acc:MGI:1917126]
10220	ENSMUSG00000039680	93.1888	2.02767	0.320677	6.32309	2.56e-10	4.29e-08	Mrps6	mitochondrial ribosomal protein S6 [Source:MGI Symbol;Acc:MGI:2153111]
9157	ENSMUSG00000036602	2.68919	2.02749	1.56962	1.29171	0.196458	0.386916	Alx1	ALX homeobox 1 [Source:MGI Symbol;Acc:MGI:104621]
11796	ENSMUSG00000045996	73.208	2.02714	0.414565	4.8898	1.01e-06	4.06e-05	Polr2k	polymerase (RNA) II (DNA directed) polypeptide K [Source:MGI Symbol;Acc:MGI:102725]
13328	ENSMUSG00000054733	27.8476	2.02626	0.529264	3.82844	0.000128957	0.00216363	Msra	methionine sulfoxide reductase A [Source:MGI Symbol;Acc:MGI:106916]
12881	ENSMUSG00000051879	38.6496	2.02313	0.463638	4.3636	1.28e-05	0.000325284	Krt71	keratin 71 [Source:MGI Symbol;Acc:MGI:1861586]
6719	ENSMUSG00000030035	4.754	2.02308	1.18491	1.70737	0.0877536	0.230517	Wbp1	WW domain binding protein 1 [Source:MGI Symbol;Acc:MGI:104710]
15483	ENSMUSG00000072623	2.74428	2.02263	1.85786	1.08869	0.276292	0.477998	Zfp9	zinc finger protein 9 [Source:MGI Symbol;Acc:MGI:99210]
9840	ENSMUSG00000038570	5.10489	2.02258	1.12539	1.79723	0.0722989	0.203679	Saxo2	stabilizer of axonemal microtubules 2 [Source:MGI Symbol;Acc:MGI:1914618]
320	ENSMUSG00000002059	12.3195	2.01962	1.07244	1.8832	0.0596739	0.179511	Rab34	RAB34, member RAS oncogene family [Source:MGI Symbol;Acc:MGI:104606]
10446	ENSMUSG00000040370	8.77695	2.01857	0.989854	2.03926	0.041424	0.140644	Etfrf1	electron transfer flavoprotein regulatory factor 1 [Source:MGI Symbol;Acc:MGI:1914886]
9170	ENSMUSG00000036646	4.63482	2.01696	1.19164	1.69259	0.0905332	0.234456	Man1b1	mannosidase, alpha, class 1B, member 1 [Source:MGI Symbol;Acc:MGI:2684954]
10760	ENSMUSG00000041406	35.3681	2.01696	0.564362	3.57388	0.000351732	0.00474516	BC055324	cDNA sequence BC055324 [Source:MGI Symbol;Acc:MGI:3590554]
15956	ENSMUSG00000075002	739.552	2.01693	0.249855	8.07239	6.89e-16	4.14e-13	Ftdc1	ferritin domain containing 1 [Source:MGI Symbol;Acc:MGI:2685659]
7211	ENSMUSG00000031134	10.0136	2.0125	1.15963	1.73547	0.0826567	0.22216	Rbmx	RNA binding motif protein, X chromosome [Source:MGI Symbol;Acc:MGI:1343044]
3830	ENSMUSG00000024146	232.208	2.01136	0.302931	6.63965	3.14e-11	6.3e-09	Cript	cysteine-rich PDZ-binding protein [Source:MGI Symbol;Acc:MGI:1929655]
11348	ENSMUSG00000043782	3.02954	2.00902	1.56987	1.27974	0.200636	0.391919	Bicdl2	BICD family like cargo adaptor 2 [Source:MGI Symbol;Acc:MGI:2388267]
8768	ENSMUSG00000035183	2.96398	2.0081	1.80095	1.11502	0.264841	0.465785	Slc24a5	solute carrier family 24, member 5 [Source:MGI Symbol;Acc:MGI:2677271]
13593	ENSMUSG00000056459	11.1233	2.00794	0.827123	2.42762	0.0151982	0.0716092	Zbtb25	zinc finger and BTB domain containing 25 [Source:MGI Symbol;Acc:MGI:99197]
16119	ENSMUSG00000078201	13.6055	2.00794	0.747764	2.68525	0.0072475	0.0425107	Tmem203	transmembrane protein 203 [Source:MGI Symbol;Acc:MGI:2443597]
13694	ENSMUSG00000057134	14.2952	2.00785	0.909141	2.20851	0.0272086	0.106543	Ado	2-aminoethanethiol (cysteamine) dioxygenase [Source:MGI Symbol;Acc:MGI:2685083]
6635	ENSMUSG00000029762	22.2735	2.00695	0.62405	3.216	0.00129989	0.0122932	Akr1b8	aldo-keto reductase family 1, member B8 [Source:MGI Symbol;Acc:MGI:107673]
10480	ENSMUSG00000040466	5.88214	2.00677	1.44823	1.38567	0.165849	0.346889	Blvrb	biliverdin reductase B (flavin reductase (NADPH)) [Source:MGI Symbol;Acc:MGI:2385271]
12329	ENSMUSG00000048772	5.7198	2.00657	1.17253	1.71133	0.087021	0.229504	Tmem53	transmembrane protein 53 [Source:MGI Symbol;Acc:MGI:1916027]
21099	ENSMUSG00000108976	9.79474	2.00583	0.957	2.09596	0.0360858	0.1287	Gm29797	predicted gene, 29797 [Source:MGI Symbol;Acc:MGI:5588956]
4740	ENSMUSG00000026094	3.91954	2.0047	1.62006	1.23742	0.215932	0.410236	Stk17b	serine/threonine kinase 17b (apoptosis-inducing) [Source:MGI Symbol;Acc:MGI:2138162]
8287	ENSMUSG00000033610	4.2336	2.00396	1.61177	1.24333	0.213746	0.407467	Pank1	pantothenate kinase 1 [Source:MGI Symbol;Acc:MGI:1922985]
5276	ENSMUSG00000027187	7.70056	2.00378	2.60063	0.770498	0.441004	0.629028	Cat	catalase [Source:MGI Symbol;Acc:MGI:88271]
472	ENSMUSG00000003072	55.4306	2.00271	0.539591	3.71154	0.000206	0.00314859	Atp5d	ATP synthase, H+ transporting, mitochondrial F1 complex, delta subunit [Source:MGI Symbol;Acc:MGI:1913293]
2342	ENSMUSG00000020629	10.7095	2.00138	1.01131	1.979	0.0478158	0.15509	Adi1	acireductone dioxygenase 1 [Source:MGI Symbol;Acc:MGI:2144929]
12072	ENSMUSG00000047459	126.878	2.00032	0.425157	4.7049	2.54e-06	8.64e-05	Dynlrb1	dynein light chain roadblock-type 1 [Source:MGI Symbol;Acc:MGI:1914318]
9044	ENSMUSG00000036172	5.34177	2.00016	1.1172	1.79032	0.0734021	0.205953	Cd200r3	CD200 receptor 3 [Source:MGI Symbol;Acc:MGI:1921853]
6533	ENSMUSG00000029571	14.7691	1.99947	0.80063	2.49737	0.0125119	0.0628258	Tmem106b	transmembrane protein 106B [Source:MGI Symbol;Acc:MGI:1919150]
11017	ENSMUSG00000042312	4.55403	1.99935	1.57412	1.27013	0.204037	0.3963	S100a13	S100 calcium binding protein A13 [Source:MGI Symbol;Acc:MGI:109581]
3940	ENSMUSG00000024366	4.89324	1.99885	1.34034	1.4913	0.135882	0.303858	Gfra3	glial cell line derived neurotrophic factor family receptor alpha 3 [Source:MGI Symbol;Acc:MGI:1201403]
7537	ENSMUSG00000031782	41.8438	1.99797	0.555925	3.59396	0.000325694	0.00445756	Coq9	coenzyme Q9 [Source:MGI Symbol;Acc:MGI:1915164]
9988	ENSMUSG00000039001	54.2169	1.9978	0.492754	4.05436	5.03e-05	0.000980302	Rps21	ribosomal protein S21 [Source:MGI Symbol;Acc:MGI:1913731]
1167	ENSMUSG00000010406	13.8345	1.9978	0.790449	2.52743	0.0114902	0.0592586	Mrpl52	mitochondrial ribosomal protein L52 [Source:MGI Symbol;Acc:MGI:1916086]
3336	ENSMUSG00000022551	36.5651	1.99754	0.592329	3.37235	0.000745309	0.00807021	Cyc1	cytochrome c-1 [Source:MGI Symbol;Acc:MGI:1913695]
1394	ENSMUSG00000015243	4.22028	1.99473	1.57109	1.26964	0.204212	0.396507	Abca1	ATP-binding cassette, sub-family A (ABC1), member 1 [Source:MGI Symbol;Acc:MGI:99607]
9432	ENSMUSG00000037447	10.8634	1.99386	0.995286	2.00331	0.0451443	0.1494	Arid5a	AT rich interactive domain 5A (MRF1-like) [Source:MGI Symbol;Acc:MGI:2443039]
9790	ENSMUSG00000038462	54.5401	1.9936	0.5073	3.92983	8.5e-05	0.00153534	Uqcrfs1	ubiquinol-cytochrome c reductase, Rieske iron-sulfur polypeptide 1 [Source:MGI Symbol;Acc:MGI:1913944]
13106	ENSMUSG00000053297	4.39258	1.99259	1.34875	1.47736	0.139579	0.309646	AI854703	expressed sequence AI854703 [Source:MGI Symbol;Acc:MGI:2141510]
210	ENSMUSG00000001415	20.9751	1.99174	0.573935	3.47032	0.000519843	0.00625942	Smg5	Smg-5 homolog, nonsense mediated mRNA decay factor (C. elegans) [Source:MGI Symbol;Acc:MGI:2447364]
10820	ENSMUSG00000041642	23.7368	1.99087	0.573805	3.4696	0.000521239	0.00627052	Kif21b	kinesin family member 21B [Source:MGI Symbol;Acc:MGI:109234]
9463	ENSMUSG00000037552	3.39674	1.99057	1.39703	1.42486	0.154198	0.330252	Plekhg2	pleckstrin homology domain containing, family G (with RhoGef domain) member 2 [Source:MGI Symbol;Acc:MGI:2141874]
5254	ENSMUSG00000027131	48.1711	1.98936	0.497692	3.99717	6.41e-05	0.00119369	Emc4	ER membrane protein complex subunit 4 [Source:MGI Symbol;Acc:MGI:1915282]
6238	ENSMUSG00000029022	11.3208	1.98832	0.85396	2.32836	0.0198932	0.085559	Miip	migration and invasion inhibitory protein [Source:MGI Symbol;Acc:MGI:106506]
22209	ENSMUSG00000113772	42.3198	1.98694	0.421588	4.71299	2.44e-06	8.38e-05	Gm47448	predicted gene, 47448 [Source:MGI Symbol;Acc:MGI:6096404]
20133	ENSMUSG00000104445	6.46889	1.98647	1.26305	1.57275	0.115776	0.275418	Rhbg	Rhesus blood group-associated B glycoprotein [Source:MGI Symbol;Acc:MGI:1927379]
8989	ENSMUSG00000035967	2.7151	1.98505	3.86315	0.513843	0.607362	0.762649	Ints6l	integrator complex subunit 6 like [Source:MGI Symbol;Acc:MGI:2442593]
2545	ENSMUSG00000020973	6.27455	1.98486	1.07012	1.85481	0.0636233	0.187133	Dnaaf2	dynein, axonemal assembly factor 2 [Source:MGI Symbol;Acc:MGI:1923566]
13304	ENSMUSG00000054612	8.1814	1.98405	1.0129	1.95878	0.0501382	0.160038	Mgmt	O-6-methylguanine-DNA methyltransferase [Source:MGI Symbol;Acc:MGI:96977]
19818	ENSMUSG00000103050	4.15094	1.98255	1.409	1.40706	0.15941	0.337912	Gm38273	predicted gene, 38273 [Source:MGI Symbol;Acc:MGI:5611501]
15206	ENSMUSG00000070336	9.50784	1.98135	0.889051	2.22861	0.0258396	0.102992	Fbxo47	F-box protein 47 [Source:MGI Symbol;Acc:MGI:1920223]
14113	ENSMUSG00000060073	194.715	1.98134	0.380231	5.21089	1.88e-07	9.9e-06	Psma3	proteasome subunit alpha 3 [Source:MGI Symbol;Acc:MGI:104883]
5051	ENSMUSG00000026694	2.80896	1.98106	1.88383	1.05162	0.292976	0.494933	Eef1aknmt	EEF1A lysine and N-terminal methyltransferase [Source:MGI Symbol;Acc:MGI:1918699]
85	ENSMUSG00000000581	12.0543	1.97796	0.856401	2.30961	0.0209095	0.0884339	C1d	C1D nuclear receptor co-repressor [Source:MGI Symbol;Acc:MGI:1927354]
4124	ENSMUSG00000024772	16.5589	1.97646	0.670303	2.94861	0.00319201	0.0238967	Ehd1	EH-domain containing 1 [Source:MGI Symbol;Acc:MGI:1341878]
3712	ENSMUSG00000023939	52.9654	1.97598	0.557474	3.54453	0.000393309	0.00513829	Mrpl14	mitochondrial ribosomal protein L14 [Source:MGI Symbol;Acc:MGI:1333864]
3049	ENSMUSG00000022018	78.9787	1.97554	2.96519	0.666244	0.505255	0.679758	Rgcc	regulator of cell cycle [Source:MGI Symbol;Acc:MGI:1913464]
9794	ENSMUSG00000038481	10.8257	1.97508	0.997302	1.98042	0.0476562	0.154716	Cdk19	cyclin-dependent kinase 19 [Source:MGI Symbol;Acc:MGI:1925584]
11562	ENSMUSG00000044792	367.428	1.97485	0.260032	7.59465	3.09e-14	1.32e-11	Isca1	iron-sulfur cluster assembly 1 [Source:MGI Symbol;Acc:MGI:1916296]
13661	ENSMUSG00000056917	30.8071	1.97261	0.589192	3.34799	0.000814008	0.0086096	Sipa1	signal-induced proliferation associated gene 1 [Source:MGI Symbol;Acc:MGI:107576]
18890	ENSMUSG00000097303	21.75	1.97244	0.564566	3.49374	0.000476312	0.00590189	3110083C13Rik	RIKEN cDNA 3110083C13 gene [Source:MGI Symbol;Acc:MGI:1920458]
18603	ENSMUSG00000095687	126.331	1.97051	0.847144	2.32606	0.0200152	0.0858869	Rnaset2a	ribonuclease T2A [Source:MGI Symbol;Acc:MGI:1915445]
10396	ENSMUSG00000040219	8.58173	1.96893	0.907236	2.17026	0.0299875	0.114025	Ttc12	tetratricopeptide repeat domain 12 [Source:MGI Symbol;Acc:MGI:2444588]
450	ENSMUSG00000002957	18.4213	1.96855	0.755984	2.60396	0.0092153	0.0505122	Ap2a2	adaptor-related protein complex 2, alpha 2 subunit [Source:MGI Symbol;Acc:MGI:101920]
18346	ENSMUSG00000093656	3.26292	1.96849	1.42148	1.38482	0.166108	0.347322	Gm20628	predicted gene 20628 [Source:MGI Symbol;Acc:MGI:5313075]
7516	ENSMUSG00000031749	9.06367	1.96694	1.04663	1.87931	0.060202	0.180565	St3gal2	ST3 beta-galactoside alpha-2,3-sialyltransferase 2 [Source:MGI Symbol;Acc:MGI:99427]
3367	ENSMUSG00000022617	7.7142	1.96481	1.04214	1.88536	0.0593817	0.178754	Chkb	choline kinase beta [Source:MGI Symbol;Acc:MGI:1328313]
2803	ENSMUSG00000021514	4.13841	1.96332	1.61777	1.2136	0.224902	0.421285	Zfp369	zinc finger protein 369 [Source:MGI Symbol;Acc:MGI:2176229]
9161	ENSMUSG00000036615	15.8974	1.96302	0.696988	2.81643	0.00485602	0.0317514	Rfxap	regulatory factor X-associated protein [Source:MGI Symbol;Acc:MGI:2180854]
1755	ENSMUSG00000018707	34.5788	1.96278	0.502396	3.90683	9.35e-05	0.0016573	Dync1h1	dynein cytoplasmic 1 heavy chain 1 [Source:MGI Symbol;Acc:MGI:103147]
9990	ENSMUSG00000039007	14.4837	1.96263	0.887282	2.21196	0.0269697	0.105932	Cpq	carboxypeptidase Q [Source:MGI Symbol;Acc:MGI:1889205]
7393	ENSMUSG00000031505	29.5601	1.96157	0.644766	3.0423	0.0023478	0.0190314	Naxd	NAD(P)HX dehydratase [Source:MGI Symbol;Acc:MGI:1913353]
10149	ENSMUSG00000039470	4.29709	1.95844	1.35938	1.44068	0.149675	0.324884	Zdhhc2	zinc finger, DHHC domain containing 2 [Source:MGI Symbol;Acc:MGI:1923452]
8271	ENSMUSG00000033545	3.32243	1.95693	1.52444	1.28371	0.199245	0.390313	Znrf1	zinc and ring finger 1 [Source:MGI Symbol;Acc:MGI:2177308]
3199	ENSMUSG00000022312	65.2252	1.95629	0.484007	4.04187	5.3e-05	0.00102049	Eif3h	eukaryotic translation initiation factor 3, subunit H [Source:MGI Symbol;Acc:MGI:1915385]
1943	ENSMUSG00000019873	19.9516	1.95569	0.832206	2.35	0.0187733	0.0822816	Reep3	receptor accessory protein 3 [Source:MGI Symbol;Acc:MGI:88930]
4000	ENSMUSG00000024500	29.343	1.95537	0.508061	3.84869	0.000118749	0.00200508	Ppp2r2b	protein phosphatase 2, regulatory subunit B, beta [Source:MGI Symbol;Acc:MGI:1920180]
8258	ENSMUSG00000033488	3.78496	1.95502	1.69739	1.15178	0.249411	0.449674	Cryzl2	crystallin zeta like 2 [Source:MGI Symbol;Acc:MGI:2448516]
8445	ENSMUSG00000034168	3.89283	1.95436	3.15877	0.61871	0.536108	0.704561	Irf2bpl	interferon regulatory factor 2 binding protein-like [Source:MGI Symbol;Acc:MGI:2442463]
5103	ENSMUSG00000026797	107.705	1.95416	0.391363	4.99323	5.94e-07	2.6e-05	Stxbp1	syntaxin binding protein 1 [Source:MGI Symbol;Acc:MGI:107363]
10607	ENSMUSG00000040822	10.4134	1.95397	0.886312	2.20461	0.0274817	0.107305	1700123O20Rik	RIKEN cDNA 1700123O20 gene [Source:MGI Symbol;Acc:MGI:1920893]
4430	ENSMUSG00000025362	208.059	1.95374	0.426533	4.58051	4.64e-06	0.000143281	Rps26	ribosomal protein S26 [Source:MGI Symbol;Acc:MGI:1351628]
8345	ENSMUSG00000033845	40.6096	1.95296	0.565688	3.45237	0.000555687	0.00655241	Mrpl15	mitochondrial ribosomal protein L15 [Source:MGI Symbol;Acc:MGI:1351639]
393	ENSMUSG00000002580	16.6349	1.95268	0.731266	2.67028	0.00757882	0.0439087	Mien1	migration and invasion enhancer 1 [Source:MGI Symbol;Acc:MGI:1913678]
13043	ENSMUSG00000052926	16.7461	1.95154	0.792528	2.46242	0.0138003	0.0673259	Rnaseh2a	ribonuclease H2, large subunit [Source:MGI Symbol;Acc:MGI:1916974]
14141	ENSMUSG00000060261	10.9832	1.95139	1.06031	1.84039	0.0657117	0.190646	Gtf2i	general transcription factor II I [Source:MGI Symbol;Acc:MGI:1202722]
17714	ENSMUSG00000087329	26.8159	1.95008	0.516063	3.77876	0.000157609	0.00253189	Gm15671	predicted gene 15671 [Source:MGI Symbol;Acc:MGI:3783113]
9402	ENSMUSG00000037361	108.604	1.95005	0.359349	5.42661	5.74e-08	3.84e-06	Sf3b6	splicing factor 3B, subunit 6 [Source:MGI Symbol;Acc:MGI:1913305]
11919	ENSMUSG00000046668	25.4417	1.94931	0.733513	2.6575	0.00787228	0.045193	Cxxc5	CXXC finger 5 [Source:MGI Symbol;Acc:MGI:1914643]
11103	ENSMUSG00000042572	18.45	1.94929	0.632276	3.08297	0.00204945	0.0171384	Ube2q1	ubiquitin-conjugating enzyme E2Q family member 1 [Source:MGI Symbol;Acc:MGI:1917343]
6410	ENSMUSG00000029346	5.00893	1.94768	1.17248	1.66117	0.0966796	0.244866	Srrd	SRR1 domain containing [Source:MGI Symbol;Acc:MGI:1917368]
16987	ENSMUSG00000084416	4.79782	1.94652	1.34314	1.44924	0.147271	0.321194	Rpl10a-ps1	ribosomal protein L10A, pseudogene 1 [Source:MGI Symbol;Acc:MGI:3705885]
13261	ENSMUSG00000054342	8.05146	1.94607	0.975731	1.99447	0.0461005	0.151503	Kcnn4	potassium intermediate/small conductance calcium-activated channel, subfamily N, member 4 [Source:MGI Symbol;Acc:MGI:1277957]
10501	ENSMUSG00000040533	5.16084	1.94563	1.13746	1.71051	0.0871723	0.22972	Matn1	matrilin 1, cartilage matrix protein [Source:MGI Symbol;Acc:MGI:106591]
6352	ENSMUSG00000029213	22.1151	1.94475	0.605553	3.21154	0.00132027	0.0124325	Commd8	COMM domain containing 8 [Source:MGI Symbol;Acc:MGI:1343485]
17236	ENSMUSG00000085656	24.7854	1.94423	0.562845	3.45429	0.000551752	0.00652479	Gm13180	predicted gene 13180 [Source:MGI Symbol;Acc:MGI:3650463]
6791	ENSMUSG00000030199	14.5832	1.94176	0.984584	1.97217	0.0485908	0.156649	Etv6	ets variant 6 [Source:MGI Symbol;Acc:MGI:109336]
13563	ENSMUSG00000056228	8.61555	1.94142	0.929829	2.08794	0.0368037	0.130172	Cars2	cysteinyl-tRNA synthetase 2 (mitochondrial)(putative) [Source:MGI Symbol;Acc:MGI:1919191]
950	ENSMUSG00000006782	4.88844	1.94126	1.13913	1.70415	0.0883525	0.2314	Cnp	2',3'-cyclic nucleotide 3' phosphodiesterase [Source:MGI Symbol;Acc:MGI:88437]
5260	ENSMUSG00000027163	29.0795	1.94085	0.522836	3.71216	0.000205494	0.00314859	Commd9	COMM domain containing 9 [Source:MGI Symbol;Acc:MGI:1923751]
7244	ENSMUSG00000031202	4.18308	1.94013	1.25509	1.54582	0.122149	0.28477	Rab39b	RAB39B, member RAS oncogene family [Source:MGI Symbol;Acc:MGI:1915040]
328	ENSMUSG00000002104	19.8953	1.93986	0.618545	3.13616	0.00171175	0.0151682	Rapsn	receptor-associated protein of the synapse [Source:MGI Symbol;Acc:MGI:99422]
3913	ENSMUSG00000024299	7.42142	1.93968	1.30547	1.48581	0.13733	0.305921	Adamts10	a disintegrin-like and metallopeptidase (reprolysin type) with thrombospondin type 1 motif, 10 [Source:MGI Symbol;Acc:MGI:2449112]
4056	ENSMUSG00000024608	404.551	1.93872	0.701539	2.76352	0.00571808	0.0360165	Rps14	ribosomal protein S14 [Source:MGI Symbol;Acc:MGI:98107]
2409	ENSMUSG00000020732	7.09673	1.93696	0.947859	2.04352	0.0410014	0.139747	Rab37	RAB37, member RAS oncogene family [Source:MGI Symbol;Acc:MGI:1929945]
6875	ENSMUSG00000030347	70.3209	1.93691	0.403339	4.8022	1.57e-06	5.84e-05	D6Wsu163e	DNA segment, Chr 6, Wayne State University 163, expressed [Source:MGI Symbol;Acc:MGI:107893]
15797	ENSMUSG00000074311	137.382	1.93466	0.309869	6.24348	4.28e-10	6.43e-08	Vmn1r139	vomeronasal 1 receptor 139 [Source:MGI Symbol;Acc:MGI:3644494]
36	ENSMUSG00000000253	42.2059	1.93443	0.636612	3.03863	0.00237654	0.0192055	Gmpr	guanosine monophosphate reductase [Source:MGI Symbol;Acc:MGI:1913605]
9527	ENSMUSG00000037742	850.539	1.93431	0.961775	2.01119	0.0443055	0.147436	Eef1a1	eukaryotic translation elongation factor 1 alpha 1 [Source:MGI Symbol;Acc:MGI:1096881]
6477	ENSMUSG00000029462	79.4319	1.93411	0.384758	5.02681	4.99e-07	2.24e-05	Vps29	VPS29 retromer complex component [Source:MGI Symbol;Acc:MGI:1928344]
22887	ENSMUSG00000117199	10.1248	1.93389	0.811485	2.38315	0.0171652	0.0775464	Gm4566	predicted gene 4566 [Source:MGI Symbol;Acc:MGI:3782750]
4928	ENSMUSG00000026473	12.3112	1.93352	0.778941	2.48224	0.0130559	0.0648801	Glul	glutamate-ammonia ligase (glutamine synthetase) [Source:MGI Symbol;Acc:MGI:95739]
273	ENSMUSG00000001785	17.0942	1.93285	0.812558	2.37873	0.0173725	0.0782828	Pwp1	PWP1 homolog, endonuclein [Source:MGI Symbol;Acc:MGI:1914735]
1234	ENSMUSG00000012422	77.5265	1.93206	0.4555	4.24161	2.22e-05	0.000508492	Tmem167	transmembrane protein 167 [Source:MGI Symbol;Acc:MGI:1913324]
15954	ENSMUSG00000074997	88.4776	1.93183	0.384636	5.02249	5.1e-07	2.27e-05	Pin1rt1	protein (peptidyl-prolyl cis/trans isomerase) NIMA-interacting 1, retrogene 1 [Source:MGI Symbol;Acc:MGI:3649546]
12248	ENSMUSG00000048351	21.2973	1.93005	0.662262	2.91432	0.00356463	0.0257249	Coa7	cytochrome c oxidase assembly factor 7 [Source:MGI Symbol;Acc:MGI:1917143]
3756	ENSMUSG00000024026	29.1808	1.9294	0.629654	3.06422	0.00218238	0.0179436	Glo1	glyoxalase 1 [Source:MGI Symbol;Acc:MGI:95742]
2171	ENSMUSG00000020309	45.1973	1.92745	0.41685	4.62385	3.77e-06	0.000121466	Chac2	ChaC, cation transport regulator 2 [Source:MGI Symbol;Acc:MGI:1915294]
1987	ENSMUSG00000019975	7.30019	1.92581	1.18316	1.62768	0.103592	0.256125	Ikbip	IKBKB interacting protein [Source:MGI Symbol;Acc:MGI:1914704]
11117	ENSMUSG00000042613	4.33369	1.92553	3.81004	0.505382	0.613291	0.766309	Pbxip1	pre B cell leukemia transcription factor interacting protein 1 [Source:MGI Symbol;Acc:MGI:2441670]
17213	ENSMUSG00000085576	3.71469	1.92523	1.42154	1.35433	0.175633	0.360174	Dpy19l2	dpy-19-like 2 (C. elegans) [Source:MGI Symbol;Acc:MGI:2444662]
9063	ENSMUSG00000036242	9.09682	1.92497	0.848471	2.26875	0.0232833	0.0949628	Armh4	armadillo-like helical domain containing 4 [Source:MGI Symbol;Acc:MGI:1914669]
18699	ENSMUSG00000096472	17.8901	1.92318	0.618336	3.11025	0.00186928	0.0161001	Cdkn2d	cyclin dependent kinase inhibitor 2D [Source:MGI Symbol;Acc:MGI:105387]
451	ENSMUSG00000002963	5.73708	1.92299	1.15125	1.67034	0.0948515	0.241532	Pnkp	polynucleotide kinase 3'- phosphatase [Source:MGI Symbol;Acc:MGI:1891698]
4145	ENSMUSG00000024800	68.6641	1.92211	0.41632	4.6169	3.9e-06	0.000124093	Rpp30	ribonuclease P/MRP 30 subunit [Source:MGI Symbol;Acc:MGI:1859683]
5749	ENSMUSG00000028132	22.7191	1.92184	0.675792	2.84383	0.0044575	0.030037	Tlcd4	TLC domain containing 4 [Source:MGI Symbol;Acc:MGI:1923195]
9325	ENSMUSG00000037134	7.07264	1.92103	1.00352	1.91428	0.0555843	0.171661	Prmt9	protein arginine methyltransferase 9 [Source:MGI Symbol;Acc:MGI:2142651]
17861	ENSMUSG00000089768	3.53373	1.92088	1.39275	1.3792	0.167832	0.34982	Tmsb15b1	thymosin beta 15b1 [Source:MGI Symbol;Acc:MGI:3843059]
10706	ENSMUSG00000041203	44.8079	1.92032	0.439734	4.36701	1.26e-05	0.000322736	Trir	telomerase RNA component interacting RNase [Source:MGI Symbol;Acc:MGI:1922833]
4196	ENSMUSG00000024902	14.3798	1.91943	0.827901	2.31842	0.0204263	0.0869466	Mrpl11	mitochondrial ribosomal protein L11 [Source:MGI Symbol;Acc:MGI:2137215]
5270	ENSMUSG00000027176	36.5448	1.91926	0.467994	4.10104	4.11e-05	0.00083019	Cstf3	cleavage stimulation factor, 3' pre-RNA, subunit 3 [Source:MGI Symbol;Acc:MGI:1351825]
1914	ENSMUSG00000019823	3.12376	1.91877	1.70245	1.12707	0.259715	0.460231	Mical1	microtubule associated monooxygenase, calponin and LIM domain containing 1 [Source:MGI Symbol;Acc:MGI:2385847]
5290	ENSMUSG00000027207	36.3062	1.91704	0.466114	4.11282	3.91e-05	0.000799925	Galk2	galactokinase 2 [Source:MGI Symbol;Acc:MGI:1917226]
3748	ENSMUSG00000024007	12.2101	1.91662	0.846621	2.26385	0.0235832	0.0958185	Ppil1	peptidylprolyl isomerase (cyclophilin)-like 1 [Source:MGI Symbol;Acc:MGI:1916066]
21190	ENSMUSG00000109378	2.81695	1.91659	1.82422	1.05063	0.293428	0.49538	Gm49396	predicted gene, 49396 [Source:MGI Symbol;Acc:MGI:6121629]
13388	ENSMUSG00000055093	4.1227	1.91547	1.2804	1.49599	0.134655	0.30246	Rps27a-ps3	ribosomal protein S27A, pseudogene 3 [Source:MGI Symbol;Acc:MGI:3645406]
14617	ENSMUSG00000063787	39.5859	1.91407	0.51218	3.7371	0.000186157	0.00290919	Chchd1	coiled-coil-helix-coiled-coil-helix domain containing 1 [Source:MGI Symbol;Acc:MGI:1913371]
1843	ENSMUSG00000019370	26.3515	1.91221	0.565314	3.38257	0.000718115	0.00785293	Calm3	calmodulin 3 [Source:MGI Symbol;Acc:MGI:103249]
10787	ENSMUSG00000041506	12.2507	1.9121	0.985254	1.94071	0.052293	0.164728	Rrp9	ribosomal RNA processing 9, U3 small nucleolar RNA binding protein [Source:MGI Symbol;Acc:MGI:2384313]
9884	ENSMUSG00000038690	77.3074	1.9086	0.544974	3.50218	0.000461465	0.00577228	Atp5j2	ATP synthase, H+ transporting, mitochondrial F0 complex, subunit F2 [Source:MGI Symbol;Acc:MGI:1927558]
7105	ENSMUSG00000030851	16.9654	1.90836	0.864218	2.20819	0.027231	0.10655	Ldhc	lactate dehydrogenase C [Source:MGI Symbol;Acc:MGI:96764]
542	ENSMUSG00000003531	34.5373	1.90732	0.541488	3.52236	0.000427722	0.00545315	Dgcr6	DiGeorge syndrome critical region gene 6 [Source:MGI Symbol;Acc:MGI:1202877]
5152	ENSMUSG00000026882	3.14684	1.90558	1.4434	1.3202	0.186769	0.373905	4930568D16Rik	RIKEN cDNA 4930568D16 gene [Source:MGI Symbol;Acc:MGI:1923109]
3222	ENSMUSG00000022358	11.0311	1.90536	2.26978	0.839447	0.401219	0.594277	Fbxo32	F-box protein 32 [Source:MGI Symbol;Acc:MGI:1914981]
12771	ENSMUSG00000051234	88.7631	1.90474	0.344548	5.52822	3.23e-08	2.41e-06	Rnf7	ring finger protein 7 [Source:MGI Symbol;Acc:MGI:1337096]
5007	ENSMUSG00000026618	18.6401	1.90361	0.660901	2.88032	0.00397276	0.0277024	Iars2	isoleucine-tRNA synthetase 2, mitochondrial [Source:MGI Symbol;Acc:MGI:1919586]
3535	ENSMUSG00000022956	105.413	1.90222	0.426854	4.45636	8.34e-06	0.000232025	Atp5o	ATP synthase, H+ transporting, mitochondrial F1 complex, O subunit [Source:MGI Symbol;Acc:MGI:106341]
10737	ENSMUSG00000041323	2.83766	1.90218	1.58742	1.19828	0.230807	0.428582	Ak7	adenylate kinase 7 [Source:MGI Symbol;Acc:MGI:1926051]
2211	ENSMUSG00000020388	6.00053	1.90166	3.02792	0.628042	0.529977	0.699702	Pdlim4	PDZ and LIM domain 4 [Source:MGI Symbol;Acc:MGI:1353470]
9115	ENSMUSG00000036459	7.01171	1.90137	1.01249	1.87791	0.0603938	0.180894	Wtip	WT1-interacting protein [Source:MGI Symbol;Acc:MGI:2141920]
11921	ENSMUSG00000046675	27.4894	1.90118	0.672543	2.82686	0.00470068	0.0311317	Tmem251	transmembrane protein 251 [Source:MGI Symbol;Acc:MGI:2443862]
708	ENSMUSG00000004951	64.1891	1.89998	1.06689	1.78085	0.0749366	0.208683	Hspb1	heat shock protein 1 [Source:MGI Symbol;Acc:MGI:96240]
12651	ENSMUSG00000050552	29.3949	1.89929	1.25992	1.50746	0.131692	0.298644	Lamtor4	late endosomal/lysosomal adaptor, MAPK and MTOR activator 4 [Source:MGI Symbol;Acc:MGI:1913346]
3627	ENSMUSG00000023232	6.24431	1.89869	1.17616	1.61432	0.106459	0.260502	Serinc2	serine incorporator 2 [Source:MGI Symbol;Acc:MGI:1919132]
16203	ENSMUSG00000078719	5.117	1.89847	1.14382	1.65977	0.0969605	0.245295	Msmp	microseminoprotein, prostate associated [Source:MGI Symbol;Acc:MGI:3652339]
774	ENSMUSG00000005510	59.3349	1.89799	0.525182	3.61396	0.000301561	0.00422819	Ndufs3	NADH:ubiquinone oxidoreductase core subunit S3 [Source:MGI Symbol;Acc:MGI:1915599]
908	ENSMUSG00000006471	8.67955	1.89739	0.919717	2.06301	0.0391118	0.135083	Ndor1	NADPH dependent diflavin oxidoreductase 1 [Source:MGI Symbol;Acc:MGI:1926047]
1144	ENSMUSG00000010047	40.6009	1.89733	0.578631	3.279	0.00104177	0.0104581	Hyal2	hyaluronoglucosaminidase 2 [Source:MGI Symbol;Acc:MGI:1196334]
5608	ENSMUSG00000027854	17.5752	1.89632	0.802814	2.3621	0.0181718	0.0806748	Sike1	suppressor of IKBKE 1 [Source:MGI Symbol;Acc:MGI:1913891]
2725	ENSMUSG00000021348	16.316	1.8963	0.678543	2.79466	0.00519536	0.0335554	Prl7d1	prolactin family 7, subfamily d, member 1 [Source:MGI Symbol;Acc:MGI:97619]
4214	ENSMUSG00000024939	17.8044	1.89598	0.648552	2.9234	0.00346237	0.0252906	Fam89b	family with sequence similarity 89, member B [Source:MGI Symbol;Acc:MGI:106595]
6680	ENSMUSG00000029860	9.33958	1.89494	1.01703	1.86321	0.0624329	0.184494	Zyx	zyxin [Source:MGI Symbol;Acc:MGI:103072]
14151	ENSMUSG00000060376	8.4789	1.8934	0.950936	1.99109	0.0464705	0.152227	Bckdha	branched chain ketoacid dehydrogenase E1, alpha polypeptide [Source:MGI Symbol;Acc:MGI:107701]
22455	ENSMUSG00000114792	4.42724	1.89302	1.18202	1.60151	0.109264	0.264818	Gm6416	predicted gene 6416 [Source:MGI Symbol;Acc:MGI:3779595]
12426	ENSMUSG00000049314	219.795	1.89262	0.330778	5.72172	1.05e-08	9.29e-07	Fbxw13	F-box and WD-40 domain protein 13 [Source:MGI Symbol;Acc:MGI:3505590]
1156	ENSMUSG00000010154	4.79592	1.89152	1.21151	1.56129	0.118455	0.279007	Spire2	spire type actin nucleation factor 2 [Source:MGI Symbol;Acc:MGI:2446256]
16028	ENSMUSG00000075415	11.2955	1.89042	0.780441	2.42225	0.0154247	0.0723158	Fnbp1	formin binding protein 1 [Source:MGI Symbol;Acc:MGI:109606]
4324	ENSMUSG00000025155	29.2465	1.89017	0.615361	3.07164	0.00212887	0.0175582	Dus1l	dihydrouridine synthase 1-like (S. cerevisiae) [Source:MGI Symbol;Acc:MGI:1915980]
7603	ENSMUSG00000031891	6.39396	1.88886	2.52513	0.748027	0.454444	0.640549	Hsd11b2	hydroxysteroid 11-beta dehydrogenase 2 [Source:MGI Symbol;Acc:MGI:104720]
11453	ENSMUSG00000044285	234.873	1.88848	0.337296	5.59888	2.16e-08	1.73e-06	Ubb-ps	ubiquitin B, pseudogene [Source:MGI Symbol;Acc:MGI:3037679]
4250	ENSMUSG00000024997	59.4424	1.88816	0.451505	4.18193	2.89e-05	0.000626462	Prdx3	peroxiredoxin 3 [Source:MGI Symbol;Acc:MGI:88034]
12848	ENSMUSG00000051671	12.8743	1.88775	0.748145	2.52324	0.0116279	0.059702	Coa6	cytochrome c oxidase assembly factor 6 [Source:MGI Symbol;Acc:MGI:1915142]
7883	ENSMUSG00000032398	63.8785	1.88716	0.372034	5.07254	3.93e-07	1.85e-05	Snapc5	small nuclear RNA activating complex, polypeptide 5 [Source:MGI Symbol;Acc:MGI:1914282]
790	ENSMUSG00000005628	10.9704	1.88652	0.825986	2.28396	0.0223739	0.0926419	Tmod4	tropomodulin 4 [Source:MGI Symbol;Acc:MGI:1355285]
1735	ENSMUSG00000018574	11.178	1.8862	0.852366	2.2129	0.0269048	0.105834	Acadvl	acyl-Coenzyme A dehydrogenase, very long chain [Source:MGI Symbol;Acc:MGI:895149]
6704	ENSMUSG00000029999	23.5544	1.88364	0.752718	2.50245	0.0123338	0.0621438	Tgfa	transforming growth factor alpha [Source:MGI Symbol;Acc:MGI:98724]
13498	ENSMUSG00000055850	147.434	1.88354	0.417341	4.51319	6.39e-06	0.000189303	Rnf181	ring finger protein 181 [Source:MGI Symbol;Acc:MGI:1913760]
8838	ENSMUSG00000035399	718.911	1.88279	0.366258	5.14061	2.74e-07	1.34e-05	Oser1	oxidative stress responsive serine rich 1 [Source:MGI Symbol;Acc:MGI:1913930]
5907	ENSMUSG00000028443	61.9465	1.88187	0.37091	5.07364	3.9e-07	1.84e-05	Nudt2	nudix (nucleoside diphosphate linked moiety X)-type motif 2 [Source:MGI Symbol;Acc:MGI:1913651]
2450	ENSMUSG00000020807	10.5729	1.88004	0.966238	1.94573	0.0516866	0.163285	4933427D14Rik	RIKEN cDNA 4933427D14 gene [Source:MGI Symbol;Acc:MGI:1921727]
7122	ENSMUSG00000030879	42.5097	1.8799	0.652276	2.88207	0.00395071	0.0276215	Mrpl17	mitochondrial ribosomal protein L17 [Source:MGI Symbol;Acc:MGI:1351608]
8164	ENSMUSG00000033128	8.95345	1.87888	0.857261	2.19172	0.0283996	0.109883	Gga1	golgi associated, gamma adaptin ear containing, ARF binding protein 1 [Source:MGI Symbol;Acc:MGI:2146207]
2266	ENSMUSG00000020476	12.7788	1.8777	0.888128	2.11422	0.0344961	0.125054	Dbnl	drebrin-like [Source:MGI Symbol;Acc:MGI:700006]
12554	ENSMUSG00000050029	19.7767	1.87682	0.644407	2.91248	0.0035857	0.0258217	Rap2c	RAP2C, member of RAS oncogene family [Source:MGI Symbol;Acc:MGI:1919315]
17786	ENSMUSG00000087590	2.78941	1.87582	1.63393	1.14804	0.250951	0.450914	Epb41l4aos	erythrocyte membrane protein band 4.1 like 4a, opposite strand [Source:MGI Symbol;Acc:MGI:1916999]
9254	ENSMUSG00000036923	3.08586	1.8756	1.52418	1.23056	0.218486	0.413425	Stox1	storkhead box 1 [Source:MGI Symbol;Acc:MGI:2684909]
6485	ENSMUSG00000029471	9.17939	1.87494	1.14979	1.63068	0.102957	0.255001	Camkk2	calcium/calmodulin-dependent protein kinase kinase 2, beta [Source:MGI Symbol;Acc:MGI:2444812]
4741	ENSMUSG00000026095	129.291	1.87474	0.29386	6.37972	1.77e-10	3.13e-08	Asnsd1	asparagine synthetase domain containing 1 [Source:MGI Symbol;Acc:MGI:1917646]
13592	ENSMUSG00000056458	11.7636	1.87455	0.983475	1.90604	0.0566447	0.173597	Mok	MOK protein kinase [Source:MGI Symbol;Acc:MGI:1336881]
3390	ENSMUSG00000022674	105.838	1.87377	0.32644	5.74001	9.47e-09	8.57e-07	Ube2v2	ubiquitin-conjugating enzyme E2 variant 2 [Source:MGI Symbol;Acc:MGI:1917870]
16434	ENSMUSG00000079641	127.058	1.87371	0.458566	4.08601	4.39e-05	0.000872479	Rpl39	ribosomal protein L39 [Source:MGI Symbol;Acc:MGI:1914498]
8985	ENSMUSG00000035958	222.701	1.87322	0.288978	6.48221	9.04e-11	1.71e-08	Tdp2	tyrosyl-DNA phosphodiesterase 2 [Source:MGI Symbol;Acc:MGI:1860486]
2187	ENSMUSG00000020335	4.53567	1.87302	1.20914	1.54905	0.12137	0.283404	Zfp354b	zinc finger protein 354B [Source:MGI Symbol;Acc:MGI:1351476]
2413	ENSMUSG00000020737	217.371	1.87258	0.324733	5.76652	8.09e-09	7.58e-07	Jpt1	Jupiter microtubule associated homolog 1 [Source:MGI Symbol;Acc:MGI:1096361]
1521	ENSMUSG00000016481	89.7725	1.8693	0.362519	5.15642	2.52e-07	1.25e-05	Cr1l	complement component (3b/4b) receptor 1-like [Source:MGI Symbol;Acc:MGI:88513]
15200	ENSMUSG00000070319	97.1118	1.86927	0.392964	4.75684	1.97e-06	7.07e-05	Eif3g	eukaryotic translation initiation factor 3, subunit G [Source:MGI Symbol;Acc:MGI:1858258]
10035	ENSMUSG00000039128	104.508	1.86892	0.318727	5.86371	4.53e-09	4.68e-07	Cdc123	cell division cycle 123 [Source:MGI Symbol;Acc:MGI:2138811]
23006	ENSMUSG00000117725	5.40501	1.86878	1.12263	1.66463	0.0959859	0.243669	Gm50240	predicted gene, 50240 [Source:MGI Symbol;Acc:MGI:6303048]
1996	ENSMUSG00000019990	9.44745	1.86768	0.957355	1.95087	0.0510724	0.162159	Pde7b	phosphodiesterase 7B [Source:MGI Symbol;Acc:MGI:1352752]
12873	ENSMUSG00000051817	3.33447	1.86721	1.42793	1.30763	0.190997	0.379383	Sox12	SRY (sex determining region Y)-box 12 [Source:MGI Symbol;Acc:MGI:98360]
12388	ENSMUSG00000049107	3.96515	1.86664	1.37877	1.35384	0.175787	0.360378	Ntf3	neurotrophin 3 [Source:MGI Symbol;Acc:MGI:97380]
6234	ENSMUSG00000029015	8.36472	1.8651	0.902471	2.06666	0.0387658	0.134238	Slc26a5	solute carrier family 26, member 5 [Source:MGI Symbol;Acc:MGI:1933154]
9224	ENSMUSG00000036850	14.5444	1.86453	0.844276	2.20844	0.0272139	0.106543	Mrpl41	mitochondrial ribosomal protein L41 [Source:MGI Symbol;Acc:MGI:1333816]
13691	ENSMUSG00000057130	63.3263	1.86447	0.429214	4.34392	1.4e-05	0.000347815	Txnl4a	thioredoxin-like 4A [Source:MGI Symbol;Acc:MGI:1351613]
20715	ENSMUSG00000107176	2.78245	1.86428	1.5932	1.17015	0.241939	0.441136	Gm9794	predicted pseudogene 9794 [Source:MGI Symbol;Acc:MGI:3642653]
10014	ENSMUSG00000039069	8.25179	1.86411	0.93304	1.99788	0.0457291	0.150694	Mtg2	mitochondrial ribosome associated GTPase 2 [Source:MGI Symbol;Acc:MGI:106565]
848	ENSMUSG00000006050	34.6902	1.86381	0.565625	3.29513	0.000983765	0.0100408	Sra1	steroid receptor RNA activator 1 [Source:MGI Symbol;Acc:MGI:1344414]
12191	ENSMUSG00000048039	3.61367	1.86354	1.65404	1.12666	0.259888	0.460298	Isg20l2	interferon stimulated exonuclease gene 20-like 2 [Source:MGI Symbol;Acc:MGI:2140076]
3580	ENSMUSG00000023036	7.03233	1.86341	3.51023	0.530851	0.595522	0.753003	Pcdhgc4	protocadherin gamma subfamily C, 4 [Source:MGI Symbol;Acc:MGI:1935203]
8132	ENSMUSG00000033021	4.45123	1.86082	1.26961	1.46566	0.142742	0.314531	Gmppa	GDP-mannose pyrophosphorylase A [Source:MGI Symbol;Acc:MGI:1916330]
7302	ENSMUSG00000031327	61.4085	1.86073	0.366949	5.07081	3.96e-07	1.86e-05	Chic1	cysteine-rich hydrophobic domain 1 [Source:MGI Symbol;Acc:MGI:1344694]
3539	ENSMUSG00000022962	11.3034	1.85996	0.940505	1.97762	0.0479717	0.155452	Gart	phosphoribosylglycinamide formyltransferase [Source:MGI Symbol;Acc:MGI:95654]
10333	ENSMUSG00000040013	18.4594	1.85967	0.712587	2.60975	0.00906093	0.0499144	Fkbp6	FK506 binding protein 6 [Source:MGI Symbol;Acc:MGI:2137612]
1440	ENSMUSG00000015656	791.568	1.85904	0.315375	5.89469	3.75e-09	3.94e-07	Hspa8	heat shock protein 8 [Source:MGI Symbol;Acc:MGI:105384]
12930	ENSMUSG00000052291	6.64954	1.85902	1.06178	1.75086	0.0799708	0.218134	5330438D12Rik	RIKEN cDNA 5330438D12 gene [Source:MGI Symbol;Acc:MGI:3026931]
7567	ENSMUSG00000031832	5.17557	1.85877	1.20747	1.53939	0.123709	0.286973	Taf1c	TATA-box binding protein associated factor, RNA polymerase I, C [Source:MGI Symbol;Acc:MGI:109576]
11131	ENSMUSG00000042659	4.84331	1.85858	1.33333	1.39394	0.163336	0.343373	Arrdc4	arrestin domain containing 4 [Source:MGI Symbol;Acc:MGI:1913662]
10416	ENSMUSG00000040272	3.49995	1.85836	1.38545	1.34134	0.179811	0.36537	Accs	1-aminocyclopropane-1-carboxylate synthase (non-functional) [Source:MGI Symbol;Acc:MGI:1919717]
5497	ENSMUSG00000027605	4.24767	1.8581	1.22284	1.5195	0.128637	0.294037	Acss2	acyl-CoA synthetase short-chain family member 2 [Source:MGI Symbol;Acc:MGI:1890410]
12257	ENSMUSG00000048399	2.76424	1.85785	1.66	1.11919	0.263059	0.463697	Tprg	transformation related protein 63 regulated [Source:MGI Symbol;Acc:MGI:1918588]
10746	ENSMUSG00000041353	137.746	1.85755	0.271448	6.8431	7.75e-12	1.9e-09	Tmem29	transmembrane protein 29 [Source:MGI Symbol;Acc:MGI:1923420]
14913	ENSMUSG00000067399	4.42588	1.85699	1.24153	1.49573	0.134725	0.302564	Trim43c	tripartite motif-containing 43C [Source:MGI Symbol;Acc:MGI:3647365]
7873	ENSMUSG00000032382	18.0751	1.85698	0.651731	2.84931	0.00438148	0.0296456	Snx1	sorting nexin 1 [Source:MGI Symbol;Acc:MGI:1928395]
18485	ENSMUSG00000094724	269.383	1.85628	0.757561	2.45034	0.0142721	0.0688653	Rnaset2b	ribonuclease T2B [Source:MGI Symbol;Acc:MGI:3702087]
13486	ENSMUSG00000055762	112.561	1.85558	0.436555	4.2505	2.13e-05	0.000492138	Eef1d	eukaryotic translation elongation factor 1 delta (guanine nucleotide exchange protein) [Source:MGI Symbol;Acc:MGI:1913906]
9320	ENSMUSG00000037111	3.54808	1.85401	1.80658	1.02625	0.304774	0.504981	Setd7	SET domain containing (lysine methyltransferase) 7 [Source:MGI Symbol;Acc:MGI:1920501]
2780	ENSMUSG00000021474	12.6071	1.85344	1.09207	1.69718	0.0896634	0.233066	Sfxn1	sideroflexin 1 [Source:MGI Symbol;Acc:MGI:2137677]
11661	ENSMUSG00000045268	3.12877	1.85306	1.53698	1.20565	0.227952	0.425011	Zfp691	zinc finger protein 691 [Source:MGI Symbol;Acc:MGI:3041163]
4472	ENSMUSG00000025439	116.229	1.85299	0.352455	5.25738	1.46e-07	7.89e-06	Clns1a	chloride channel, nucleotide-sensitive, 1A [Source:MGI Symbol;Acc:MGI:109638]
760	ENSMUSG00000005413	6.05784	1.85296	1.10451	1.67763	0.0934196	0.239686	Hmox1	heme oxygenase 1 [Source:MGI Symbol;Acc:MGI:96163]
5078	ENSMUSG00000026751	6.58316	1.85258	1.23017	1.50596	0.132079	0.299111	Nr5a1	nuclear receptor subfamily 5, group A, member 1 [Source:MGI Symbol;Acc:MGI:1346833]
2208	ENSMUSG00000020385	14.0572	1.85164	0.846813	2.18659	0.0287722	0.110871	Clk4	CDC like kinase 4 [Source:MGI Symbol;Acc:MGI:1098551]
2984	ENSMUSG00000021900	13.9898	1.85135	0.794729	2.32954	0.0198306	0.0854736	Btd	biotinidase [Source:MGI Symbol;Acc:MGI:1347001]
142	ENSMUSG00000000959	29.0087	1.8477	0.520573	3.54936	0.000386162	0.00506493	Oxa1l	oxidase assembly 1-like [Source:MGI Symbol;Acc:MGI:1916339]
19369	ENSMUSG00000100198	3.04528	1.84726	1.46322	1.26246	0.206783	0.398863	1700030O20Rik	RIKEN cDNA 1700030O20 gene [Source:MGI Symbol;Acc:MGI:1919536]
11733	ENSMUSG00000045662	91.3769	1.84678	0.389479	4.74168	2.12e-06	7.53e-05	Henmt1	HEN1 methyltransferase homolog 1 (Arabidopsis) [Source:MGI Symbol;Acc:MGI:1913965]
15275	ENSMUSG00000070732	13.6321	1.84619	0.698904	2.64155	0.00825267	0.0468219	Rbm44	RNA binding motif protein 44 [Source:MGI Symbol;Acc:MGI:2685663]
15435	ENSMUSG00000071793	3.65413	1.84597	1.40312	1.31561	0.188304	0.376067	2610005L07Rik	RIKEN cDNA 2610005L07 gene [Source:MGI Symbol;Acc:MGI:1914283]
14200	ENSMUSG00000060671	2.70814	1.84507	1.77998	1.03657	0.299937	0.50031	Atp8b2	ATPase, class I, type 8B, member 2 [Source:MGI Symbol;Acc:MGI:1859660]
14365	ENSMUSG00000062006	276.584	1.84487	0.328483	5.61634	1.95e-08	1.58e-06	Rpl34	ribosomal protein L34 [Source:MGI Symbol;Acc:MGI:1915686]
11805	ENSMUSG00000046034	4.90311	1.84478	1.39284	1.32447	0.185346	0.372184	Otulin	OTU deubiquitinase with linear linkage specificity [Source:MGI Symbol;Acc:MGI:3577015]
12041	ENSMUSG00000047260	105.154	1.84388	0.388975	4.74034	2.13e-06	7.54e-05	Emc6	ER membrane protein complex subunit 6 [Source:MGI Symbol;Acc:MGI:1913298]
6969	ENSMUSG00000030589	2.74455	1.84314	1.64315	1.12171	0.261987	0.462588	Rasgrp4	RAS guanyl releasing protein 4 [Source:MGI Symbol;Acc:MGI:2386851]
4138	ENSMUSG00000024790	13.4097	1.84309	0.772146	2.38697	0.0169879	0.0771016	Sac3d1	SAC3 domain containing 1 [Source:MGI Symbol;Acc:MGI:1913656]
13818	ENSMUSG00000058006	22.132	1.84209	0.686821	2.68205	0.00731719	0.0428435	Mdn1	midasin AAA ATPase 1 [Source:MGI Symbol;Acc:MGI:1926159]
11654	ENSMUSG00000045237	94.968	1.84182	0.481168	3.82781	0.000129286	0.00216641	Eola1	endothelium and lymphocyte associated ASCH domain 1 [Source:MGI Symbol;Acc:MGI:1915868]
3453	ENSMUSG00000022792	6.31698	1.84104	1.05903	1.73842	0.0821363	0.221331	Yars2	tyrosyl-tRNA synthetase 2 (mitochondrial) [Source:MGI Symbol;Acc:MGI:1917370]
10115	ENSMUSG00000039337	29.0836	1.84097	0.750038	2.45451	0.0141077	0.0684472	Tex19.2	testis expressed gene 19.2 [Source:MGI Symbol;Acc:MGI:1918206]
7903	ENSMUSG00000032431	18.2845	1.84076	0.739263	2.48999	0.0127745	0.0639259	Crtap	cartilage associated protein [Source:MGI Symbol;Acc:MGI:1891221]
642	ENSMUSG00000004451	4.46071	1.8405	1.47274	1.24971	0.211404	0.404424	Ralb	v-ral simian leukemia viral oncogene B [Source:MGI Symbol;Acc:MGI:1927244]
14145	ENSMUSG00000060301	4.90163	1.84005	1.323	1.39082	0.164281	0.344488	2610008E11Rik	RIKEN cDNA 2610008E11 gene [Source:MGI Symbol;Acc:MGI:1919378]
10856	ENSMUSG00000041736	31.5645	1.83992	0.716146	2.56919	0.0101936	0.0543357	Tspo	translocator protein [Source:MGI Symbol;Acc:MGI:88222]
10686	ENSMUSG00000041126	50.1586	1.83839	0.595585	3.0867	0.0020239	0.0169784	H2az2	H2A.Z histone variant 2 [Source:MGI Symbol;Acc:MGI:1924855]
11489	ENSMUSG00000044452	5.56598	1.83716	1.09627	1.67583	0.0937716	0.240169	Zfp507	zinc finger protein 507 [Source:MGI Symbol;Acc:MGI:1916378]
10435	ENSMUSG00000040339	7.75788	1.835	1.07569	1.70589	0.0880289	0.230871	Fam102b	family with sequence similarity 102, member B [Source:MGI Symbol;Acc:MGI:3036259]
10020	ENSMUSG00000039092	13.6004	1.83402	0.767028	2.39108	0.0167991	0.0764811	Sptlc3	serine palmitoyltransferase, long chain base subunit 3 [Source:MGI Symbol;Acc:MGI:2444678]
7497	ENSMUSG00000031708	84.3623	1.834	0.525522	3.48986	0.000483265	0.00596252	Tecr	trans-2,3-enoyl-CoA reductase [Source:MGI Symbol;Acc:MGI:1915408]
14337	ENSMUSG00000061759	7.61316	1.83379	1.01889	1.79978	0.0718953	0.202887	Armt1	acidic residue methyltransferase 1 [Source:MGI Symbol;Acc:MGI:1920669]
7715	ENSMUSG00000032078	19.5671	1.83257	0.763706	2.39957	0.0164142	0.0753775	Zpr1	ZPR1 zinc finger [Source:MGI Symbol;Acc:MGI:1330262]
17161	ENSMUSG00000085398	7.99576	1.83245	0.930436	1.96945	0.0489014	0.157076	4931406G06Rik	RIKEN cDNA 4931406G06 gene [Source:MGI Symbol;Acc:MGI:1918228]
1804	ENSMUSG00000019039	18.7874	1.83242	0.639677	2.8646	0.00417543	0.0286622	Dalrd3	DALR anticodon binding domain containing 3 [Source:MGI Symbol;Acc:MGI:1915039]
5137	ENSMUSG00000026857	25.2531	1.8316	0.579247	3.16204	0.00156669	0.0141964	Ntmt1	N-terminal Xaa-Pro-Lys N-methyltransferase 1 [Source:MGI Symbol;Acc:MGI:1913867]
15446	ENSMUSG00000072082	39.7345	1.83127	0.488971	3.74514	0.000180291	0.00282756	Ccnf	cyclin F [Source:MGI Symbol;Acc:MGI:102551]
21566	ENSMUSG00000110976	11.4437	1.83077	0.968659	1.89001	0.0587568	0.177599	Gm48093	predicted gene, 48093 [Source:MGI Symbol;Acc:MGI:6097438]
5161	ENSMUSG00000026895	52.709	1.83039	0.518066	3.53313	0.000410676	0.00531788	Ndufa8	NADH:ubiquinone oxidoreductase subunit A8 [Source:MGI Symbol;Acc:MGI:1915625]
14779	ENSMUSG00000066232	28.7856	1.82848	0.543663	3.36326	0.00077027	0.00825931	Ipo7	importin 7 [Source:MGI Symbol;Acc:MGI:2152414]
16977	ENSMUSG00000084349	4.44739	1.82745	1.42819	1.27956	0.200699	0.391919	Rpl3-ps1	ribosomal protein L3, pseudogene 1 [Source:MGI Symbol;Acc:MGI:3644217]
1430	ENSMUSG00000015542	16.7511	1.82611	0.801416	2.27861	0.0226904	0.0934546	Nat9	N-acetyltransferase 9 (GCN5-related, putative) [Source:MGI Symbol;Acc:MGI:1913426]
8320	ENSMUSG00000033732	132.766	1.82491	0.319275	5.71579	1.09e-08	9.5e-07	Sf3b3	splicing factor 3b, subunit 3 [Source:MGI Symbol;Acc:MGI:1289341]
6538	ENSMUSG00000029580	1144.12	1.82322	0.933093	1.95395	0.0507066	0.161307	Actb	actin, beta [Source:MGI Symbol;Acc:MGI:87904]
18504	ENSMUSG00000094941	6.56061	1.82246	2.92291	0.623508	0.53295	0.702234	Gm15093	predicted gene 15093 [Source:MGI Symbol;Acc:MGI:3712496]
7436	ENSMUSG00000031578	11.0555	1.82135	0.909368	2.00287	0.0451914	0.149406	Mak16	MAK16 homolog [Source:MGI Symbol;Acc:MGI:1915170]
9285	ENSMUSG00000037001	8.34441	1.8208	0.969685	1.87772	0.0604192	0.180929	Zfp39	zinc finger protein 39 [Source:MGI Symbol;Acc:MGI:99183]
5795	ENSMUSG00000028222	40.6817	1.82001	0.482425	3.77264	0.000161529	0.00258857	Calb1	calbindin 1 [Source:MGI Symbol;Acc:MGI:88248]
12116	ENSMUSG00000047674	13.2458	1.81993	0.721079	2.5239	0.0116062	0.0596244	Pdha2	pyruvate dehydrogenase E1 alpha 2 [Source:MGI Symbol;Acc:MGI:97533]
7501	ENSMUSG00000031714	12.1495	1.81986	0.947363	1.92097	0.0547349	0.169951	Gab1	growth factor receptor bound protein 2-associated protein 1 [Source:MGI Symbol;Acc:MGI:108088]
9956	ENSMUSG00000038888	5.06229	1.81955	1.12852	1.61233	0.106889	0.261168	Ctu1	cytosolic thiouridylase subunit 1 [Source:MGI Symbol;Acc:MGI:2385277]
12219	ENSMUSG00000048175	240.178	1.81939	0.294677	6.17421	6.65e-10	8.88e-08	Asb8	ankyrin repeat and SOCS box-containing 8 [Source:MGI Symbol;Acc:MGI:1925791]
7118	ENSMUSG00000030873	3.88417	1.81894	1.35813	1.3393	0.180474	0.365981	Scnn1b	sodium channel, nonvoltage-gated 1 beta [Source:MGI Symbol;Acc:MGI:104696]
9255	ENSMUSG00000036928	7.2509	1.8186	0.932257	1.95075	0.0510871	0.162166	Stag3	stromal antigen 3 [Source:MGI Symbol;Acc:MGI:1355311]
14430	ENSMUSG00000062382	26.5925	1.81855	0.647225	2.80977	0.00495775	0.0323207	Ftl1-ps1	ferritin light polypeptide 1, pseudogene 1 [Source:MGI Symbol;Acc:MGI:3779109]
21800	ENSMUSG00000112161	9.5672	1.81748	0.864878	2.10143	0.0356029	0.127489	Gm34045	predicted gene, 34045 [Source:MGI Symbol;Acc:MGI:5593204]
1603	ENSMUSG00000017588	11.4355	1.81656	0.791625	2.29473	0.0217489	0.0909654	Krt27	keratin 27 [Source:MGI Symbol;Acc:MGI:1339999]
8797	ENSMUSG00000035268	63.6167	1.81555	0.464052	3.91238	9.14e-05	0.00162186	Pkig	protein kinase inhibitor, gamma [Source:MGI Symbol;Acc:MGI:1343086]
18627	ENSMUSG00000095935	4.84332	1.81193	1.20241	1.50691	0.131833	0.29881	Gm11238	predicted gene 11238 [Source:MGI Symbol;Acc:MGI:3702316]
1819	ENSMUSG00000019178	4.86117	1.81079	1.1701	1.54755	0.12173	0.284144	Styxl1	serine/threonine/tyrosine interacting-like 1 [Source:MGI Symbol;Acc:MGI:1923821]
140	ENSMUSG00000000957	5.19983	1.80985	1.4685	1.23245	0.217781	0.412497	Mmp14	matrix metallopeptidase 14 (membrane-inserted) [Source:MGI Symbol;Acc:MGI:101900]
15223	ENSMUSG00000070426	10.1012	1.80821	0.870368	2.07752	0.0377537	0.132118	Rnf121	ring finger protein 121 [Source:MGI Symbol;Acc:MGI:1922462]
7569	ENSMUSG00000031834	5.90951	1.80623	1.14145	1.5824	0.113558	0.272082	Pik3r2	phosphoinositide-3-kinase regulatory subunit 2 [Source:MGI Symbol;Acc:MGI:1098772]
7240	ENSMUSG00000031197	136.329	1.80575	0.305909	5.90289	3.57e-09	3.81e-07	Vbp1	von Hippel-Lindau binding protein 1 [Source:MGI Symbol;Acc:MGI:1333804]
5262	ENSMUSG00000027165	24.9744	1.80534	0.561431	3.21561	0.00130167	0.0123012	Iftap	intraflagellar transport associated protein [Source:MGI Symbol;Acc:MGI:1915420]
9568	ENSMUSG00000037894	327.477	1.80434	0.76376	2.36244	0.0181549	0.0806266	H2az1	H2A.Z variant histone 1 [Source:MGI Symbol;Acc:MGI:1888388]
1041	ENSMUSG00000008348	808.739	1.804	0.608416	2.96508	0.00302601	0.0229661	Ubc	ubiquitin C [Source:MGI Symbol;Acc:MGI:98889]
13379	ENSMUSG00000055041	12.6331	1.80052	0.771167	2.3348	0.0195538	0.0847608	Commd5	COMM domain containing 5 [Source:MGI Symbol;Acc:MGI:1913648]
14240	ENSMUSG00000060992	264.784	1.79837	0.337123	5.33446	9.58e-08	5.68e-06	Copz1	coatomer protein complex, subunit zeta 1 [Source:MGI Symbol;Acc:MGI:1929063]
21675	ENSMUSG00000111570	4.45631	1.79798	1.18408	1.51846	0.128898	0.294226	Gm32335	predicted gene, 32335 [Source:MGI Symbol;Acc:MGI:5591494]
889	ENSMUSG00000006369	12.7473	1.797	0.96463	1.86289	0.0624773	0.184584	Fbln1	fibulin 1 [Source:MGI Symbol;Acc:MGI:95487]
10590	ENSMUSG00000040747	3.66241	1.79678	1.38598	1.2964	0.194838	0.385045	Cd53	CD53 antigen [Source:MGI Symbol;Acc:MGI:88341]
5816	ENSMUSG00000028259	3.30336	1.79581	1.38307	1.29842	0.194144	0.38396	Fhl5	four and a half LIM domains 5 [Source:MGI Symbol;Acc:MGI:1913192]
496	ENSMUSG00000003269	50.1141	1.79569	0.552705	3.24892	0.00115843	0.0113483	Cyth2	cytohesin 2 [Source:MGI Symbol;Acc:MGI:1334255]
5325	ENSMUSG00000027274	11.1507	1.79486	0.913426	1.96498	0.0494169	0.158347	Mkks	McKusick-Kaufman syndrome [Source:MGI Symbol;Acc:MGI:1891836]
6026	ENSMUSG00000028648	246.337	1.79477	0.309756	5.79414	6.87e-09	6.58e-07	Ndufs5	NADH:ubiquinone oxidoreductase core subunit S5 [Source:MGI Symbol;Acc:MGI:1890889]
2300	ENSMUSG00000020544	12.4771	1.7934	0.819997	2.18708	0.0287367	0.110793	Cox11	cytochrome c oxidase assembly protein 11, copper chaperone [Source:MGI Symbol;Acc:MGI:1917052]
8381	ENSMUSG00000033965	3.23718	1.79277	3.83149	0.467903	0.639854	0.785334	Slc16a2	solute carrier family 16 (monocarboxylic acid transporters), member 2 [Source:MGI Symbol;Acc:MGI:1203732]
12674	ENSMUSG00000050708	677.712	1.78924	0.828872	2.15865	0.0308774	0.116239	Ftl1	ferritin light polypeptide 1 [Source:MGI Symbol;Acc:MGI:95589]
1668	ENSMUSG00000018169	22.1005	1.78919	1.36603	1.30977	0.190273	0.378513	Mfng	MFNG O-fucosylpeptide 3-beta-N-acetylglucosaminyltransferase [Source:MGI Symbol;Acc:MGI:1095404]
3509	ENSMUSG00000022889	98.4086	1.78737	0.318345	5.61457	1.97e-08	1.59e-06	Mrpl39	mitochondrial ribosomal protein L39 [Source:MGI Symbol;Acc:MGI:1351620]
11098	ENSMUSG00000042558	6.43555	1.78712	2.96099	0.603555	0.546139	0.712714	Adprs	ADP-ribosylserine hydrolase [Source:MGI Symbol;Acc:MGI:2140364]
3082	ENSMUSG00000022090	104.006	1.78519	0.495922	3.59973	0.000318544	0.0043991	Pdlim2	PDZ and LIM domain 2 [Source:MGI Symbol;Acc:MGI:2384850]
5511	ENSMUSG00000027636	20.1835	1.78481	0.80505	2.21701	0.0266221	0.105208	Sla2	Src-like-adaptor 2 [Source:MGI Symbol;Acc:MGI:1925049]
7781	ENSMUSG00000032231	80.6314	1.78475	0.863093	2.06785	0.0386543	0.133958	Anxa2	annexin A2 [Source:MGI Symbol;Acc:MGI:88246]
1547	ENSMUSG00000016831	21.5998	1.78448	0.672741	2.65255	0.00798853	0.0456818	Tox4	TOX high mobility group box family member 4 [Source:MGI Symbol;Acc:MGI:1915389]
9079	ENSMUSG00000036299	140.251	1.78439	0.36349	4.90906	9.15e-07	3.78e-05	BC031181	cDNA sequence BC031181 [Source:MGI Symbol;Acc:MGI:3039614]
11051	ENSMUSG00000042423	68.9275	1.78349	0.377383	4.72595	2.29e-06	8.01e-05	Fbrs	fibrosin [Source:MGI Symbol;Acc:MGI:104648]
5311	ENSMUSG00000027246	21.7368	1.78331	0.831571	2.14451	0.0319918	0.119078	Ell3	elongation factor RNA polymerase II-like 3 [Source:MGI Symbol;Acc:MGI:2673679]
7745	ENSMUSG00000032126	17.3957	1.78263	0.757043	2.35473	0.0185361	0.0817917	Hmbs	hydroxymethylbilane synthase [Source:MGI Symbol;Acc:MGI:96112]
6306	ENSMUSG00000029146	36.1559	1.781	0.499955	3.56232	0.000367597	0.00488443	Snx17	sorting nexin 17 [Source:MGI Symbol;Acc:MGI:2387801]
8053	ENSMUSG00000032744	19.5108	1.78	1.79925	0.989302	0.322516	0.523123	Heyl	hairy/enhancer-of-split related with YRPW motif-like [Source:MGI Symbol;Acc:MGI:1860511]
1862	ENSMUSG00000019539	15.9169	1.77961	2.05428	0.866293	0.386329	0.580658	Rcn3	reticulocalbin 3, EF-hand calcium binding domain [Source:MGI Symbol;Acc:MGI:1277122]
22580	ENSMUSG00000115423	42.2857	1.77903	0.511892	3.4754	0.000510095	0.00618712		novel protein
1690	ENSMUSG00000018362	1945.16	1.7786	0.235403	7.55554	4.17e-14	1.72e-11	Kpna2	karyopherin (importin) alpha 2 [Source:MGI Symbol;Acc:MGI:103561]
6031	ENSMUSG00000028655	123.901	1.77723	0.440939	4.03056	5.56e-05	0.0010662	Mfsd2a	major facilitator superfamily domain containing 2A [Source:MGI Symbol;Acc:MGI:1923824]
6648	ENSMUSG00000029781	15.9862	1.77711	0.740891	2.39861	0.0164575	0.0754917	Fkbp9	FK506 binding protein 9 [Source:MGI Symbol;Acc:MGI:1350921]
1728	ENSMUSG00000018559	10.9536	1.77671	0.802734	2.21333	0.0268752	0.105781	Ctdnep1	CTD nuclear envelope phosphatase 1 [Source:MGI Symbol;Acc:MGI:1914431]
10635	ENSMUSG00000040904	20.5406	1.77626	0.65108	2.72818	0.00636846	0.0387828	Gm21988	predicted gene 21988 [Source:MGI Symbol;Acc:MGI:5439457]
4424	ENSMUSG00000025353	15.9835	1.77467	0.69282	2.56152	0.0104216	0.0551797	Ormdl2	ORM1-like 2 (S. cerevisiae) [Source:MGI Symbol;Acc:MGI:1914094]
2568	ENSMUSG00000021028	50.8362	1.77438	0.394868	4.49361	7e-06	0.000205735	Mbip	MAP3K12 binding inhibitory protein 1 [Source:MGI Symbol;Acc:MGI:1918320]
11573	ENSMUSG00000044857	4.7552	1.774	1.26664	1.40056	0.161345	0.340214	Lemd2	LEM domain containing 2 [Source:MGI Symbol;Acc:MGI:2385045]
17525	ENSMUSG00000086682	4.95008	1.77366	1.13655	1.56057	0.118626	0.279215	Gm16023	predicted gene 16023 [Source:MGI Symbol;Acc:MGI:3802146]
4157	ENSMUSG00000024830	9.95277	1.77346	0.898365	1.9741	0.0483705	0.15613	Rps6kb2	ribosomal protein S6 kinase, polypeptide 2 [Source:MGI Symbol;Acc:MGI:1927343]
14531	ENSMUSG00000063179	28.6253	1.77344	0.553852	3.202	0.00136475	0.0127605	Pstk	phosphoseryl-tRNA kinase [Source:MGI Symbol;Acc:MGI:2685945]
13484	ENSMUSG00000055760	115.647	1.77311	0.330849	5.35927	8.36e-08	5.02e-06	Gemin6	gem nuclear organelle associated protein 6 [Source:MGI Symbol;Acc:MGI:1914492]
14516	ENSMUSG00000063058	3.80409	1.77277	1.31392	1.34922	0.177267	0.362401	Prr23a2	proline rich 23A, member 2 [Source:MGI Symbol;Acc:MGI:3645937]
19372	ENSMUSG00000100210	20.0082	1.77235	0.58635	3.02267	0.00250551	0.0199311	H3c7	H3 clustered histone 7 [Source:MGI Symbol;Acc:MGI:2448329]
10718	ENSMUSG00000041241	14.2739	1.77231	0.770648	2.29976	0.0214618	0.0901926	Mul1	mitochondrial ubiquitin ligase activator of NFKB 1 [Source:MGI Symbol;Acc:MGI:1915600]
9533	ENSMUSG00000037761	3.36167	1.77182	1.44449	1.22661	0.219971	0.415165	Actr5	ARP5 actin-related protein 5 [Source:MGI Symbol;Acc:MGI:1924748]
6078	ENSMUSG00000028743	40.9017	1.7717	0.549788	3.22252	0.0012707	0.0121037	Akr7a5	aldo-keto reductase family 7, member A5 (aflatoxin aldehyde reductase) [Source:MGI Symbol;Acc:MGI:107796]
3160	ENSMUSG00000022234	316.111	1.77145	0.313679	5.64732	1.63e-08	1.36e-06	Cct5	chaperonin containing Tcp1, subunit 5 (epsilon) [Source:MGI Symbol;Acc:MGI:107185]
3879	ENSMUSG00000024232	2.89487	1.77055	1.67572	1.05659	0.290697	0.492731	Bambi	BMP and activin membrane-bound inhibitor [Source:MGI Symbol;Acc:MGI:1915260]
11529	ENSMUSG00000044636	268.296	1.76971	0.283776	6.23629	4.48e-10	6.66e-08	Csrnp2	cysteine-serine-rich nuclear protein 2 [Source:MGI Symbol;Acc:MGI:2386852]
23158	ENSMUSG00000118346	42.5339	1.76861	0.464432	3.80812	0.000140025	0.00231119	Tmem179b	transmembrane protein 179B [Source:MGI Symbol;Acc:MGI:1914956]
14643	ENSMUSG00000063931	6.32815	1.76854	1.20972	1.46194	0.143758	0.316076	Pepd	peptidase D [Source:MGI Symbol;Acc:MGI:97542]
1349	ENSMUSG00000014846	25.4234	1.76727	0.592568	2.98238	0.00286015	0.0221199	Tppp3	tubulin polymerization-promoting protein family member 3 [Source:MGI Symbol;Acc:MGI:1915221]
4936	ENSMUSG00000026489	15.4214	1.76691	0.93917	1.88136	0.0599232	0.179974	Coq8a	coenzyme Q8A [Source:MGI Symbol;Acc:MGI:1914676]
16194	ENSMUSG00000078676	16.7092	1.76675	0.711394	2.4835	0.0130098	0.0647516	Casc3	cancer susceptibility candidate 3 [Source:MGI Symbol;Acc:MGI:2179723]
4804	ENSMUSG00000026211	12.627	1.76581	2.57174	0.686619	0.492323	0.670754	Obsl1	obscurin-like 1 [Source:MGI Symbol;Acc:MGI:2138628]
15390	ENSMUSG00000071551	4.92462	1.76508	1.1328	1.55815	0.119197	0.2802	Akr1c19	aldo-keto reductase family 1, member C19 [Source:MGI Symbol;Acc:MGI:2653678]
10695	ENSMUSG00000041153	6.04384	1.76504	1.11276	1.58619	0.112697	0.270461	Osgin2	oxidative stress induced growth inhibitor family member 2 [Source:MGI Symbol;Acc:MGI:2384798]
7390	ENSMUSG00000031502	41.5891	1.76492	0.672498	2.62443	0.0086795	0.048603	Col4a1	collagen, type IV, alpha 1 [Source:MGI Symbol;Acc:MGI:88454]
18576	ENSMUSG00000095514	5.84532	1.76481	1.22105	1.44532	0.148368	0.322874	D13Ertd608e	DNA segment, Chr 13, ERATO Doi 608, expressed [Source:MGI Symbol;Acc:MGI:1277199]
14675	ENSMUSG00000064145	21.9373	1.76402	0.553209	3.18871	0.0014291	0.0132035	Arih2	ariadne RBR E3 ubiquitin protein ligase 2 [Source:MGI Symbol;Acc:MGI:1344361]
12044	ENSMUSG00000047284	25.4563	1.76326	0.519685	3.39294	0.000691479	0.00763746	Neurl4	neuralized E3 ubiquitin protein ligase 4 [Source:MGI Symbol;Acc:MGI:1921092]
3519	ENSMUSG00000022905	8.21925	1.76318	1.13292	1.55631	0.119634	0.280728	Kpna1	karyopherin (importin) alpha 1 [Source:MGI Symbol;Acc:MGI:103560]
5567	ENSMUSG00000027763	19.8848	1.76247	0.769595	2.29012	0.0220142	0.0918429	Mbnl1	muscleblind like splicing factor 1 [Source:MGI Symbol;Acc:MGI:1928482]
11101	ENSMUSG00000042569	9.74849	1.76224	1.02802	1.7142	0.0864912	0.228426	Dhrs7b	dehydrogenase/reductase (SDR family) member 7B [Source:MGI Symbol;Acc:MGI:2384931]
16198	ENSMUSG00000078695	6.79072	1.76035	1.1708	1.50354	0.132699	0.300001	Cisd3	CDGSH iron sulfur domain 3 [Source:MGI Symbol;Acc:MGI:101788]
12403	ENSMUSG00000049184	2.89279	1.75924	1.48906	1.18145	0.237426	0.435986	Purg	purine-rich element binding protein G [Source:MGI Symbol;Acc:MGI:1922279]
1719	ENSMUSG00000018500	12.0589	1.75903	0.861449	2.04194	0.041157	0.140061	Adora2b	adenosine A2b receptor [Source:MGI Symbol;Acc:MGI:99403]
3252	ENSMUSG00000022407	24.5964	1.75839	0.581848	3.02208	0.00251044	0.0199583	Adsl	adenylosuccinate lyase [Source:MGI Symbol;Acc:MGI:103202]
16516	ENSMUSG00000081058	35.4026	1.75789	0.495874	3.54503	0.000392564	0.00513711	H3c15	H3 clustered histone 15 [Source:MGI Symbol;Acc:MGI:2448357]
9035	ENSMUSG00000036138	3.41572	1.75787	1.64317	1.0698	0.284708	0.486133	Acaa1a	acetyl-Coenzyme A acyltransferase 1A [Source:MGI Symbol;Acc:MGI:2148491]
12307	ENSMUSG00000048644	18.8454	1.75729	0.743688	2.36293	0.0181309	0.0806013	Ctxn1	cortexin 1 [Source:MGI Symbol;Acc:MGI:88566]
3866	ENSMUSG00000024212	11.9875	1.75716	0.723737	2.42791	0.0151863	0.0715787	Mllt1	myeloid/lymphoid or mixed-lineage leukemia; translocated to, 1 [Source:MGI Symbol;Acc:MGI:1927238]
19185	ENSMUSG00000098234	28.8023	1.75578	0.583434	3.00939	0.0026177	0.0205866	Snhg6	small nucleolar RNA host gene 6 [Source:MGI Symbol;Acc:MGI:1921074]
6411	ENSMUSG00000029348	4.00534	1.75559	1.49607	1.17346	0.24061	0.439622	Asphd2	aspartate beta-hydroxylase domain containing 2 [Source:MGI Symbol;Acc:MGI:1920148]
1962	ENSMUSG00000019909	8.15314	1.75554	0.972199	1.80574	0.0709592	0.201005	Fam162b	family with sequence similarity 162, member B [Source:MGI Symbol;Acc:MGI:1924546]
11468	ENSMUSG00000044337	17.0871	1.75508	0.662955	2.64736	0.0081124	0.0462302	Ackr3	atypical chemokine receptor 3 [Source:MGI Symbol;Acc:MGI:109562]
8117	ENSMUSG00000032965	5.49699	1.75394	1.11154	1.57795	0.114578	0.27351	Ift57	intraflagellar transport 57 [Source:MGI Symbol;Acc:MGI:1921166]
14159	ENSMUSG00000060419	3.49676	1.75331	1.44362	1.21452	0.224548	0.420801	Rps16-ps2	ribosomal protein S16, pseudogene 2 [Source:MGI Symbol;Acc:MGI:3704259]
2806	ENSMUSG00000021520	102.61	1.75258	0.393968	4.44853	8.65e-06	0.000239636	Uqcrb	ubiquinol-cytochrome c reductase binding protein [Source:MGI Symbol;Acc:MGI:1914780]
6050	ENSMUSG00000028688	2.85668	1.74698	1.65964	1.05263	0.292513	0.494499	Toe1	target of EGR1, member 1 (nuclear) [Source:MGI Symbol;Acc:MGI:1915526]
11546	ENSMUSG00000044715	23.0591	1.74632	0.628136	2.78017	0.00543306	0.0346338	Gskip	GSK3B interacting protein [Source:MGI Symbol;Acc:MGI:1914037]
18308	ENSMUSG00000092622	806.71	1.74589	0.242557	7.19785	6.12e-13	1.98e-10	Khdc3	KH domain containing 3, subcortical maternal complex member [Source:MGI Symbol;Acc:MGI:1914241]
17034	ENSMUSG00000084938	45.5424	1.7457	0.445505	3.91848	8.91e-05	0.00159207	BB557941	expressed sequence BB557941 [Source:MGI Symbol;Acc:MGI:3034820]
3941	ENSMUSG00000024369	40.5014	1.74565	0.610496	2.8594	0.00424447	0.0290156	Nelfe	negative elongation factor complex member E, Rdbp [Source:MGI Symbol;Acc:MGI:102744]
9558	ENSMUSG00000037847	5.83611	1.74496	1.13642	1.53549	0.124663	0.288342	Nmrk1	nicotinamide riboside kinase 1 [Source:MGI Symbol;Acc:MGI:2147434]
13756	ENSMUSG00000057497	22.1084	1.74416	0.805415	2.16555	0.0303458	0.114958	Fam136a	family with sequence similarity 136, member A [Source:MGI Symbol;Acc:MGI:1913738]
1859	ENSMUSG00000019505	2608.03	1.74386	0.317425	5.49376	3.93e-08	2.81e-06	Ubb	ubiquitin B [Source:MGI Symbol;Acc:MGI:98888]
8902	ENSMUSG00000035637	21.3879	1.74308	0.68966	2.52744	0.0114896	0.0592586	Grhpr	glyoxylate reductase/hydroxypyruvate reductase [Source:MGI Symbol;Acc:MGI:1923488]
3094	ENSMUSG00000022108	474.203	1.74272	0.672768	2.59037	0.00958735	0.0519059	Itm2b	integral membrane protein 2B [Source:MGI Symbol;Acc:MGI:1309517]
6016	ENSMUSG00000028637	4.95628	1.7416	1.09798	1.58619	0.112696	0.270461	Ccdc30	coiled-coil domain containing 30 [Source:MGI Symbol;Acc:MGI:1920582]
21917	ENSMUSG00000112716	5.14604	1.74101	1.18809	1.46538	0.142818	0.314648	4930471E19Rik	RIKEN cDNA 4930471E19 gene [Source:MGI Symbol;Acc:MGI:1922162]
3855	ENSMUSG00000024191	22.113	1.74017	0.710533	2.44911	0.014321	0.0689314	Bnip1	BCL2/adenovirus E1B interacting protein 1 [Source:MGI Symbol;Acc:MGI:109328]
14703	ENSMUSG00000064307	5.78869	1.73861	1.13688	1.52928	0.126195	0.2908	Lrrc51	leucine rich repeat containing 51 [Source:MGI Symbol;Acc:MGI:1916608]
2781	ENSMUSG00000021476	7.17056	1.73813	0.99537	1.74621	0.0807743	0.219375	Habp4	hyaluronic acid binding protein 4 [Source:MGI Symbol;Acc:MGI:1891713]
4029	ENSMUSG00000024558	5.79249	1.73724	1.0352	1.67816	0.0933163	0.239467	Mapk4	mitogen-activated protein kinase 4 [Source:MGI Symbol;Acc:MGI:2444559]
6392	ENSMUSG00000029310	40.3041	1.73702	0.456353	3.8063	0.000141059	0.00232247	Nudt9	nudix (nucleoside diphosphate linked moiety X)-type motif 9 [Source:MGI Symbol;Acc:MGI:1921417]
20598	ENSMUSG00000106714	14.7091	1.73693	0.695324	2.49802	0.012489	0.0627344	Gm42546	predicted gene 42546 [Source:MGI Symbol;Acc:MGI:5662683]
1373	ENSMUSG00000015092	37.4842	1.73554	0.549187	3.16019	0.00157666	0.0142384	Edf1	endothelial differentiation-related factor 1 [Source:MGI Symbol;Acc:MGI:1891227]
7572	ENSMUSG00000031838	8.75267	1.73484	0.982942	1.76494	0.0775735	0.213435	Ifi30	interferon gamma inducible protein 30 [Source:MGI Symbol;Acc:MGI:2137648]
7386	ENSMUSG00000031490	29.977	1.73464	0.767874	2.25902	0.0238821	0.0968842	Eif4ebp1	eukaryotic translation initiation factor 4E binding protein 1 [Source:MGI Symbol;Acc:MGI:103267]
7600	ENSMUSG00000031885	13.0386	1.73332	0.837711	2.06911	0.0385355	0.133695	Cbfb	core binding factor beta [Source:MGI Symbol;Acc:MGI:99851]
6408	ENSMUSG00000029344	7.17412	1.73308	1.03145	1.68024	0.0929108	0.238751	Tpst2	protein-tyrosine sulfotransferase 2 [Source:MGI Symbol;Acc:MGI:1309516]
3891	ENSMUSG00000024253	14.3964	1.73098	0.763991	2.26571	0.0234691	0.0954633	Dync2li1	dynein cytoplasmic 2 light intermediate chain 1 [Source:MGI Symbol;Acc:MGI:1913996]
3628	ENSMUSG00000023235	17.0744	1.73086	0.64399	2.68772	0.00719419	0.0422731	Ccl25	chemokine (C-C motif) ligand 25 [Source:MGI Symbol;Acc:MGI:1099448]
14125	ENSMUSG00000060152	27.6691	1.72971	0.711359	2.43156	0.0150339	0.0710265	Pop5	processing of precursor 5, ribonuclease P/MRP family (S. cerevisiae) [Source:MGI Symbol;Acc:MGI:2151221]
4176	ENSMUSG00000024866	4.05004	1.72922	1.36273	1.26894	0.204463	0.396713	Acy3	aspartoacylase (aminoacylase) 3 [Source:MGI Symbol;Acc:MGI:1918920]
11087	ENSMUSG00000042515	5.75429	1.7277	3.09314	0.55856	0.576462	0.738324	Pwwp3b	PWWP domain containing 3B [Source:MGI Symbol;Acc:MGI:2445062]
18	ENSMUSG00000000148	6.23123	1.72693	1.10849	1.55791	0.119255	0.280247	Brat1	BRCA1-associated ATM activator 1 [Source:MGI Symbol;Acc:MGI:1891679]
2082	ENSMUSG00000020149	73.0328	1.72675	0.412448	4.18658	2.83e-05	0.00062148	Rab1a	RAB1A, member RAS oncogene family [Source:MGI Symbol;Acc:MGI:97842]
4296	ENSMUSG00000025086	7.43214	1.72538	1.03381	1.66896	0.0951258	0.242079	Trub1	TruB pseudouridine (psi) synthase family member 1 [Source:MGI Symbol;Acc:MGI:1919383]
11830	ENSMUSG00000046180	7.62908	1.72511	1.06651	1.61753	0.105765	0.259669	Magea13	MAGE family member A13 [Source:MGI Symbol;Acc:MGI:1922602]
7556	ENSMUSG00000031818	236.547	1.72437	0.419925	4.10639	4.02e-05	0.000817439	Cox4i1	cytochrome c oxidase subunit 4I1 [Source:MGI Symbol;Acc:MGI:88473]
10460	ENSMUSG00000040415	3.63251	1.72379	1.58264	1.08919	0.276072	0.477804	Dtx3	deltex 3, E3 ubiquitin ligase [Source:MGI Symbol;Acc:MGI:2135752]
14636	ENSMUSG00000063888	23.4168	1.72357	0.614718	2.80383	0.00504991	0.0327922	Rpl7l1	ribosomal protein L7-like 1 [Source:MGI Symbol;Acc:MGI:1913479]
8071	ENSMUSG00000032812	2.83062	1.7226	1.56437	1.10115	0.270833	0.472324	Arap1	ArfGAP with RhoGAP domain, ankyrin repeat and PH domain 1 [Source:MGI Symbol;Acc:MGI:1916960]
9782	ENSMUSG00000038429	34.5154	1.72252	0.474077	3.63342	0.000279686	0.00395903	Usp5	ubiquitin specific peptidase 5 (isopeptidase T) [Source:MGI Symbol;Acc:MGI:1347343]
199	ENSMUSG00000001305	29.4007	1.72248	0.614777	2.8018	0.0050819	0.0329837	Rrp15	ribosomal RNA processing 15 homolog [Source:MGI Symbol;Acc:MGI:1914473]
411	ENSMUSG00000002731	8.03772	1.7217	1.09081	1.57837	0.11448	0.273354	Prkra	protein kinase, interferon inducible double stranded RNA dependent activator [Source:MGI Symbol;Acc:MGI:1344375]
14992	ENSMUSG00000068113	80.788	1.72141	0.391351	4.39864	1.09e-05	0.000287458	Tesl1	testin LIM domain protein like 1 [Source:MGI Symbol;Acc:MGI:3648288]
6575	ENSMUSG00000029640	14.1484	1.72103	0.72802	2.36399	0.0180792	0.0804295	Usp12	ubiquitin specific peptidase 12 [Source:MGI Symbol;Acc:MGI:1270128]
4506	ENSMUSG00000025521	17.8305	1.72059	0.7021	2.45063	0.0142607	0.0688469	Tmem192	transmembrane protein 192 [Source:MGI Symbol;Acc:MGI:1920317]
7032	ENSMUSG00000030714	86.3111	1.72037	0.50609	3.39933	0.000675505	0.00751123	Sgf29	SAGA complex associated factor 29 [Source:MGI Symbol;Acc:MGI:1922815]
6887	ENSMUSG00000030393	8.19761	1.72032	0.931977	1.84589	0.0649088	0.189606	Zik1	zinc finger protein interacting with K protein 1 [Source:MGI Symbol;Acc:MGI:108070]
21694	ENSMUSG00000111692	3.34783	1.71965	1.49178	1.15275	0.249013	0.449325	Gm49373	predicted gene, 49373 [Source:MGI Symbol;Acc:MGI:6121591]
433	ENSMUSG00000002833	8.72361	1.71945	0.97382	1.76568	0.0774494	0.21328	Hdgfl2	HDGF like 2 [Source:MGI Symbol;Acc:MGI:1194492]
2173	ENSMUSG00000020311	26.9523	1.71934	0.589293	2.91764	0.00352693	0.0255644	Erlec1	endoplasmic reticulum lectin 1 [Source:MGI Symbol;Acc:MGI:1914003]
12253	ENSMUSG00000048376	6.55059	1.71926	1.09874	1.56476	0.117639	0.278002	F2r	coagulation factor II (thrombin) receptor [Source:MGI Symbol;Acc:MGI:101802]
18879	ENSMUSG00000097277	3.5684	1.71815	1.57124	1.0935	0.274174	0.475265	2900076A07Rik	RIKEN cDNA 2900076A07 gene [Source:MGI Symbol;Acc:MGI:1920242]
8038	ENSMUSG00000032714	7.45314	1.71728	0.938399	1.83001	0.0672478	0.193658	Syde1	synapse defective 1, Rho GTPase, homolog 1 (C. elegans) [Source:MGI Symbol;Acc:MGI:1918959]
3730	ENSMUSG00000023967	33.1033	1.71529	0.62813	2.73079	0.00631826	0.0385303	Mrps18a	mitochondrial ribosomal protein S18A [Source:MGI Symbol;Acc:MGI:1915815]
14035	ENSMUSG00000059540	5.38091	1.71502	1.11399	1.53953	0.123675	0.286973	Tcea2	transcription elongation factor A (SII), 2 [Source:MGI Symbol;Acc:MGI:107368]
8602	ENSMUSG00000034639	11.3653	1.71347	0.879793	1.94758	0.0514648	0.16274	Setmar	SET domain without mariner transposase fusion [Source:MGI Symbol;Acc:MGI:1921979]
9280	ENSMUSG00000036986	9.00944	1.71154	0.84428	2.02722	0.0426402	0.143683	Pml	promyelocytic leukemia [Source:MGI Symbol;Acc:MGI:104662]
3435	ENSMUSG00000022761	6.43588	1.7107	1.08371	1.57856	0.114437	0.273354	Lztr1	leucine-zipper-like transcriptional regulator, 1 [Source:MGI Symbol;Acc:MGI:1914113]
8412	ENSMUSG00000034071	7.23917	1.71007	0.986409	1.73364	0.0829826	0.222544	Zfp551	zinc fingr protein 551 [Source:MGI Symbol;Acc:MGI:3588205]
686	ENSMUSG00000004864	6.23099	1.70963	1.06435	1.60626	0.108216	0.263486	Mapk13	mitogen-activated protein kinase 13 [Source:MGI Symbol;Acc:MGI:1346864]
11903	ENSMUSG00000046585	6.28157	1.70934	0.978938	1.74611	0.0807914	0.219376	Cfap58	cilia and flagella associated protein 58 [Source:MGI Symbol;Acc:MGI:2685815]
9465	ENSMUSG00000037563	197.955	1.70928	0.937109	1.824	0.0681528	0.195243	Rps16	ribosomal protein S16 [Source:MGI Symbol;Acc:MGI:98118]
4164	ENSMUSG00000024843	16.4626	1.70891	0.890149	1.9198	0.0548834	0.170292	Chka	choline kinase alpha [Source:MGI Symbol;Acc:MGI:107760]
7551	ENSMUSG00000031808	5.95543	1.7088	1.1274	1.5157	0.129596	0.295455	Slc27a1	solute carrier family 27 (fatty acid transporter), member 1 [Source:MGI Symbol;Acc:MGI:1347098]
1300	ENSMUSG00000014226	46.4924	1.70856	0.548468	3.11515	0.00183848	0.0159075	Cacybp	calcyclin binding protein [Source:MGI Symbol;Acc:MGI:1270839]
4008	ENSMUSG00000024516	214.13	1.70845	0.293101	5.82886	5.58e-09	5.59e-07	Sec11c	SEC11 homolog C, signal peptidase complex subunit [Source:MGI Symbol;Acc:MGI:1913536]
18904	ENSMUSG00000097333	6.95238	1.70833	1.17868	1.44936	0.147237	0.321172	Zfp87	zinc finger protein 87 [Source:MGI Symbol;Acc:MGI:107768]
9473	ENSMUSG00000037583	3.15028	1.708	1.42681	1.19708	0.231276	0.429151	Nr0b2	nuclear receptor subfamily 0, group B, member 2 [Source:MGI Symbol;Acc:MGI:1346344]
21199	ENSMUSG00000109402	8.1233	1.70784	0.957448	1.78374	0.0744658	0.207717	Gm45040	predicted gene 45040 [Source:MGI Symbol;Acc:MGI:5753616]
4966	ENSMUSG00000026556	3.15784	1.70734	1.56966	1.08771	0.276723	0.478572	Vangl2	VANGL planar cell polarity 2 [Source:MGI Symbol;Acc:MGI:2135272]
4334	ENSMUSG00000025173	27.8787	1.70676	0.637428	2.67758	0.00741565	0.0432476	Wdr45b	WD repeat domain 45B [Source:MGI Symbol;Acc:MGI:1914090]
455	ENSMUSG00000002983	10.4399	1.70675	0.842097	2.02678	0.0426849	0.143707	Relb	avian reticuloendotheliosis viral (v-rel) oncogene related B [Source:MGI Symbol;Acc:MGI:103289]
1293	ENSMUSG00000014075	35.1414	1.7067	0.45466	3.75379	0.000174178	0.00274143	Dynlt2b	dynein light chain Tctex-type 2B [Source:MGI Symbol;Acc:MGI:1913311]
10003	ENSMUSG00000039048	3.62126	1.70667	1.52035	1.12255	0.261628	0.462369	Foxred1	FAD-dependent oxidoreductase domain containing 1 [Source:MGI Symbol;Acc:MGI:2446262]
2155	ENSMUSG00000020280	7.54575	1.70644	0.980994	1.73951	0.0819459	0.221189	Pus10	pseudouridylate synthase 10 [Source:MGI Symbol;Acc:MGI:1921717]
4273	ENSMUSG00000025037	6.49538	1.70618	1.13544	1.50265	0.132928	0.300277	Maoa	monoamine oxidase A [Source:MGI Symbol;Acc:MGI:96915]
14506	ENSMUSG00000062981	101.295	1.70603	0.369213	4.62071	3.82e-06	0.000123021	Mrpl42	mitochondrial ribosomal protein L42 [Source:MGI Symbol;Acc:MGI:1333774]
11466	ENSMUSG00000044328	13.4269	1.70559	0.843126	2.02293	0.04308	0.144705	Trp53i13	transformation related protein 53 inducible protein 13 [Source:MGI Symbol;Acc:MGI:1915125]
10496	ENSMUSG00000040520	18.7822	1.70502	0.590518	2.88733	0.00388529	0.0273231	Manea	mannosidase, endo-alpha [Source:MGI Symbol;Acc:MGI:2444484]
851	ENSMUSG00000006058	9.92878	1.70405	0.919507	1.85322	0.0638512	0.187637	Snf8	SNF8, ESCRT-II complex subunit, homolog (S. cerevisiae) [Source:MGI Symbol;Acc:MGI:1343161]
8626	ENSMUSG00000034723	17.5049	1.70221	0.682927	2.49252	0.012684	0.063545	Tmx4	thioredoxin-related transmembrane protein 4 [Source:MGI Symbol;Acc:MGI:106558]
671	ENSMUSG00000004667	57.3669	1.70177	0.486036	3.50132	0.000462951	0.00577422	Polr2e	polymerase (RNA) II (DNA directed) polypeptide E [Source:MGI Symbol;Acc:MGI:1913670]
15064	ENSMUSG00000068762	6.94493	1.70044	0.977723	1.73919	0.0820016	0.221189	Gstm6	glutathione S-transferase, mu 6 [Source:MGI Symbol;Acc:MGI:1309467]
14015	ENSMUSG00000059430	6.60801	1.69841	1.04862	1.61967	0.105304	0.258872	Actg2	actin, gamma 2, smooth muscle, enteric [Source:MGI Symbol;Acc:MGI:104589]
22058	ENSMUSG00000113220	4.07414	1.69654	1.27756	1.32795	0.184193	0.370544	Gm35208	predicted gene, 35208 [Source:MGI Symbol;Acc:MGI:5594367]
1776	ENSMUSG00000018848	197.028	1.6958	0.3411	4.97157	6.64e-07	2.86e-05	Rars	arginyl-tRNA synthetase [Source:MGI Symbol;Acc:MGI:1914297]
1510	ENSMUSG00000016308	303.258	1.69541	0.312994	5.41676	6.07e-08	3.97e-06	Ube2a	ubiquitin-conjugating enzyme E2A [Source:MGI Symbol;Acc:MGI:102959]
6203	ENSMUSG00000028964	64.3715	1.69486	0.482475	3.51284	0.000443343	0.00559368	Park7	Parkinson disease (autosomal recessive, early onset) 7 [Source:MGI Symbol;Acc:MGI:2135637]
5930	ENSMUSG00000028478	76.4761	1.69412	0.469364	3.60939	0.000306914	0.0042848	Clta	clathrin, light polypeptide (Lca) [Source:MGI Symbol;Acc:MGI:894297]
5478	ENSMUSG00000027569	174.852	1.69377	0.303984	5.5719	2.52e-08	1.96e-06	Mrgbp	MRG/MORF4L binding protein [Source:MGI Symbol;Acc:MGI:1920497]
1135	ENSMUSG00000009894	59.1999	1.69232	0.455735	3.71338	0.000204512	0.00314096	Snap47	synaptosomal-associated protein, 47 [Source:MGI Symbol;Acc:MGI:1915076]
11994	ENSMUSG00000047026	6.93076	1.692	0.971277	1.74204	0.0815016	0.22067	Acsm4	acyl-CoA synthetase medium-chain family member 4 [Source:MGI Symbol;Acc:MGI:2681844]
2717	ENSMUSG00000021326	199.048	1.69185	0.381307	4.43698	9.12e-06	0.000250233	Trim27	tripartite motif-containing 27 [Source:MGI Symbol;Acc:MGI:97904]
2553	ENSMUSG00000020993	122.07	1.69071	0.309448	5.46362	4.67e-08	3.23e-06	Trappc6b	trafficking protein particle complex 6B [Source:MGI Symbol;Acc:MGI:1925482]
8660	ENSMUSG00000034820	8.77654	1.6902	0.873995	1.93388	0.0531276	0.166468	Cpsf7	cleavage and polyadenylation specific factor 7 [Source:MGI Symbol;Acc:MGI:1917826]
5010	ENSMUSG00000026622	201.022	1.68915	0.346619	4.87323	1.1e-06	4.35e-05	Nek2	NIMA (never in mitosis gene a)-related expressed kinase 2 [Source:MGI Symbol;Acc:MGI:109359]
4917	ENSMUSG00000026452	16.092	1.68903	0.635868	2.65626	0.00790122	0.0452853	Syt2	synaptotagmin II [Source:MGI Symbol;Acc:MGI:99666]
7862	ENSMUSG00000032366	86.7997	1.68802	0.990698	1.70387	0.0884058	0.231494	Tpm1	tropomyosin 1, alpha [Source:MGI Symbol;Acc:MGI:98809]
6307	ENSMUSG00000029147	16.0961	1.68708	0.762511	2.21253	0.0269302	0.105902	Ppm1g	protein phosphatase 1G (formerly 2C), magnesium-dependent, gamma isoform [Source:MGI Symbol;Acc:MGI:106065]
658	ENSMUSG00000004568	32.3687	1.68578	0.489313	3.44519	0.000570665	0.00667629	Arhgef18	rho/rac guanine nucleotide exchange factor (GEF) 18 [Source:MGI Symbol;Acc:MGI:2142567]
10538	ENSMUSG00000040629	50.5117	1.68396	0.463141	3.63596	0.000276952	0.00393719	Mael	maelstrom spermatogenic transposon silencer [Source:MGI Symbol;Acc:MGI:2138453]
7357	ENSMUSG00000031432	19.3966	1.6839	0.810182	2.07842	0.0376708	0.131863	Prps1	phosphoribosyl pyrophosphate synthetase 1 [Source:MGI Symbol;Acc:MGI:97775]
4423	ENSMUSG00000025352	5.77021	1.68168	1.07533	1.56387	0.117848	0.278227	Gdf11	growth differentiation factor 11 [Source:MGI Symbol;Acc:MGI:1338027]
4031	ENSMUSG00000024561	19.0837	1.67998	0.688086	2.44153	0.0146254	0.0698814	Mbd1	methyl-CpG binding domain protein 1 [Source:MGI Symbol;Acc:MGI:1333811]
9353	ENSMUSG00000037224	2.75452	1.67931	1.67533	1.00238	0.316161	0.517191	Zfyve28	zinc finger, FYVE domain containing 28 [Source:MGI Symbol;Acc:MGI:2684992]
2179	ENSMUSG00000020326	26.2274	1.67912	0.582577	2.88223	0.00394872	0.0276215	Ccng1	cyclin G1 [Source:MGI Symbol;Acc:MGI:102890]
4997	ENSMUSG00000026604	3.93128	1.67871	1.33721	1.25538	0.209341	0.401638	Ptpn14	protein tyrosine phosphatase, non-receptor type 14 [Source:MGI Symbol;Acc:MGI:102467]
15263	ENSMUSG00000070690	6.60155	1.67863	0.984126	1.7057	0.0880631	0.230871	Albfm1	albumin superfamily member 1 [Source:MGI Symbol;Acc:MGI:1923342]
3807	ENSMUSG00000024099	121.473	1.67797	0.384647	4.36237	1.29e-05	0.000326491	Ndufv2	NADH:ubiquinone oxidoreductase core subunit V2 [Source:MGI Symbol;Acc:MGI:1920150]
3191	ENSMUSG00000022300	152.66	1.67739	0.367119	4.56908	4.9e-06	0.000150268	Dcaf13	DDB1 and CUL4 associated factor 13 [Source:MGI Symbol;Acc:MGI:2684929]
3820	ENSMUSG00000024130	5.4434	1.67705	1.08654	1.54349	0.122713	0.285581	Abca3	ATP-binding cassette, sub-family A (ABC1), member 3 [Source:MGI Symbol;Acc:MGI:1351617]
4475	ENSMUSG00000025453	3.22385	1.67676	1.79719	0.932994	0.350823	0.547762	Nnt	nicotinamide nucleotide transhydrogenase [Source:MGI Symbol;Acc:MGI:109279]
15507	ENSMUSG00000072769	6.50485	1.67574	0.985704	1.70004	0.0891227	0.232478	Gm10419	predicted gene 10419 [Source:MGI Symbol;Acc:MGI:3642823]
15401	ENSMUSG00000071647	5.92873	1.67525	1.01906	1.64392	0.100193	0.25061	Eml3	echinoderm microtubule associated protein like 3 [Source:MGI Symbol;Acc:MGI:2387612]
17056	ENSMUSG00000085007	3.33493	1.67379	1.3835	1.20982	0.226347	0.422913	Smim43	small integral membrane protein 43 [Source:MGI Symbol;Acc:MGI:3650339]
18941	ENSMUSG00000097440	5.39193	1.67326	1.22855	1.36197	0.173206	0.357432	Gm6277	predicted gene 6277 [Source:MGI Symbol;Acc:MGI:3779583]
6217	ENSMUSG00000028986	7.29176	1.67287	1.13131	1.47871	0.139219	0.309139	Klhl7	kelch-like 7 [Source:MGI Symbol;Acc:MGI:1196453]
10910	ENSMUSG00000041921	7.34303	1.67252	0.918557	1.82081	0.0686351	0.196115	Metap1d	methionyl aminopeptidase type 1D (mitochondrial) [Source:MGI Symbol;Acc:MGI:1913809]
8668	ENSMUSG00000034845	7.42271	1.67185	0.952675	1.7549	0.079277	0.216979	Plvap	plasmalemma vesicle associated protein [Source:MGI Symbol;Acc:MGI:1890497]
939	ENSMUSG00000006711	3.84143	1.67143	1.26413	1.3222	0.186103	0.372967	D130043K22Rik	RIKEN cDNA D130043K22 gene [Source:MGI Symbol;Acc:MGI:3036268]
2144	ENSMUSG00000020263	8.55937	1.67088	0.954171	1.75113	0.0799227	0.218047	Appl2	adaptor protein, phosphotyrosine interaction, PH domain and leucine zipper containing 2 [Source:MGI Symbol;Acc:MGI:2384914]
3531	ENSMUSG00000022948	165.814	1.67066	0.458262	3.64564	0.000266729	0.00385402	Setd4	SET domain containing 4 [Source:MGI Symbol;Acc:MGI:2136890]
12988	ENSMUSG00000052605	9.02587	1.67033	0.840262	1.98787	0.0468263	0.153089	Isoc2b	isochorismatase domain containing 2b [Source:MGI Symbol;Acc:MGI:1914691]
3869	ENSMUSG00000024217	41.5205	1.66927	0.562545	2.96736	0.00300368	0.0228491	Snrpc	U1 small nuclear ribonucleoprotein C [Source:MGI Symbol;Acc:MGI:109489]
4321	ENSMUSG00000025151	49.002	1.66902	0.582034	2.86757	0.00413637	0.0284976	Maged1	MAGE family member D1 [Source:MGI Symbol;Acc:MGI:1930187]
8143	ENSMUSG00000033055	21.6752	1.66839	0.789025	2.1145	0.0344729	0.125039	Ankrd54	ankyrin repeat domain 54 [Source:MGI Symbol;Acc:MGI:2444209]
15131	ENSMUSG00000069456	9.34399	1.66834	0.875834	1.90486	0.056798	0.173987	Rdh16	retinol dehydrogenase 16 [Source:MGI Symbol;Acc:MGI:1201375]
11897	ENSMUSG00000046562	12.257	1.6679	0.723018	2.30686	0.0210627	0.0889113	Unc119b	unc-119 lipid binding chaperone B [Source:MGI Symbol;Acc:MGI:2147162]
13181	ENSMUSG00000053801	6.80482	1.66726	1.1132	1.49772	0.134207	0.301838	Grwd1	glutamate-rich WD repeat containing 1 [Source:MGI Symbol;Acc:MGI:2141989]
13685	ENSMUSG00000057101	7.31756	1.6647	0.938769	1.77328	0.0761827	0.211099	Zfp180	zinc finger protein 180 [Source:MGI Symbol;Acc:MGI:1923701]
11560	ENSMUSG00000044788	3.21052	1.66382	1.7537	0.948748	0.342749	0.540814	Fads6	fatty acid desaturase domain family, member 6 [Source:MGI Symbol;Acc:MGI:3039592]
4826	ENSMUSG00000026254	27.8455	1.66377	0.585967	2.83935	0.00452058	0.030323	Eif4e2	eukaryotic translation initiation factor 4E member 2 [Source:MGI Symbol;Acc:MGI:1914440]
1992	ENSMUSG00000019986	8.88997	1.66311	0.851624	1.95287	0.0508349	0.161549	Ahi1	Abelson helper integration site 1 [Source:MGI Symbol;Acc:MGI:87971]
6370	ENSMUSG00000029250	298.361	1.66255	0.244256	6.80658	9.99e-12	2.28e-09	Polr2b	polymerase (RNA) II (DNA directed) polypeptide B [Source:MGI Symbol;Acc:MGI:2388280]
6242	ENSMUSG00000029029	15.4469	1.66199	0.732227	2.26977	0.0232213	0.0947558	Wrap73	WD repeat containing, antisense to Trp73 [Source:MGI Symbol;Acc:MGI:1891749]
4404	ENSMUSG00000025290	215.281	1.66037	0.750105	2.21351	0.0268622	0.105781	Rps24	ribosomal protein S24 [Source:MGI Symbol;Acc:MGI:98147]
3836	ENSMUSG00000024160	17.671	1.66022	0.684093	2.42689	0.015229	0.0716779	Spsb3	splA/ryanodine receptor domain and SOCS box containing 3 [Source:MGI Symbol;Acc:MGI:1891471]
17522	ENSMUSG00000086657	4.31468	1.65989	1.29564	1.28113	0.200148	0.391559	Stamos	signal transducing adaptor molecule (SH3 domain and ITAM motif) 1, opposite strand [Source:MGI Symbol;Acc:MGI:1918207]
7476	ENSMUSG00000031657	19.8876	1.65981	0.607425	2.73253	0.00628497	0.0384113	Heatr3	HEAT repeat containing 3 [Source:MGI Symbol;Acc:MGI:2444491]
1070	ENSMUSG00000008892	362.108	1.6595	0.271839	6.10472	1.03e-09	1.35e-07	Vdac3	voltage-dependent anion channel 3 [Source:MGI Symbol;Acc:MGI:106922]
4651	ENSMUSG00000025917	228.551	1.65939	0.263105	6.30693	2.85e-10	4.53e-08	Cops5	COP9 signalosome subunit 5 [Source:MGI Symbol;Acc:MGI:1349415]
3848	ENSMUSG00000024181	73.8971	1.65897	0.401667	4.13022	3.62e-05	0.000755455	Mrpl28	mitochondrial ribosomal protein L28 [Source:MGI Symbol;Acc:MGI:1915861]
6432	ENSMUSG00000029392	3.55491	1.6589	1.54787	1.07173	0.28384	0.485404	Rilpl1	Rab interacting lysosomal protein-like 1 [Source:MGI Symbol;Acc:MGI:1922945]
3106	ENSMUSG00000022125	2.69086	1.6582	1.92472	0.861528	0.388948	0.583247	Cln5	ceroid-lipofuscinosis, neuronal 5 [Source:MGI Symbol;Acc:MGI:2442253]
9305	ENSMUSG00000037070	28.055	1.65725	0.561838	2.94969	0.00318094	0.0238407	Rbmxl1	RNA binding motif protein, X-linked like-1 [Source:MGI Symbol;Acc:MGI:1343045]
14137	ENSMUSG00000060227	22.4644	1.65682	0.6396	2.59039	0.00958661	0.0519059	Golm2	golgi membrane protein 2 [Source:MGI Symbol;Acc:MGI:2443129]
12697	ENSMUSG00000050855	32.727	1.65638	0.488836	3.38841	0.000702992	0.00771948	Zfp940	zinc finger protein 940 [Source:MGI Symbol;Acc:MGI:2446235]
756	ENSMUSG00000005374	15.5217	1.65586	0.665697	2.4874	0.0128681	0.0643454	Tbl2	transducin (beta)-like 2 [Source:MGI Symbol;Acc:MGI:1351652]
5515	ENSMUSG00000027642	98.126	1.65549	0.39492	4.19197	2.77e-05	0.000611408	Rpn2	ribophorin II [Source:MGI Symbol;Acc:MGI:98085]
9576	ENSMUSG00000037916	49.4253	1.65519	0.45212	3.66094	0.000251288	0.00365517	Ndufv1	NADH:ubiquinone oxidoreductase core subunit V1 [Source:MGI Symbol;Acc:MGI:107851]
6827	ENSMUSG00000030268	129.042	1.65507	0.402158	4.11548	3.86e-05	0.000793212	Bcat1	branched chain aminotransferase 1, cytosolic [Source:MGI Symbol;Acc:MGI:104861]
14896	ENSMUSG00000067274	442.67	1.65448	0.818437	2.02151	0.0432271	0.145032	Rplp0	ribosomal protein, large, P0 [Source:MGI Symbol;Acc:MGI:1927636]
17263	ENSMUSG00000085757	3.29495	1.65345	1.38418	1.19453	0.232269	0.430329	Tslrn1	testis specific long noncoding RNA 1 [Source:MGI Symbol;Acc:MGI:1922795]
902	ENSMUSG00000006442	52.1463	1.65308	0.492007	3.35987	0.000779799	0.00832316	Srm	spermidine synthase [Source:MGI Symbol;Acc:MGI:102690]
18765	ENSMUSG00000096968	5.05639	1.65223	1.12029	1.47482	0.140262	0.310763	Gm26620	predicted gene, 26620 [Source:MGI Symbol;Acc:MGI:5477114]
17352	ENSMUSG00000086021	7.33817	1.65192	0.944717	1.74858	0.0803632	0.218708	Gm15767	predicted gene 15767 [Source:MGI Symbol;Acc:MGI:3783209]
3184	ENSMUSG00000022283	107.834	1.65186	0.488254	3.3832	0.000716453	0.00784774	Pabpc1	poly(A) binding protein, cytoplasmic 1 [Source:MGI Symbol;Acc:MGI:1349722]
9296	ENSMUSG00000037029	3.89665	1.65131	1.35315	1.22034	0.222334	0.418163	Zfp146	zinc finger protein 146 [Source:MGI Symbol;Acc:MGI:1347092]
9196	ENSMUSG00000036766	11.9402	1.65129	0.760434	2.17151	0.029893	0.113796	Dner	delta/notch-like EGF repeat containing [Source:MGI Symbol;Acc:MGI:2152889]
14490	ENSMUSG00000062867	20.3795	1.65007	0.685734	2.40628	0.016116	0.0743959	Impdh2	inosine monophosphate dehydrogenase 2 [Source:MGI Symbol;Acc:MGI:109367]
6054	ENSMUSG00000028692	283.489	1.64977	0.387038	4.26254	2.02e-05	0.000469633	Akr1a1	aldo-keto reductase family 1, member A1 (aldehyde reductase) [Source:MGI Symbol;Acc:MGI:1929955]
7897	ENSMUSG00000032417	32.6071	1.64948	0.528976	3.11825	0.00181928	0.0157826	Rwdd2a	RWD domain containing 2A [Source:MGI Symbol;Acc:MGI:1916769]
15616	ENSMUSG00000073435	32.9951	1.64919	0.494173	3.33728	0.00084603	0.00889139	Nme3	NME/NM23 nucleoside diphosphate kinase 3 [Source:MGI Symbol;Acc:MGI:1930182]
5423	ENSMUSG00000027447	236.884	1.64915	0.855966	1.92666	0.0540223	0.168451	Cst3	cystatin C [Source:MGI Symbol;Acc:MGI:102519]
17729	ENSMUSG00000087370	4.85391	1.64883	1.33337	1.23659	0.21624	0.410533	Tmem170b	transmembrane protein 170B [Source:MGI Symbol;Acc:MGI:3647046]
4226	ENSMUSG00000024959	8.63567	1.64823	0.913095	1.8051	0.0710585	0.201149	Bad	BCL2-associated agonist of cell death [Source:MGI Symbol;Acc:MGI:1096330]
3948	ENSMUSG00000024382	28.0796	1.64754	0.568405	2.89853	0.0037492	0.0265781	Ercc3	excision repair cross-complementing rodent repair deficiency, complementation group 3 [Source:MGI Symbol;Acc:MGI:95414]
2911	ENSMUSG00000021737	119.423	1.64728	0.333307	4.94223	7.72e-07	3.28e-05	Psmd6	proteasome (prosome, macropain) 26S subunit, non-ATPase, 6 [Source:MGI Symbol;Acc:MGI:1913663]
2229	ENSMUSG00000020422	6.52681	1.64697	1.22929	1.33977	0.180319	0.365868	Tns3	tensin 3 [Source:MGI Symbol;Acc:MGI:2443012]
5704	ENSMUSG00000028048	18.545	1.64695	0.713252	2.30908	0.0209392	0.0885028	Gba	glucosidase, beta, acid [Source:MGI Symbol;Acc:MGI:95665]
5317	ENSMUSG00000027255	8.35041	1.64672	0.984853	1.67205	0.0945152	0.241112	Arfgap2	ADP-ribosylation factor GTPase activating protein 2 [Source:MGI Symbol;Acc:MGI:1924288]
6883	ENSMUSG00000030374	67.049	1.64616	0.358591	4.59062	4.42e-06	0.000137476	Strn4	striatin, calmodulin binding protein 4 [Source:MGI Symbol;Acc:MGI:2142346]
12034	ENSMUSG00000047237	1370.29	1.64605	0.26329	6.25184	4.06e-10	6.16e-08	Fbxw21	F-box and WD-40 domain protein 21 [Source:MGI Symbol;Acc:MGI:2443323]
10315	ENSMUSG00000039967	20.2792	1.64486	0.837219	1.96467	0.0494528	0.158424	Zfp292	zinc finger protein 292 [Source:MGI Symbol;Acc:MGI:1353423]
850	ENSMUSG00000006057	73.2429	1.64332	0.504314	3.25852	0.00111996	0.0110173	Atp5g1	ATP synthase, H+ transporting, mitochondrial F0 complex, subunit C1 (subunit 9) [Source:MGI Symbol;Acc:MGI:107653]
4310	ENSMUSG00000025134	13.9138	1.64287	0.710555	2.3121	0.0207724	0.0879667	Alyref	Aly/REF export factor [Source:MGI Symbol;Acc:MGI:1341044]
13147	ENSMUSG00000053560	7.79428	1.64282	1.10349	1.48875	0.136553	0.304819	Ier2	immediate early response 2 [Source:MGI Symbol;Acc:MGI:104815]
6416	ENSMUSG00000029364	7.72875	1.64276	1.0159	1.61705	0.105868	0.259778	Wsb2	WD repeat and SOCS box-containing 2 [Source:MGI Symbol;Acc:MGI:2144041]
15884	ENSMUSG00000074733	12.7133	1.64239	0.89029	1.84478	0.0650695	0.189787	Zfp950	zinc finger protein 950 [Source:MGI Symbol;Acc:MGI:2652824]
16141	ENSMUSG00000078452	35.27	1.64235	0.44841	3.66261	0.000249661	0.00364324	Raet1d	retinoic acid early transcript delta [Source:MGI Symbol;Acc:MGI:1861032]
860	ENSMUSG00000006205	134.447	1.6417	0.775697	2.11643	0.0343087	0.124842	Htra1	HtrA serine peptidase 1 [Source:MGI Symbol;Acc:MGI:1929076]
13959	ENSMUSG00000058979	6.73997	1.64127	1.06622	1.53933	0.123723	0.286973	Hdhd5	haloacid dehalogenase like hydrolase domain containing 5 [Source:MGI Symbol;Acc:MGI:2136976]
2996	ENSMUSG00000021917	149.433	1.64122	0.318367	5.15512	2.53e-07	1.26e-05	Spcs1	signal peptidase complex subunit 1 homolog (S. cerevisiae) [Source:MGI Symbol;Acc:MGI:1916269]
7759	ENSMUSG00000032184	5.93569	1.64076	1.08475	1.51257	0.130388	0.296656	Lysmd2	LysM, putative peptidoglycan-binding, domain containing 2 [Source:MGI Symbol;Acc:MGI:1917332]
5401	ENSMUSG00000027404	56.496	1.64029	1.00948	1.62489	0.104187	0.257345	Snrpb	small nuclear ribonucleoprotein B [Source:MGI Symbol;Acc:MGI:98342]
16190	ENSMUSG00000078656	83.1073	1.63985	0.365359	4.48834	7.18e-06	0.000210427	Vps25	vacuolar protein sorting 25 [Source:MGI Symbol;Acc:MGI:106354]
1000	ENSMUSG00000007783	3.53433	1.63971	1.32127	1.24101	0.214601	0.408531	Cpt1c	carnitine palmitoyltransferase 1c [Source:MGI Symbol;Acc:MGI:2446526]
2759	ENSMUSG00000021417	20.8022	1.63848	0.799819	2.04856	0.0405048	0.138555	Eci2	enoyl-Coenzyme A delta isomerase 2 [Source:MGI Symbol;Acc:MGI:1346064]
12703	ENSMUSG00000050891	4.40846	1.63828	1.2681	1.29191	0.196389	0.386895	Tatdn1	TatD DNase domain containing 1 [Source:MGI Symbol;Acc:MGI:1916944]
12105	ENSMUSG00000047641	3.9511	1.63817	1.28098	1.27885	0.200951	0.392144	Krt87	keratin 87 [Source:MGI Symbol;Acc:MGI:3665486]
7530	ENSMUSG00000031770	7.02442	1.63689	1.15302	1.41965	0.155709	0.332535	Herpud1	homocysteine-inducible, endoplasmic reticulum stress-inducible, ubiquitin-like domain member 1 [Source:MGI Symbol;Acc:MGI:1927406]
4749	ENSMUSG00000026109	26.8309	1.63656	0.522258	3.13363	0.00172661	0.0151852	Tmeff2	transmembrane protein with EGF-like and two follistatin-like domains 2 [Source:MGI Symbol;Acc:MGI:1861735]
11666	ENSMUSG00000045284	9.8192	1.63628	0.873727	1.87276	0.0611015	0.18231	Dcaf12l1	DDB1 and CUL4 associated factor 12-like 1 [Source:MGI Symbol;Acc:MGI:2444462]
22527	ENSMUSG00000115164	7.52668	1.63569	0.953877	1.71478	0.0863854	0.228323	Gm30159	predicted gene, 30159 [Source:MGI Symbol;Acc:MGI:5589318]
483	ENSMUSG00000003184	11.766	1.63548	0.928069	1.76224	0.0780292	0.214386	Irf3	interferon regulatory factor 3 [Source:MGI Symbol;Acc:MGI:1859179]
1858	ENSMUSG00000019494	62.2955	1.6352	0.501358	3.26154	0.00110809	0.0109574	Cops6	COP9 signalosome subunit 6 [Source:MGI Symbol;Acc:MGI:1349439]
14655	ENSMUSG00000064036	23.0514	1.63415	0.566094	2.88671	0.00389298	0.0273626	Mro	maestro [Source:MGI Symbol;Acc:MGI:2152817]
2550	ENSMUSG00000020988	6.18581	1.63316	1.05683	1.54534	0.122264	0.284939	L2hgdh	L-2-hydroxyglutarate dehydrogenase [Source:MGI Symbol;Acc:MGI:2384968]
3889	ENSMUSG00000024248	189.08	1.63194	0.29264	5.57662	2.45e-08	1.92e-06	Cox7a2l	cytochrome c oxidase subunit 7A2 like [Source:MGI Symbol;Acc:MGI:106015]
1435	ENSMUSG00000015605	24.8694	1.63184	0.607452	2.68636	0.00722345	0.042399	Srf	serum response factor [Source:MGI Symbol;Acc:MGI:106658]
2170	ENSMUSG00000020308	13.4129	1.63119	0.738499	2.20879	0.0271891	0.106509	Tpgs1	tubulin polyglutamylase complex subunit 1 [Source:MGI Symbol;Acc:MGI:106618]
484	ENSMUSG00000003190	11.1501	1.63076	0.777459	2.09755	0.0359449	0.128366	Bcl2l12	BCL2-like 12 (proline rich) [Source:MGI Symbol;Acc:MGI:1922986]
17980	ENSMUSG00000090266	24.0857	1.62922	0.554006	2.9408	0.00327362	0.0242876	Mettl23	methyltransferase like 23 [Source:MGI Symbol;Acc:MGI:1921569]
2209	ENSMUSG00000020386	67.8263	1.62908	0.420536	3.87383	0.00010714	0.0018468	Sar1b	secretion associated Ras related GTPase 1B [Source:MGI Symbol;Acc:MGI:1913647]
15104	ENSMUSG00000069206	6.59351	1.62857	1.05988	1.53655	0.124403	0.288045	Zfp874a	zinc finger protein 874a [Source:MGI Symbol;Acc:MGI:3040703]
7004	ENSMUSG00000030659	4.3007	1.62788	1.26578	1.28607	0.198417	0.389234	Nucb2	nucleobindin 2 [Source:MGI Symbol;Acc:MGI:1858179]
13290	ENSMUSG00000054519	7.35138	1.62731	0.945615	1.7209	0.0852683	0.226599	Zfp867	zinc finger protein 867 [Source:MGI Symbol;Acc:MGI:2681848]
9349	ENSMUSG00000037214	155.93	1.62722	0.304996	5.33521	9.54e-08	5.68e-06	Thap1	THAP domain containing, apoptosis associated protein 1 [Source:MGI Symbol;Acc:MGI:1921004]
7789	ENSMUSG00000032246	3.1122	1.625	1.44872	1.12168	0.261997	0.462588	Calml4	calmodulin-like 4 [Source:MGI Symbol;Acc:MGI:1922850]
22088	ENSMUSG00000113311	6.61843	1.62467	1.13711	1.42877	0.153069	0.328741	Gm47428	predicted gene, 47428 [Source:MGI Symbol;Acc:MGI:6096373]
14886	ENSMUSG00000067194	200.337	1.62439	0.344654	4.7131	2.44e-06	8.38e-05	Eif1ax	eukaryotic translation initiation factor 1A, X-linked [Source:MGI Symbol;Acc:MGI:1913485]
4650	ENSMUSG00000025916	2.76958	1.62364	1.46745	1.10644	0.268537	0.470096	Ppp1r42	protein phosphatase 1, regulatory subunit 42 [Source:MGI Symbol;Acc:MGI:1921138]
9809	ENSMUSG00000038515	10.079	1.62363	0.81441	1.99363	0.0461925	0.151653	Grtp1	GH regulated TBC protein 1 [Source:MGI Symbol;Acc:MGI:1914040]
520	ENSMUSG00000003402	28.848	1.62316	0.580145	2.79785	0.00514447	0.033335	Prkcsh	protein kinase C substrate 80K-H [Source:MGI Symbol;Acc:MGI:107877]
14853	ENSMUSG00000066839	12.1981	1.62305	0.779383	2.08248	0.0372985	0.13115	Ecsit	ECSIT signalling integrator [Source:MGI Symbol;Acc:MGI:1349469]
5958	ENSMUSG00000028540	9.85409	1.62299	0.955697	1.69823	0.0894652	0.233052	Dph2	DPH2 homolog [Source:MGI Symbol;Acc:MGI:1914978]
10708	ENSMUSG00000041215	6.14554	1.62257	1.35954	1.19348	0.232683	0.430915	Yeats2	YEATS domain containing 2 [Source:MGI Symbol;Acc:MGI:2447762]
15624	ENSMUSG00000073471	85.1182	1.62203	0.336972	4.81356	1.48e-06	5.55e-05	Rsph3a	radial spoke 3A homolog (Chlamydomonas) [Source:MGI Symbol;Acc:MGI:1914082]
15941	ENSMUSG00000074918	5.76621	1.62058	1.31283	1.23442	0.217048	0.411469	Inafm2	InaF motif containing 2 [Source:MGI Symbol;Acc:MGI:1915354]
5056	ENSMUSG00000026701	85.7612	1.62048	0.94185	1.72053	0.085337	0.226648	Prdx6	peroxiredoxin 6 [Source:MGI Symbol;Acc:MGI:894320]
6690	ENSMUSG00000029911	52.8182	1.62035	0.52379	3.09351	0.00197801	0.0167128	Ssbp1	single-stranded DNA binding protein 1 [Source:MGI Symbol;Acc:MGI:1920040]
7217	ENSMUSG00000031148	10.415	1.62001	0.933817	1.73482	0.0827726	0.222315	Gpkow	G patch domain and KOW motifs [Source:MGI Symbol;Acc:MGI:1859610]
3274	ENSMUSG00000022438	5.67306	1.61924	1.01838	1.59002	0.111831	0.269164	Parvb	parvin, beta [Source:MGI Symbol;Acc:MGI:2153063]
9155	ENSMUSG00000036598	7.42524	1.61779	1.02578	1.57714	0.114763	0.273779	Ccdc113	coiled-coil domain containing 113 [Source:MGI Symbol;Acc:MGI:3606076]
7512	ENSMUSG00000031736	2.68152	1.61731	1.50392	1.07539	0.282198	0.48391	Crnde	colorectal neoplasia differentially expressed (non-protein coding) [Source:MGI Symbol;Acc:MGI:1918546]
3475	ENSMUSG00000022827	11.2345	1.61684	0.778902	2.07579	0.0379136	0.132467	Rabl3	RAB, member RAS oncogene family-like 3 [Source:MGI Symbol;Acc:MGI:1914907]
7028	ENSMUSG00000030706	164.031	1.61648	0.334367	4.83446	1.34e-06	5.04e-05	Mrpl48	mitochondrial ribosomal protein L48 [Source:MGI Symbol;Acc:MGI:1289321]
19236	ENSMUSG00000099032	6.91735	1.6162	0.97055	1.66524	0.095864	0.243406	Tcf24	transcription factor 24 [Source:MGI Symbol;Acc:MGI:3780500]
7116	ENSMUSG00000030871	6.93853	1.61563	1.09173	1.47988	0.138906	0.308593	Ears2	glutamyl-tRNA synthetase 2, mitochondrial [Source:MGI Symbol;Acc:MGI:1914667]
9073	ENSMUSG00000036281	9.90759	1.61543	0.906077	1.78289	0.074605	0.20796	Snapc4	small nuclear RNA activating complex, polypeptide 4 [Source:MGI Symbol;Acc:MGI:2443935]
4816	ENSMUSG00000026239	122.5	1.61486	0.312941	5.16025	2.47e-07	1.24e-05	Pde6d	phosphodiesterase 6D, cGMP-specific, rod, delta [Source:MGI Symbol;Acc:MGI:1270843]
17884	ENSMUSG00000089847	40.0108	1.61482	0.500647	3.22547	0.00125768	0.0120143	Timm10b	translocase of inner mitochondrial membrane 10B [Source:MGI Symbol;Acc:MGI:1315196]
4142	ENSMUSG00000024797	7.66582	1.61363	1.04952	1.53749	0.124173	0.287612	Vps51	VPS51 GARP complex subunit [Source:MGI Symbol;Acc:MGI:1915755]
14697	ENSMUSG00000064284	88.4797	1.61301	0.358721	4.49655	6.91e-06	0.000203369	Cdpf1	cysteine rich, DPF motif domain containing 1 [Source:MGI Symbol;Acc:MGI:1919605]
7905	ENSMUSG00000032435	31.1037	1.61296	0.565273	2.85342	0.00432512	0.0293764	Dync1li1	dynein cytoplasmic 1 light intermediate chain 1 [Source:MGI Symbol;Acc:MGI:2135610]
16167	ENSMUSG00000078572	64.9983	1.61281	0.358281	4.50153	6.75e-06	0.000199542	Ndufaf8	NADH:ubiquinone oxidoreductase complex assembly factor 8 [Source:MGI Symbol;Acc:MGI:1913676]
2412	ENSMUSG00000020736	7.37081	1.61254	1.18907	1.35614	0.175056	0.359548	Nt5c	5',3'-nucleotidase, cytosolic [Source:MGI Symbol;Acc:MGI:1354954]
2864	ENSMUSG00000021650	43.8154	1.61205	0.433715	3.71683	0.000201737	0.00310859	Ptcd2	pentatricopeptide repeat domain 2 [Source:MGI Symbol;Acc:MGI:1916177]
3176	ENSMUSG00000022261	28.6985	1.61204	0.62789	2.5674	0.0102465	0.0545586	Sdc2	syndecan 2 [Source:MGI Symbol;Acc:MGI:1349165]
9345	ENSMUSG00000037204	82.3473	1.61183	0.424297	3.79882	0.000145389	0.00237601	Atg101	autophagy related 101 [Source:MGI Symbol;Acc:MGI:1915368]
1479	ENSMUSG00000015932	118.427	1.61135	0.459974	3.50313	0.00045983	0.00576795	Dstn	destrin [Source:MGI Symbol;Acc:MGI:1929270]
13697	ENSMUSG00000057143	9.18972	1.61115	0.906894	1.77656	0.0756405	0.209961	Trim12c	tripartite motif-containing 12C [Source:MGI Symbol;Acc:MGI:4821183]
5395	ENSMUSG00000027394	8.57481	1.61038	0.899731	1.78985	0.0734786	0.205992	Ttl	tubulin tyrosine ligase [Source:MGI Symbol;Acc:MGI:1916987]
14693	ENSMUSG00000064264	6.10423	1.61027	1.1049	1.4574	0.145006	0.318038	Zfp428	zinc finger protein 428 [Source:MGI Symbol;Acc:MGI:1916463]
3426	ENSMUSG00000022752	30.8128	1.60995	0.666911	2.41404	0.0157767	0.0732914	Tomm70a	translocase of outer mitochondrial membrane 70A [Source:MGI Symbol;Acc:MGI:106295]
4786	ENSMUSG00000026185	15.7279	1.60971	1.59878	1.00684	0.314013	0.514798	Igfbp5	insulin-like growth factor binding protein 5 [Source:MGI Symbol;Acc:MGI:96440]
9843	ENSMUSG00000038580	2.90794	1.60835	1.50422	1.06922	0.28497	0.48641	Sct	secretin [Source:MGI Symbol;Acc:MGI:99466]
13572	ENSMUSG00000056305	63.8206	1.60809	0.475741	3.38019	0.000724365	0.0079078	Usp39	ubiquitin specific peptidase 39 [Source:MGI Symbol;Acc:MGI:107622]
5642	ENSMUSG00000027937	118.498	1.60785	0.302569	5.31399	1.07e-07	6.05e-06	Jtb	jumping translocation breakpoint [Source:MGI Symbol;Acc:MGI:1346082]
2390	ENSMUSG00000020700	2.74799	1.60741	1.57872	1.01817	0.308597	0.508913	Map3k3	mitogen-activated protein kinase kinase kinase 3 [Source:MGI Symbol;Acc:MGI:1346874]
13084	ENSMUSG00000053164	5.13437	1.60722	1.131	1.42105	0.155301	0.331917	Gpr21	G protein-coupled receptor 21 [Source:MGI Symbol;Acc:MGI:2441890]
11952	ENSMUSG00000046806	9.02198	1.60675	0.888748	1.80788	0.0706259	0.200246	Cyren	cell cycle regulator of NHEJ [Source:MGI Symbol;Acc:MGI:1925662]
4730	ENSMUSG00000026073	19.5558	1.60489	0.663869	2.41748	0.0156284	0.0729342	Il1r2	interleukin 1 receptor, type II [Source:MGI Symbol;Acc:MGI:96546]
10489	ENSMUSG00000040488	3.44164	1.60452	1.38436	1.15903	0.246442	0.446307	Ltbp4	latent transforming growth factor beta binding protein 4 [Source:MGI Symbol;Acc:MGI:1321395]
6744	ENSMUSG00000030086	77.4111	1.60439	0.484528	3.31124	0.000928822	0.00956383	Chchd6	coiled-coil-helix-coiled-coil-helix domain containing 6 [Source:MGI Symbol;Acc:MGI:1913348]
17174	ENSMUSG00000085438	40.6987	1.60402	0.558729	2.87084	0.00409384	0.0282931	Oip5os1	Opa interacting protein 5, opposite strand 1 [Source:MGI Symbol;Acc:MGI:1913852]
13250	ENSMUSG00000054263	8.42368	1.60358	1.01502	1.57985	0.114141	0.27296	Lifr	LIF receptor alpha [Source:MGI Symbol;Acc:MGI:96788]
2384	ENSMUSG00000020691	8.62854	1.60285	0.947773	1.69118	0.0908029	0.234943	Mettl2	methyltransferase like 2 [Source:MGI Symbol;Acc:MGI:1289171]
10944	ENSMUSG00000042063	6.52355	1.60264	3.41567	0.469204	0.638924	0.784573	Zfp386	zinc finger protein 386 (Kruppel-like) [Source:MGI Symbol;Acc:MGI:1930708]
18246	ENSMUSG00000092203	10.9231	1.60102	1.96465	0.814913	0.415122	0.605806	1110038B12Rik	RIKEN cDNA 1110038B12 gene [Source:MGI Symbol;Acc:MGI:1916013]
15105	ENSMUSG00000069208	4.49291	1.60073	1.21405	1.31851	0.187334	0.374752	Zfp825	zinc finger protein 825 [Source:MGI Symbol;Acc:MGI:2385315]
1566	ENSMUSG00000017195	5.39648	1.59975	1.06115	1.50757	0.131666	0.298644	Zpbp2	zona pellucida binding protein 2 [Source:MGI Symbol;Acc:MGI:1916626]
13614	ENSMUSG00000056598	5.2945	1.59911	1.12014	1.4276	0.153407	0.329177	Drc3	dynein regulatory complex subunit 3 [Source:MGI Symbol;Acc:MGI:1921915]
12355	ENSMUSG00000048920	6.18903	1.59877	0.990787	1.61363	0.106607	0.260767	Fkrp	fukutin related protein [Source:MGI Symbol;Acc:MGI:2447586]
10720	ENSMUSG00000041255	3.29478	1.59822	1.41068	1.13294	0.257239	0.457118	Tmco5b	transmembrane and coiled-coil domains 5B [Source:MGI Symbol;Acc:MGI:1922525]
8578	ENSMUSG00000034566	160.366	1.59776	0.370422	4.31336	1.61e-05	0.000387934	Atp5h	ATP synthase, H+ transporting, mitochondrial F0 complex, subunit D [Source:MGI Symbol;Acc:MGI:1918929]
191	ENSMUSG00000001248	3.09563	1.59764	1.76733	0.903987	0.366002	0.561816	Gramd1a	GRAM domain containing 1A [Source:MGI Symbol;Acc:MGI:105490]
1775	ENSMUSG00000018846	39.1897	1.59758	0.462442	3.45465	0.000551	0.00652479	Pank3	pantothenate kinase 3 [Source:MGI Symbol;Acc:MGI:2387464]
6117	ENSMUSG00000028811	4.47381	1.59751	1.25419	1.27374	0.202756	0.394559	Yars	tyrosyl-tRNA synthetase [Source:MGI Symbol;Acc:MGI:2147627]
14495	ENSMUSG00000062929	268.954	1.59523	0.289449	5.51125	3.56e-08	2.62e-06	Cfl2	cofilin 2, muscle [Source:MGI Symbol;Acc:MGI:101763]
2730	ENSMUSG00000021361	1361.99	1.59506	0.207493	7.68727	1.5e-14	6.9e-12	Tmem14c	transmembrane protein 14C [Source:MGI Symbol;Acc:MGI:1913404]
17724	ENSMUSG00000087365	3.64825	1.59471	1.74417	0.914309	0.360554	0.55688	C430049B03Rik	RIKEN cDNA C430049B03 gene [Source:MGI Symbol;Acc:MGI:1924903]
9013	ENSMUSG00000036073	8.94036	1.59431	0.895993	1.77938	0.0751772	0.209063	Galt	galactose-1-phosphate uridyl transferase [Source:MGI Symbol;Acc:MGI:95638]
1219	ENSMUSG00000011837	11.1103	1.59378	0.946649	1.6836	0.092259	0.237492	Snapc2	small nuclear RNA activating complex, polypeptide 2 [Source:MGI Symbol;Acc:MGI:1914861]
8810	ENSMUSG00000035297	171.126	1.59312	0.374499	4.254	2.1e-05	0.000485359	Cops4	COP9 signalosome subunit 4 [Source:MGI Symbol;Acc:MGI:1349414]
319	ENSMUSG00000002058	13.2428	1.59291	0.974153	1.63518	0.102011	0.253466	Unc119	unc-119 lipid binding chaperone [Source:MGI Symbol;Acc:MGI:1328357]
3640	ENSMUSG00000023286	45.7072	1.59224	0.449518	3.5421	0.000396961	0.00517283	Ube2j2	ubiquitin-conjugating enzyme E2J 2 [Source:MGI Symbol;Acc:MGI:2153608]
5660	ENSMUSG00000027963	6.6367	1.59163	1.06034	1.50106	0.133341	0.300579	Extl2	exostosin-like glycosyltransferase 2 [Source:MGI Symbol;Acc:MGI:1889574]
7080	ENSMUSG00000030796	19.3556	1.59129	0.6647	2.394	0.0166656	0.0760827	Tead2	TEA domain family member 2 [Source:MGI Symbol;Acc:MGI:104904]
8651	ENSMUSG00000034793	13.1838	1.59015	0.768212	2.06994	0.0384579	0.133557	G6pc3	glucose 6 phosphatase, catalytic, 3 [Source:MGI Symbol;Acc:MGI:1915651]
5091	ENSMUSG00000026775	29.8089	1.58717	0.624975	2.53957	0.0110989	0.0578396	Yme1l1	YME1-like 1 (S. cerevisiae) [Source:MGI Symbol;Acc:MGI:1351651]
44	ENSMUSG00000000296	17.0511	1.58623	0.781594	2.02948	0.042409	0.143143	Tpd52l1	tumor protein D52-like 1 [Source:MGI Symbol;Acc:MGI:1298386]
13198	ENSMUSG00000053898	39.6396	1.58613	0.633182	2.50502	0.0122444	0.0618584	Ech1	enoyl coenzyme A hydratase 1, peroxisomal [Source:MGI Symbol;Acc:MGI:1858208]
6577	ENSMUSG00000029642	417.362	1.58591	0.255958	6.19599	5.79e-10	7.89e-08	Polr1d	polymerase (RNA) I polypeptide D [Source:MGI Symbol;Acc:MGI:108403]
12803	ENSMUSG00000051367	7.02502	1.58478	0.933551	1.69758	0.0895864	0.233066	Six1	sine oculis-related homeobox 1 [Source:MGI Symbol;Acc:MGI:102780]
7746	ENSMUSG00000032127	22.5793	1.58463	0.574167	2.75987	0.00578247	0.0362871	Vps11	VPS11, CORVET/HOPS core subunit [Source:MGI Symbol;Acc:MGI:1918982]
8868	ENSMUSG00000035517	18.3403	1.58341	0.634104	2.49709	0.0125219	0.0628517	Tdrd7	tudor domain containing 7 [Source:MGI Symbol;Acc:MGI:2140279]
7391	ENSMUSG00000031503	34.0197	1.58262	1.20164	1.31705	0.187823	0.37539	Col4a2	collagen, type IV, alpha 2 [Source:MGI Symbol;Acc:MGI:88455]
13852	ENSMUSG00000058254	4.01366	1.58153	1.5414	1.02603	0.304876	0.504981	Tspan7	tetraspanin 7 [Source:MGI Symbol;Acc:MGI:1298407]
2800	ENSMUSG00000021508	16.7046	1.58151	0.657104	2.40678	0.0160937	0.0743571	Cxcl14	chemokine (C-X-C motif) ligand 14 [Source:MGI Symbol;Acc:MGI:1888514]
4478	ENSMUSG00000025466	2.89251	1.5812	3.8334	0.41248	0.679987	0.813217	Fuom	fucose mutarotase [Source:MGI Symbol;Acc:MGI:1916314]
4190	ENSMUSG00000024892	10.1326	1.58096	0.873216	1.8105	0.0702176	0.199344	Pcx	pyruvate carboxylase [Source:MGI Symbol;Acc:MGI:97520]
8680	ENSMUSG00000034880	66.3237	1.5807	0.428547	3.68852	0.000225561	0.00336206	Mrpl34	mitochondrial ribosomal protein L34 [Source:MGI Symbol;Acc:MGI:2137227]
6224	ENSMUSG00000028998	63.2382	1.58036	0.461751	3.42253	0.000620405	0.00705023	Tomm7	translocase of outer mitochondrial membrane 7 [Source:MGI Symbol;Acc:MGI:1913419]
7224	ENSMUSG00000031157	28.0308	1.57773	0.554903	2.84326	0.0044655	0.0300693	Pqbp1	polyglutamine binding protein 1 [Source:MGI Symbol;Acc:MGI:1859638]
8438	ENSMUSG00000034157	38.6658	1.5774	0.438153	3.60011	0.000318081	0.00439889	Cipc	CLOCK interacting protein, circadian [Source:MGI Symbol;Acc:MGI:1919185]
16444	ENSMUSG00000079681	16.4354	1.57615	0.729311	2.16115	0.0306838	0.115826	Zglp1	zinc finger, GATA-like protein 1 [Source:MGI Symbol;Acc:MGI:3696042]
4204	ENSMUSG00000024914	53.4506	1.57589	0.475384	3.31499	0.000916474	0.00947357	Drap1	Dr1 associated protein 1 (negative cofactor 2 alpha) [Source:MGI Symbol;Acc:MGI:1913806]
12249	ENSMUSG00000048355	8.91945	1.57562	0.981794	1.60483	0.10853	0.263834	Arxes1	adipocyte-related X-chromosome expressed sequence 1 [Source:MGI Symbol;Acc:MGI:1923469]
3973	ENSMUSG00000024429	14.7443	1.57489	0.716881	2.19686	0.0280303	0.108918	Gnl1	guanine nucleotide binding protein-like 1 [Source:MGI Symbol;Acc:MGI:95764]
1850	ENSMUSG00000019461	11.6047	1.57432	0.955569	1.64752	0.099451	0.249219	Plscr3	phospholipid scramblase 3 [Source:MGI Symbol;Acc:MGI:1917560]
16067	ENSMUSG00000075706	73.0113	1.57328	1.03535	1.51957	0.12862	0.294037	Gpx4	glutathione peroxidase 4 [Source:MGI Symbol;Acc:MGI:104767]
3549	ENSMUSG00000022982	799.456	1.57051	0.328215	4.785	1.71e-06	6.31e-05	Sod1	superoxide dismutase 1, soluble [Source:MGI Symbol;Acc:MGI:98351]
5008	ENSMUSG00000026620	3.33419	1.56981	1.67732	0.935902	0.349323	0.546557	Mark1	MAP/microtubule affinity regulating kinase 1 [Source:MGI Symbol;Acc:MGI:2664902]
1233	ENSMUSG00000012405	362.296	1.56959	0.662536	2.36907	0.0178328	0.079813	Rpl15	ribosomal protein L15 [Source:MGI Symbol;Acc:MGI:1913730]
6694	ENSMUSG00000029918	503.353	1.56934	0.225788	6.95052	3.64e-12	9.25e-10	Mrps33	mitochondrial ribosomal protein S33 [Source:MGI Symbol;Acc:MGI:1338046]
18390	ENSMUSG00000093962	7.42256	1.56875	3.09385	0.507056	0.612115	0.765741	Gm11756	predicted gene 11756 [Source:MGI Symbol;Acc:MGI:3702095]
9128	ENSMUSG00000036504	27.5727	1.56815	0.509571	3.0774	0.00208815	0.0173305	Phpt1	phosphohistidine phosphatase 1 [Source:MGI Symbol;Acc:MGI:1922704]
10365	ENSMUSG00000040123	24.2894	1.56812	0.573981	2.73202	0.00629479	0.0384404	Zmym5	zinc finger, MYM-type 5 [Source:MGI Symbol;Acc:MGI:3041170]
9856	ENSMUSG00000038608	13.1177	1.56786	0.696586	2.25077	0.0243999	0.0985012	Dock10	dedicator of cytokinesis 10 [Source:MGI Symbol;Acc:MGI:2146320]
13325	ENSMUSG00000054723	5.85891	1.56711	1.01483	1.54421	0.122537	0.285272	Vmac	vimentin-type intermediate filament associated coiled-coil protein [Source:MGI Symbol;Acc:MGI:2146912]
3221	ENSMUSG00000022354	204.056	1.56676	0.310951	5.03862	4.69e-07	2.12e-05	Ndufb9	NADH:ubiquinone oxidoreductase subunit B9 [Source:MGI Symbol;Acc:MGI:1913468]
1756	ENSMUSG00000018727	336.183	1.56675	0.909375	1.72288	0.0849098	0.226101	Cpsf4l	cleavage and polyadenylation specific factor 4-like [Source:MGI Symbol;Acc:MGI:1277182]
22678	ENSMUSG00000115987	21.4864	1.56455	0.642835	2.43383	0.0149402	0.0707947	Vps28	vacuolar protein sorting 28 [Source:MGI Symbol;Acc:MGI:1914164]
13744	ENSMUSG00000057417	12.8594	1.56446	0.707221	2.21213	0.026958	0.105932	Dcpp3	demilune cell and parotid protein 3 [Source:MGI Symbol;Acc:MGI:3646420]
4269	ENSMUSG00000025027	5.59551	1.56306	1.31804	1.1859	0.235662	0.434143	Xpnpep1	X-prolyl aminopeptidase (aminopeptidase P) 1, soluble [Source:MGI Symbol;Acc:MGI:2180003]
18924	ENSMUSG00000097402	27.8306	1.5627	0.533251	2.93052	0.00338399	0.0249133	Gm17399	predicted gene, 17399 [Source:MGI Symbol;Acc:MGI:4937033]
21069	ENSMUSG00000108811	5.43459	1.56257	1.07165	1.4581	0.144814	0.317826	4933432K03Rik	RIKEN cDNA 4933432K03 gene [Source:MGI Symbol;Acc:MGI:1918562]
838	ENSMUSG00000005981	65.5306	1.56254	0.468472	3.3354	0.000851758	0.00893738	Trap1	TNF receptor-associated protein 1 [Source:MGI Symbol;Acc:MGI:1915265]
1669	ENSMUSG00000018171	68.5638	1.56227	0.444909	3.51145	0.000445667	0.00561297	Vmp1	vacuole membrane protein 1 [Source:MGI Symbol;Acc:MGI:1923159]
8625	ENSMUSG00000034714	19.834	1.56183	0.834763	1.87098	0.0613479	0.182721	Ttyh2	tweety family member 2 [Source:MGI Symbol;Acc:MGI:2157091]
10249	ENSMUSG00000039754	6.7215	1.56107	1.03941	1.50188	0.133128	0.300413	Alkbh4	alkB homolog 4, lysine demethylase [Source:MGI Symbol;Acc:MGI:1919291]
7744	ENSMUSG00000032123	10.0871	1.56097	0.923235	1.69076	0.0908827	0.235047	Dpagt1	dolichyl-phosphate (UDP-N-acetylglucosamine) acetylglucosaminephosphotransferase 1 (GlcNAc-1-P transferase) [Source:MGI Symbol;Acc:MGI:1196396]
3569	ENSMUSG00000023020	271.198	1.56014	0.257309	6.06329	1.33e-09	1.66e-07	Cox14	cytochrome c oxidase assembly protein 14 [Source:MGI Symbol;Acc:MGI:1913629]
16158	ENSMUSG00000078517	17.8003	1.56002	0.737235	2.11604	0.0343415	0.124842	Emc1	ER membrane protein complex subunit 1 [Source:MGI Symbol;Acc:MGI:2443696]
1268	ENSMUSG00000013622	33.2183	1.55898	0.591523	2.63553	0.00840063	0.0474636	Atraid	all-trans retinoic acid induced differentiation factor [Source:MGI Symbol;Acc:MGI:1918918]
3067	ENSMUSG00000022043	52.8123	1.55873	0.49139	3.17208	0.00151353	0.0137908	Trim35	tripartite motif-containing 35 [Source:MGI Symbol;Acc:MGI:1914104]
16348	ENSMUSG00000079299	4.20081	1.55863	1.36431	1.14243	0.253274	0.453244	Klrb1	killer cell lectin-like receptor subfamily B member 1 [Source:MGI Symbol;Acc:MGI:96877]
14251	ENSMUSG00000061082	29.9511	1.55855	0.473678	3.2903	0.00100079	0.0101702	Plac1	placental specific protein 1 [Source:MGI Symbol;Acc:MGI:1926287]
5848	ENSMUSG00000028330	16.8853	1.5583	0.707028	2.20401	0.0275236	0.107437	Ncbp1	nuclear cap binding protein subunit 1 [Source:MGI Symbol;Acc:MGI:1891840]
12695	ENSMUSG00000050846	5.35605	1.55751	1.2617	1.23446	0.217032	0.411469	Zfp623	zinc finger protein 623 [Source:MGI Symbol;Acc:MGI:1926084]
7253	ENSMUSG00000031220	8.3348	1.55749	0.856745	1.81792	0.069077	0.196995	Awat2	acyl-CoA wax alcohol acyltransferase 2 [Source:MGI Symbol;Acc:MGI:3045345]
9653	ENSMUSG00000038112	15.0283	1.55645	0.67742	2.29761	0.0215838	0.0905601	AW551984	expressed sequence AW551984 [Source:MGI Symbol;Acc:MGI:2143322]
19049	ENSMUSG00000097743	5.50165	1.55588	1.08868	1.42914	0.152964	0.328682	Gm16973	predicted gene, 16973 [Source:MGI Symbol;Acc:MGI:4439897]
3309	ENSMUSG00000022503	6.9531	1.55558	1.03433	1.50395	0.132595	0.299839	Nubp1	nucleotide binding protein 1 [Source:MGI Symbol;Acc:MGI:1347073]
10361	ENSMUSG00000040112	57.4977	1.55547	0.458141	3.39517	0.000685857	0.00758805	Mrps35	mitochondrial ribosomal protein S35 [Source:MGI Symbol;Acc:MGI:2385255]
5267	ENSMUSG00000027171	4.80633	1.55497	1.1253	1.38183	0.167023	0.348629	Prrg4	proline rich Gla (G-carboxyglutamic acid) 4 (transmembrane) [Source:MGI Symbol;Acc:MGI:2442211]
3328	ENSMUSG00000022540	24.1646	1.55477	0.734603	2.11648	0.0343038	0.124842	Rogdi	rogdi homolog [Source:MGI Symbol;Acc:MGI:1913299]
15787	ENSMUSG00000074269	10.8347	1.55387	0.756645	2.05363	0.0400118	0.137509	Rec114	REC114 meiotic recombination protein [Source:MGI Symbol;Acc:MGI:1920923]
11578	ENSMUSG00000044881	7.72714	1.55254	0.941374	1.64922	0.0991021	0.24862	Coa4	cytochrome c oxidase assembly factor 4 [Source:MGI Symbol;Acc:MGI:1915435]
10756	ENSMUSG00000041377	428.307	1.55019	0.249016	6.22526	4.81e-10	6.91e-08	Ninj2	ninjurin 2 [Source:MGI Symbol;Acc:MGI:1352751]
8751	ENSMUSG00000035133	34.7134	1.55003	0.628888	2.46472	0.0137121	0.0670797	Arhgap5	Rho GTPase activating protein 5 [Source:MGI Symbol;Acc:MGI:1332637]
8341	ENSMUSG00000033809	21.5699	1.54931	0.626811	2.47173	0.0134459	0.066085	Alg3	asparagine-linked glycosylation 3 (alpha-1,3-mannosyltransferase) [Source:MGI Symbol;Acc:MGI:1098592]
9377	ENSMUSG00000037287	5.07821	1.54883	1.38216	1.12059	0.262463	0.463288	Tbcel	tubulin folding cofactor E-like [Source:MGI Symbol;Acc:MGI:1925543]
2299	ENSMUSG00000020542	8.79066	1.5482	1.1068	1.39881	0.161871	0.340943	Myocd	myocardin [Source:MGI Symbol;Acc:MGI:2137495]
1491	ENSMUSG00000015981	15.5133	1.54804	0.67955	2.27804	0.0227245	0.0935369	Stk32c	serine/threonine kinase 32C [Source:MGI Symbol;Acc:MGI:2385336]
2564	ENSMUSG00000021023	22.338	1.54677	0.583472	2.65097	0.008026	0.0458168	Prorp	protein only RNase P catalytic subunit [Source:MGI Symbol;Acc:MGI:1913382]
[truncated: 11,205 more rows]

## Sheet: Fig 8
c
	Cnot6l		Cnot7		Btg4
	WT MII	Nat10-ZcKO MII	WT MII	Nat10-ZcKO MII	WT MII	Nat10-ZcKO MII
Repeat1	1.26576	0.45376	1.01236	0.0336339	1.00421	0.128758
Repeat2	1.26576	0.779165	0.999998	0.172493	1.03428	0.50184
Repeat3	0.532185	0.939523	1.0172	0.128363	1	0.193446
	Cnot6l		Cnot7		Btg4
	WT MII	Nat10-ZcKO MII	WT MII	Nat10-ZcKO MII	WT MII	Nat10-ZcKO MII
Mean	1.021	0.7241	1.01	0.1115	1.013	0.2747
Std. Deviation	0.4235	0.2475	0.008873	0.07095	0.0187	0.1994
Std. Error of Mean	0.2445	0.1429	0.005123	0.04096	0.01079	0.1151
d
f
g	MII
Eif3g			Rpl35a			Gtf2h5			Chchd2			Birc5			Slc25a5			Gapdh
WT	Nat10-ZcKO		WT	Nat10-ZcKO		WT	Nat10-ZcKO		WT	Nat10-ZcKO		WT	Nat10-ZcKO		WT	Nat10-ZcKO		WT	Nat10-ZcKO
0.10754	0.035184		0.022936	0.017497		0.199382	0.104444		0.334106	0.039761		0	0.018634		0.121476	0.066993		0.092105	0.110294
0.11346	0.044643		0.022936	0.01979		0.2	0.097325		0.337161	0.042573		0.11875	0.043478		0.132149	0.066924		0.085526	0.110294
0.124044	0.056157		0.022936	0.022099		0.206282	0.106864		0.353147	0.043675		0.25	0.074534		0.13474	0.067125		0.085526	0.110294
0.118449	0.067894		0.025018	0.022099		0.242264	0.118395		0.356481	0.049639		0.45625	0.173913		0.138896	0.070321		0.092105	0.117647
0.119363	0.080267		0.027275	0.022099		0.286502	0.131507		0.341544	0.053616		0.675	0.331466		0.149254	0.081435		0.098684	0.117647
0.11763	0.08562		0.027523	0.024751		0.331276	0.146872		0.382408	0.055294		0.841619	0.501137		0.155128	0.089522		0.105263	0.125
0.138589	0.092812		0.03	0.027403		0.415062	0.170345		0.426575	0.057631		0.9625	0.677019		0.201052	0.099511		0.111842	0.125
0.140306	0.094118		0.034619	0.027624		0.543951	0.230379		0.416975	0.058682		1	0.838509		0.259849	0.110863		0.111842	0.139706
0.144963	0.090125		0.039083	0.03068		0.67166	0.311169		0.415647	0.061373		0.94375	0.913043		0.340157	0.118725		0.125	0.147059
0.169923	0.095839		0.041188	0.033293		0.768518	0.382		0.409506	0.066133		0.857775	0.950311		0.43326	0.127219		0.131579	0.154412
0.193003	0.093851		0.041372	0.033331		0.858436	0.461481		0.371914	0.06682		0.791313	0.997124		0.531981	0.125122		0.144737	0.176471
0.223234	0.108722		0.044005	0.036365		0.944596	0.586799		0.364631	0.063686		0.7532	1		0.590352	0.127003		0.190789	0.220588
0.32381	0.16242		0.061867	0.041878		1.01675	0.710493		0.365742	0.057329		0.7125	0.981366		0.683615	0.149855		0.243421	0.272059
0.461904	0.256682		0.100307	0.044215		1.01878	0.81916		0.369197	0.060925		0.69375	0.956522		0.7825	0.183037		0.315789	0.382353
0.616667	0.390973		0.160147	0.050823		1.00117	0.891219		0.390925	0.06758		0.69375	0.937888		0.867736	0.212488		0.434211	0.522059
0.785714	0.574714		0.273546	0.07532		0.979013	0.95642		0.377778	0.083659		0.675	0.881988		0.954748	0.313808		0.578947	0.647059
0.926774	0.750553		0.435977	0.118823		0.91432	1.01076		0.427561	0.148259		0.63125	0.832298		1.01097	0.475434		0.710526	0.794118
0.991513	0.907235		0.605766	0.186298		0.872031	1.00054		0.472408	0.295294		0.575	0.78882		1.01306	0.619569		0.835526	0.897059
1.01348	0.988788		0.783486	0.312094		0.841729	0.946296		0.517808	0.492051		0.5125	0.732919		0.974542	0.809275		0.934211	0.941176
0.976651	1		0.92433	0.465624		0.754156	0.870848		0.607656	0.712365		0.439788	0.670807		0.973552	0.943148		0.980263	1
0.912496	1		0.983656	0.641271		0.668244	0.777284		0.739353	0.886145		0.4	0.627329		0.938816	1.00297		1	1
0.804931	1		1.00247	0.823061		0.615391	0.681061		0.859444	0.959671		0.354575	0.583851		0.8799	0.99936		0.980263	0.941176
0.68671	0.993298		0.999661	0.956873		0.570536	0.615795		0.941203	0.991192		0.30625	0.52795		0.840899	0.933598		0.934211	0.933824
0.595749	0.966094		0.947463	1.00146		0.507107	0.533136		0.994444	1		0.28125	0.484472		0.820684	0.816576		0.894737	0.919118
0.48186	0.860596		0.896404	1.00159		0.425884	0.479556		1.00614	1		0.25	0.428571		0.761406	0.680156		0.861842	0.882353
0.374587	0.73262		0.858564	0.985878		0.4214	0.439507		0.964506	1		0.21875	0.378882		0.687361	0.585871		0.835526	0.838235
0.309524	0.594486		0.834904	0.945414		0.377778	0.411951		0.907778	1		0.20625	0.347826		0.627924	0.511133		0.789474	0.794118
0.240476	0.469702		0.801917	0.917249		0.376913	0.359111		0.840494	1		0.18125	0.310559		0.539536	0.44288		0.75	0.75
0.192857	0.403549		0.761839	0.908591		0.351098	0.332156		0.763919	0.993659		0.1625	0.267081		0.475624	0.38423		0.710526	0.683824
0.17381	0.367259		0.726303	0.910282		0.333333	0.303268		0.694631	0.932051		0.15	0.236025		0.463119	0.354088		0.644737	0.632353
0.147619	0.319314		0.674908	0.917276		0.333333	0.279259		0.656636	0.836427		0.13125	0.204969		0.405737	0.330689		0.592105	0.588235
0.147351	0.277282		0.62878	0.919851		0.333333	0.265687		0.595925	0.700471		0.11875	0.180124		0.360591	0.301697		0.539474	0.536765
0.151101	0.241933		0.580885	0.912983		0.333073	0.250329		0.530369	0.555267		0.10625	0.161491		0.333142	0.27605		0.480263	0.5
0.156211	0.2002		0.532372	0.882249		0.329918	0.24		0.486544	0.437271					0.314639	0.248895		0.447368	0.470588
0.16188	0.163545		0.488523	0.844956		0.329862	0.239811		0.438519	0.335808					0.285804	0.214311		0.421053	0.426471
0.153289	0.132165		0.450151	0.793884		0.292593	0.236749		0.4	0.256733					0.256166	0.189875		0.381579	0.397059
0.144259	0.102882		0.405358	0.737088		0.294444	0.225111		0.375156	0.216494					0.232267	0.169934		0.355263	0.367647
0.157799	0.081698		0.373564	0.675254		0.311111	0.210156		0.363025	0.193384					0.209084	0.15413		0.328947	0.352941
0.16286	0.075165		0.349693	0.617608		0.311111	0.201967		0.361111	0.171529					0.207049	0.134995		0.302632	0.323529
0.181981	0.061439		0.320656	0.539613		0.311111	0.2		0.361111	0.158996					0.201373	0.132909		0.269737	0.316176
0.17381	0.052286		0.296853	0.474298		0.313511	0.200288		0.374228	0.146949					0.187573	0.124183		0.256579	0.286765
0.166124	0.05098		0.274096	0.412039		0.329629	0.203745		0.371297	0.138773					0.179952	0.114379		0.230263	0.272059
0.151927	0.044757		0.240977	0.350387		0.329629	0.216864		0.361111	0.126337					0.179104	0.108532		0.223684	0.257353
0.154883	0.041424		0.219294	0.313519		0.333004	0.238115		0.345925	0.114133					0.179104	0.107843		0.210526	0.25
0.174433	0.037996		0.201041	0.278232		0.352442	0.24		0.320833	0.102588					0.179104	0.107843		0.203947	0.235294
0.172554	0.032373		0.17205	0.242282		0.356173	0.244444		0.310186	0.08989					0.179104	0.111879		0.197368	0.227941
0.177624	0.028106		0.154133	0.217276					0.310186	0.079769					0.185466	0.104436		0.190789	0.220588
0.184556	0.027361		0.140183	0.192525					0.307778	0.073831					0.17413	0.102941
0.185714	0.024173		0.124349	0.17211					0.319814	0.067835
0.185714	0.025165		0.110225	0.150315					0.32395	0.057776
			0.102064	0.134901					0.326389	0.051961

## Sheet: Fig 9
b
c
	WT	OHT
Repeat1	1	0.22
Repeat2	0.91	0.2
Repeat3	1.08	0.23
	WT	OHT
Mean	0.9967	0.2167
Std. Deviation	0.08505	0.01528
Std. Error of Mean	0.0491	0.008819
f
	Vector				OHT				OHT+Nat10-OE
	1	3	5	7	1	3	5	7	1	3	5	7
Repeat1	0.227	0.531	1.1804	1.2988	0.237	0.3	0.312	0.44	0.237	0.431	0.591	0.79
Repeat2	0.207	0.59	1.297	1.3	0.219	0.31	0.334	0.38	0.219	0.432	0.587	0.81
Repeat3	0.254	0.631	1.337	1.356	0.221	0.28	0.312	0.39	0.221	0.41	0.569	0.89
	Vector				OHT				OHT+Nat10-OE
	1	3	5	7	1	3	5	7	1	3	5	7
Mean	0.2293	0.584	1.271	1.318	0.2257	0.2967	0.3193	0.4033	0.2257	0.4243	0.5823	0.83
Std. Deviation	0.02359	0.05027	0.08136	0.03268	0.009866	0.01528	0.0127	0.03215	0.009866	0.01242	0.01172	0.05292
Std. Error of Mean	0.01362	0.02902	0.04697	0.01887	0.005696	0.008819	0.007333	0.01856	0.005696	0.007172	0.006766	0.03055
h
	WT Vector	OHT Vector	OHT Nat10
Repeat1	34.28	18.67	22.76
Repeat2	39.29	20.05	26.72
Repeat3	32.79	14.08	23.81
	WT Vector	OHT Vector	OHT Nat10
Mean	35.45	17.6	24.43
Std. Deviation	3.405	3.126	2.052
Std. Error of Mean	1.966	1.805	1.184
i
Repeat 1		Repeat 2		Repeat 3
WT	OHT	WT	OHT	WT	OHT
0.082767	0.092854	0.500095	0.475958	0.111401	0.236334
0.081661	0.09183	0.500001	0.4855	0.110383	0.232635
0.080734	0.090647	0.500045	0.491386	0.109527	0.228321
0.07967	0.089338	0.500158	0.494804	0.108667	0.224628
0.078905	0.088266	0.500203	0.49698	0.107662	0.22156
0.077846	0.087062	0.500127	0.498027	0.10682	0.217304
0.07698	0.086055	0.500048	0.498795	0.106008	0.213678
0.076142	0.085239	0.500091	0.499189	0.1052	0.209484
0.075177	0.084127	0.500193	0.499358	0.105063	0.205937
0.074331	0.083182	0.500228	0.499401	0.104385	0.202434
0.073335	0.082098	0.500151	0.499463	0.103437	0.19896
0.072632	0.081208	0.500052	0.49963	0.102642	0.195525
0.071798	0.080345	0.500079	0.499768	0.101748	0.191604
0.070825	0.079491	0.500197	0.499781	0.100986	0.188369
0.070004	0.07863	0.500291	0.499787	0.100216	0.184776
0.069032	0.077618	0.50025	0.499719	0.099439	0.181845
0.068188	0.07676	0.500149	0.499672	0.098674	0.179497
0.067484	0.075799	0.500158	0.499772	0.097797	0.17632
0.06652	0.075002	0.500255	0.499898	0.097045	0.173714
0.065722	0.07435	0.500327	0.499937	0.09616	0.170798
0.064791	0.073456	0.500266	0.499867	0.09553	0.168391
0.06399	0.072704	0.500155	0.499818	0.094791	0.166043
0.063206	0.071852	0.50015	0.499878	0.093959	0.163357
0.062441	0.07114	0.500239	0.499994	0.093247	0.161478
0.061685	0.070424	0.500329	0.500027	0.092414	0.158918
0.060821	0.069599	0.500289	0.499952	0.091708	0.156778
0.060109	0.069017	0.500171	0.499895	0.091127	0.154674
0.059334	0.068222	0.500154	0.499963	0.090323	0.152264
0.058722	0.067561	0.500225	0.500049	0.089638	0.150233
0.058233	0.066906	0.500325	0.500093	0.088846	0.148237
0.057564	0.066137	0.500305	0.500023	0.088168	0.14628
0.056987	0.06549	0.500194	0.499941	0.087489	0.144042
0.05689	0.064861	0.500158	0.499983	0.086806	0.142165
0.056312	0.064248	0.500247	0.50009	0.086128	0.14033
0.055739	0.063646	0.500322	0.500139	0.085344	0.138235
0.05519	0.062934	0.50032	0.50008	0.084675	0.136772
0.054565	0.062326	0.500205	0.499983	0.083902	0.134768
0.054121	0.061639	0.500149	0.500006	0.08325	0.133075
0.053499	0.061154	0.50023	0.500109	0.082606	0.131406
0.05297	0.060478	0.500326	0.500168	0.081979	0.129505
0.05244	0.059904	0.500326	0.500102	0.081355	0.127927
0.051828	0.059335	0.500232	0.500013	0.080632	0.126394
0.051309	0.058676	0.500159	0.500044	0.080034	0.124899
0.050786	0.058131	0.500232	0.500174	0.07944	0.123429
0.050262	0.057598	0.50037	0.500236	0.078744	0.121763
0.049741	0.057058	0.5004	0.500144	0.078241	0.120376
0.049128	0.056514	0.500288	0.499996	0.077551	0.118795
0.048607	0.055897	0.500204	0.499965	0.076986	0.117455
0.048003	0.055381	0.500214	0.500052	0.076456	0.117233
0.047575	0.054782	0.500305	0.500128	0.07585	0.116346
0.046992	0.054259	0.500335	0.500097	0.075326	0.114811
0.046493	0.053823	0.500247	0.499985	0.074808	0.113527
0.045988	0.053222	0.500153	0.49996	0.074302	0.112075
0.045384	0.052722	0.500185	0.500041	0.073732	0.110848
0.044869	0.052168	0.50027	0.500136	0.073256	0.109425
0.044378	0.05171	0.500328	0.500129	0.072793	0.108418
0.043915	0.051166	0.500251	0.500014	0.072276	0.107236
0.043479	0.050765	0.500151	0.499963	0.071928	0.105894
0.04298	0.050295	0.500159	0.500041	0.071453	0.104768
0.042555	0.04979	0.500265	0.500136	0.071047	0.103462
0.042077	0.049376	0.500332	0.500139	0.070642	0.102358
0.041684	0.048885	0.500281	0.500037	0.070174	0.101451
0.041363	0.048461	0.500179	0.499971	0.069793	0.100196
0.040911	0.048109	0.500159	0.500039	0.069376	0.09913
0.04054	0.047627	0.500252	0.50014	0.069089	0.097896
0.040134	0.047225	0.500351	0.500147	0.068746	0.096853
0.039797	0.046757	0.500341	0.500069	0.068348	0.095838
0.039403	0.046364	0.500247	0.499987	0.068014	0.094838
0.039118	0.045997	0.50018	0.500032	0.067634	0.093862
0.03879	0.045655	0.500241	0.500136	0.067313	0.092739
0.038456	0.045331	0.500326	0.500163	0.067042	0.09179
0.038196	0.044973	0.50029	0.500078	0.066653	0.090719
0.0379	0.044692	0.500174	0.500027	0.066326	0.089822
0.037633	0.044431	0.500139	0.500095	0.065977	0.088939
0.037415	0.04414	0.500203	0.500215	0.065686	0.088055
0.037118	0.04389	0.500312	0.50026	0.065336	0.087169
0.036875	0.04364	0.500305	0.500184	0.06509	0.086151
0.036597	0.043392	0.500193	0.500097	0.064813	0.085312
0.036335	0.043115	0.50014	0.500121	0.064506	0.084496
0.036055	0.042904	0.500187	0.500205	0.064249	0.083544
0.035787	0.042723	0.500301	0.500277	0.063954	0.08286
0.03552	0.042531	0.500317	0.500216	0.063714	0.081926
0.03521	0.042388	0.500212	0.500118	0.063518	0.081157
0.034952	0.042178	0.500143	0.500114	0.063254	0.080414
0.034704	0.042003	0.500186	0.500212	0.063045	0.079556
0.034416	0.041828	0.500309	0.50028	0.062818	0.07883
0.034166	0.041586	0.500338	0.500231	0.062625	0.078114
0.033901	0.041328	0.500251	0.500117	0.062446	0.077411
0.033609	0.041042	0.500172	0.500106	0.062248	0.076729
0.033267	0.040746	0.50022	0.500195	0.062116	0.075942
0.032984	0.040449	0.500323	0.500282	0.061945	0.075272
0.032721	0.040095	0.500354	0.50024	0.061804	0.074496
0.032448	0.039793	0.500279	0.500156	0.061637	0.073952
0.032267	0.039441	0.500189	0.500169	0.061503	0.073198
0.03203	0.039187	0.500211	0.500251	0.061394	0.072567
0.031855	0.038812	0.500315	0.500314	0.061294	0.071943
0.031713	0.038487	0.500364	0.500248	0.061189	0.071219
0.031566	0.038148	0.500281	0.500096	0.061059	0.070619
0.031432	0.037741	0.500182	0.500044	0.060952	0.069948
0.031288	0.0374	0.50019	0.500097	0.06085	0.069476
0.031144	0.03707	0.500294	0.500199	0.060731	0.068911
0.031009	0.036745	0.500366	0.500195	0.060642	0.068265
0.030848	0.036422	0.500301	0.500085	0.060526	0.067722
0.030693	0.03606	0.500197	0.500029	0.060444	0.067091
0.030514	0.035779	0.500194	0.500105	0.060365	0.06655
0.03037	0.035503	0.500278	0.500185	0.060263	0.066105
0.030226	0.035293	0.500361	0.500202	0.06016	0.065499
0.030083	0.035114	0.500312	0.500103	0.060048	0.064992
0.02992	0.034858	0.500201	0.500036	0.059945	0.064417
0.029728	0.034638	0.500168	0.500093	0.059862	0.063928
0.029582	0.034394	0.500258	0.500193	0.059782	0.063362
0.02944	0.034203	0.500342	0.500219	0.059697	0.062964
0.02933	0.034016	0.500315	0.500129	0.05958	0.062505
0.029171	0.033828	0.500209	0.500045	0.059493	0.061993
0.028961	0.033652	0.500151	0.500082	0.059426	0.061559
0.028799	0.03346	0.50023	0.500182	0.059356	0.061042
0.028635	0.033304	0.500348	0.500215	0.059267	0.060601
0.028493	0.033113	0.50037	0.50014	0.059145	0.060247
0.028372	0.03294	0.500317	0.500043	0.059035	0.059781
0.028202	0.032797	0.500229	0.500084	0.058917	0.059391
0.028071	0.032613	0.500259	0.500251	0.058832	0.058933
0.027941	0.032474	0.500346	0.500343	0.058724	0.058536
0.027836	0.032302	0.500331	0.500261	0.05859	0.058153
0.027724	0.032126	0.50023	0.500151	0.058475	0.057715
0.027587	0.031943	0.500149	0.500139	0.058351	0.057407
0.027437	0.031752	0.500188	0.500228	0.05825	0.056985
0.027285	0.03162	0.500308	0.500301	0.058164	0.056629
0.027165	0.031443	0.500328	0.500242	0.058018	0.05627
0.027044	0.031297	0.500225	0.500136	0.057874	0.055852
0.026953	0.031157	0.500147	0.50012	0.057705	0.055504
0.02687	0.030989	0.500186	0.500197	0.057544	0.055158
0.026808	0.030852	0.500292	0.500293	0.057342	0.054822
0.026751	0.030719	0.500332	0.500254	0.057196	0.054453
0.026662	0.030586	0.50024	0.500149	0.057019	0.054154
0.026563	0.030424	0.500149	0.500112	0.05681	0.053855
0.026459	0.030279	0.500166	0.5002	0.05664	0.053496
0.026358	0.030144	0.500286	0.500298	0.056443	0.053244
0.026309	0.029993	0.500334	0.500276	0.056271	0.052902
0.026243	0.029885	0.500308	0.500173	0.056097	0.052627
0.026175	0.029738	0.500234	0.500121	0.055921	0.052356
0.026092	0.029626	0.500205	0.500239	0.055749	0.052038
0.026	0.029524	0.500273	0.500369	0.055554	0.051773
0.025938	0.029414	0.500309	0.500319	0.05538	0.051523
0.025872	0.029325	0.500237	0.500177	0.055207	0.051293
0.025784	0.029239	0.500124	0.500082	0.05501	0.051077
0.025662	0.029153	0.500095	0.500113	0.054882	0.05083
0.02556	0.029068	0.500194	0.500219	0.054721	0.050605
0.025467	0.028961	0.500268	0.500225	0.054587	0.050333
0.025352	0.02887	0.500216	0.500118	0.054457	0.050111
0.025261	0.028769	0.500111	0.500055	0.054317	0.049897
0.025126	0.028687	0.500098	0.500082	0.054199	0.049682
0.025028	0.028627	0.500082	0.500199	0.054081	0.049462
0.024954	0.028554	0.500146	0.500234	0.053974	0.049213
0.024869	0.028485	0.500209	0.50014	0.05385	0.049025
0.024778	0.028405	0.50019	0.500062	0.053744	0.048811
0.024655	0.028339	0.500105	0.500094	0.053641	0.048659
0.024569	0.028327	0.500073	0.500193	0.053523	0.048477
0.024473	0.02826	0.50014	0.500243	0.053434	0.048265
0.024383	0.028208	0.500244	0.500162	0.0533	0.048096
0.024314	0.028139	0.500248	0.500094	0.053187	0.0479
0.02423	0.02804	0.500152	0.500151	0.05317	0.047725
0.024164	0.02795	0.500089	0.500285	0.053083	0.047579
0.024122	0.027861	0.500156	0.500328	0.052966	0.04737
0.024064	0.027804	0.500262	0.500255	0.052868	0.0472
0.02401	0.027743	0.500276	0.500151	0.052779	0.047012
0.023935	0.027637	0.500198	0.50014	0.052695	0.046852
0.023874	0.027557	0.500138	0.500146	0.052613	0.046694
0.023827	0.027478	0.500204	0.500217	0.052511	0.046563
0.023807	0.02741	0.500334	0.500257	0.052411	0.046485
[truncated: 2,528 more rows]

[truncated: 11 more sheets: Fig 10a, Fig 10b, Fig 10c-k, Supplementary Fig. 2, Supplementary Fig. 3, Supplementary Fig. 4, Supplementary Fig.5, Supplementary Fig.6, Supplementary Fig. 7, Supplementary Fig. 8, Supplementary Fig. 9]
